# Supplementary material for: Decreased spliceosome fidelity and egl-8 intron retention inhibit mTORC1 signaling to promote longevity
Source: Nat Aging. 2022 Sep 19;2(9):796–808. doi: 10.1038/s43587-022-00275-z (PMC10154236; doi:10.1038/s43587-022-00275-z)
Supplement: Supplementary file 3 — Supplementary table. [file 43587_2022_275_MOESM3_ESM.xlsx]

## Sheet: Table S1
Supplementary Table 1. Alternative splicing analysis of RNAseq dataset from rnp-6(G281D) and rnp-6i. Events with Benjamini-Hochberg (BH)-adjusted P value below 0.05 were defined as significant.
GeneNames	gene_id	Class	chr_id	start	stop	strand	type	position	sites	pvalue	padj	psi.wt_luci	psi.wt_rnp-6i	wt_luci.sd	wt_rnp-6i.sd	psi.diff	log2FC		GeneNames	gene_id	Class	chr_id	start	stop	strand	type	position	sites	pvalue	padj	psi.wt_luci	psi.rnp-6(G281D), luci	wt_luci.sd	rnp-6(G281D), luci.sd	psi.diff	log2FC
WBGene00015469	sajrG019728	=	III	5608323	5608433	-1	EXN	INTERNAL	ad	4.96611e-59	1.32997e-54	1	0.445505	0	0.055385	-0.554495	-1.14882		WBGene00019466	sajrG038829	c	V	9343501	9343567	-1	ALT	LAST	ae	3.39297e-194	3.56313e-190	0.719775	0.241465	0.0187379	0.00320725	-0.47831	-1.5371
WBGene00022855	sajrG011293	c	II	7049886	7049912	-1	ALT	INTERNAL	ad	4.22887e-47	5.66266e-43	0.723522	0.355542	0.0308551	0.0270275	-0.367981	-1.00481		WBGene00019466	sajrG038829	c	V	9343301	9343416	-1	ALT	LAST	ae	3.39297e-194	3.56313e-190	0.280225	0.758535	0.0187379	0.00320725	0.47831	1.40494
WBGene00019831	sajrG018408	=	III	5505248	5505253	1	ALT	INTERNAL	aa	1.59624e-39	1.23455e-35	0.578992	0.23742	0.0243939	0.0299731	-0.341572	-1.25129		WBGene00013481	sajrG040014	=	V	18662359	18662550	-1	ALT	INTERNAL	ad	4.86004e-105	3.40251e-101	0.889625	0.509583	0.00411982	0.0178353	-0.380043	-0.791971
WBGene00021641	sajrG001696	=	I	3473195	3473797	-1	INT	INTERNAL	da	1.84392e-39	1.23455e-35	0.351051	0.00933042	0.0631459	0.00312086	-0.341721	-4.22326		WBGene00013481	sajrG040014	=	V	18661622	18661711	-1	ALT	INTERNAL	ad	8.5662e-65	4.4979e-61	0.448881	0.117387	0.0321042	0.014418	-0.331494	-1.8489
WBGene00009126	sajrG000872	=	I	9174721	9174878	1	ALT	INTERNAL	ad	1.9411e-38	1.03969e-34	0.00465401	0.0807738	0.00256583	0.0115261	0.0761198	2.63098		WBGene00019466	sajrG038829	c	V	9343797	9343945	-1	INT	INTERNAL	da	3.93704e-61	1.65379e-57	0.0671931	0.269989	0.0102956	0.00543954	0.202795	1.85882
WBGene00016027	sajrG027638	=	IV	2112408	2112494	-1	ALT	INTERNAL	ad	2.91208e-37	1.29981e-33	0.983513	0.799031	0.00448071	0.0308895	-0.184482	-0.296343		WBGene00022855	sajrG011293	c	II	7049886	7049912	-1	ALT	INTERNAL	ad	1.57473e-54	5.51234e-51	0.723522	0.414821	0.0308551	0.00945409	-0.308702	-0.787987
WBGene00012364	sajrG039513	c	V	14921488	14921609	-1	ALT	FIRST	sd	1.67481e-32	5.60663e-29	0.72868	1	0.0259662	0	0.27132	0.451333		WBGene00012812	sajrG040094	c	V	19537043	19537183	-1	EXN	INTERNAL	ad	7.46957e-53	2.24119e-49	0.944401	0.647477	0.0166143	0.0278772	-0.296924	-0.537655
WBGene00012364	sajrG039513	c	V	14919298	14919353	-1	ALT	FIRST	sd	1.67481e-32	5.60663e-29	0.27132	0	0.0259662	0	-0.27132	-4.81414		WBGene00013481	sajrG040014	=	V	18662119	18662313	-1	ALT	INTERNAL	ad	5.48816e-50	1.44085e-46	0.384523	0.112724	0.0221375	0.0185342	-0.271799	-1.68469
WBGene00006780	sajrG026397	=	IV	5985093	5985170	1	ALT	INTERNAL	ad	3.22803e-32	8.64498e-29	0.911084	0.591802	0.00906837	0.0408839	-0.319281	-0.614042		WBGene00012812	sajrG040094	c	V	19535883	19535903	-1	EXN	INTERNAL	ad	5.05643e-47	1.18e-43	0.923693	0.551307	0.0202573	0.0374792	-0.372386	-0.734157
WBGene00013481	sajrG040014	=	V	18661622	18661711	-1	ALT	INTERNAL	ad	2.97961e-32	8.64498e-29	0.448881	0.123514	0.0321042	0.0338645	-0.325368	-1.78113		WBGene00012812	sajrG040094	c	V	19535956	19536002	-1	EXN	INTERNAL	ad	2.27988e-32	4.78843e-29	0.936485	0.612565	0.0161714	0.0440834	-0.32392	-0.604355
WBGene00016027	sajrG027638	=	IV	2112399	2112407	-1	ALT	INTERNAL	dd	2.97569e-30	7.24471e-27	0.928707	0.742624	0.00114353	0.0360037	-0.186082	-0.318744		WBGene00006404	sajrG010299	=	II	13636219	13636272	1	ALT	INTERNAL	ad	2.97543e-25	5.68117e-22	0.847842	0.60993	0.0134059	0.023131	-0.237912	-0.468606
WBGene00019466	sajrG038829	c	V	9343501	9343567	-1	ALT	LAST	ae	7.58507e-30	1.56258e-26	0.719775	0.423707	0.0187379	0.0377294	-0.296068	-0.75073		WBGene00020346	sajrG000540	=	I	6216296	6216358	1	ALT	INTERNAL	aa	1.57622e-18	2.75878e-15	0.445721	0.705519	0.012647	0.0400737	0.259798	0.650839
WBGene00019466	sajrG038829	c	V	9343301	9343416	-1	ALT	LAST	ae	7.58507e-30	1.56258e-26	0.280225	0.576293	0.0187379	0.0377294	0.296068	1.01445		WBGene00020732	sajrG048481	c	X	17678930	17678986	1	ALT	INTERNAL	ad	3.53115e-17	5.70498e-14	0.713224	0.329709	0.0374274	0.0437296	-0.383514	-1.09014
WBGene00007756	sajrG039178	=	V	12158255	12158553	-1	ALT	FIRST	sd	6.13802e-26	1.09588e-22	0.947203	0.577201	0.0123393	0.0473832	-0.370003	-0.704972		WBGene00006780	sajrG026397	=	IV	5985093	5985170	1	ALT	INTERNAL	ad	8.02157e-17	1.20341e-13	0.911084	0.650754	0.00906837	0.0548746	-0.26033	-0.479219
WBGene00007756	sajrG039178	=	V	12162243	12162304	-1	ALT	FIRST	sd	6.13802e-26	1.09588e-22	0.0527965	0.422799	0.0123393	0.0473832	0.370003	2.78494		WBGene00011629	sajrG002326	c	I	8909273	8909353	-1	ALT	INTERNAL	ad	1.54264e-16	2.16001e-13	0.742522	0.600304	0.0255531	0.0129629	-0.142217	-0.302204
WBGene00009126	sajrG000872	=	I	9174481	9174609	1	ALT	FIRST	sd	1.02033e-25	1.70784e-22	0.0289992	0.450475	0.0117381	0.0458887	0.421476	3.56161		WBGene00006820	sajrG000306	c	I	4054476	4054541	1	ALT	INTERNAL	ad	3.13127e-15	4.11038e-12	0.461586	0.244653	0.0190873	0.0186982	-0.216933	-0.888987
WBGene00013481	sajrG040014	=	V	18662119	18662313	-1	ALT	INTERNAL	ad	1.42029e-25	2.23747e-22	0.384523	0.10278	0.0221375	0.033096	-0.281742	-1.80659		WBGene00044080	sajrG036893	=	V	14082996	14083046	1	INT	INTERNAL	da	1.9581e-14	2.41918e-11	0.0340648	0.0903021	0.00525977	0.0105794	0.0562374	1.18665
WBGene00014226,WBGene00006755	sajrG018874	c	III	9551628	9551831	1	ALT	LAST	ae	4.52111e-25	6.37263e-22	0.220557	0	0.0224293	0	-0.220557	-4.52705		WBGene00002280	sajrG049749	=	X	16386754	16386861	-1	ALT	INTERNAL	ad	5.87556e-13	6.8558e-10	0.0644546	0.122598	0.00869373	0.003691	0.0581439	0.832631
WBGene00014226,WBGene00006755	sajrG018874	c	III	9557128	9557457	1	ALT	LAST	ae	4.52111e-25	6.37263e-22	0.779443	1	0.0224293	0	0.220557	0.355449		WBGene00014075	sajrG020238	=	III	9864306	9864559	-1	ALT	INTERNAL	ad	8.92934e-13	9.87068e-10	0.589668	0.402572	0.0304906	0.024225	-0.187096	-0.539517
WBGene00011580	sajrG009819	=	II	8885468	8885542	1	ALT	INTERNAL	ad	5.87675e-25	7.86926e-22	0.953189	0.767399	0.018304	0.022992	-0.185791	-0.309165		WBGene00020732	sajrG048481	c	X	17679320	17679669	1	ALT	INTERNAL	dd	1.14958e-12	1.20724e-09	0.297653	0.101037	0.0304387	0.025254	-0.196615	-1.47026
WBGene00006959	sajrG018227	=	III	4194553	4194575	1	INT	INTERNAL	da	2.49857e-23	3.18639e-20	0.232532	0.521246	0.0119735	0.0133802	0.288714	1.13121		WBGene00012128	sajrG029012	=	IV	17283080	17283115	-1	ALT	INTERNAL	aa	1.24725e-12	1.24743e-09	0.258458	0.428608	0.0104891	0.0399711	0.170151	0.70824
WBGene00044080	sajrG036893	=	V	14082996	14083046	1	INT	INTERNAL	da	6.47444e-23	7.88145e-20	0.0340648	0.10595	0.00525977	0.00526082	0.0718851	1.3958		WBGene00006588	sajrG049118	=	X	7938516	7938662	-1	ALT	INTERNAL	ad	4.93677e-12	4.71304e-09	0.325509	0.120572	0.0402832	0.0279481	-0.204936	-1.3615
WBGene00019466	sajrG038829	c	V	9343797	9343945	-1	INT	INTERNAL	da	9.93344e-23	1.15664e-19	0.0671931	0.161924	0.0102956	0.00457055	0.0947311	1.15523		WBGene00020732	sajrG048481	c	X	17679252	17679319	1	ALT	INTERNAL	ad	8.83985e-12	8.07232e-09	0.657	0.337569	0.0511239	0.0489513	-0.319431	-0.940388
WBGene00013481	sajrG040014	=	V	18662359	18662550	-1	ALT	INTERNAL	ad	6.03411e-22	6.73331e-19	0.889625	0.447798	0.00411982	0.0796591	-0.441827	-0.974613		WBGene00006768	sajrG018799	=	III	8907311	8907432	1	ALT	INTERNAL	ad	4.54365e-11	3.97626e-08	0.590822	0.430107	0.0286577	0.00562692	-0.160715	-0.449084
WBGene00018398	sajrG036116	=	V	8017797	8018077	1	ALT	FIRST	sd	2.63452e-21	2.71365e-18	0.0849802	0.537335	0.0303278	0.0708526	0.452355	2.52673		WBGene00016045	sajrG036269	=	V	9176420	9176602	1	ALT	INTERNAL	ad	8.46915e-11	7.1151e-08	0.515101	0.400107	0.00360244	0.00910393	-0.114995	-0.356597
WBGene00018398	sajrG036116	=	V	8019087	8019210	1	ALT	FIRST	sd	2.63452e-21	2.71365e-18	0.91502	0.462665	0.0303278	0.0708526	-0.452355	-0.968667		WBGene00003936	sajrG019311	=	III	730592	730684	-1	ALT	INTERNAL	ad	1.32153e-10	1.06754e-07	0.503605	0.316835	0.0445467	0.0215987	-0.18677	-0.652097
WBGene00019626	sajrG037793	=	V	1066474	1067335	-1	INT	INTERNAL	da	9.17734e-21	9.1029e-18	0.511908	0.0123226	0.143134	0.00387378	-0.499585	-4.54721		WBGene00006794	sajrG035366	=	V	1475841	1475940	1	ALT	INTERNAL	ad	2.15638e-10	1.67743e-07	0.572554	0.486767	0.0199769	0.00737284	-0.0857871	-0.229823
WBGene00017864	sajrG049095	c	X	7657535	7657963	-1	ALT	LAST	ae	2.60936e-19	2.4097e-16	0.809803	0.599324	0.0314936	0.0231511	-0.210479	-0.428068		WBGene00018475	sajrG011327	=	II	7309243	7309836	-1	ALT	INTERNAL	aa	6.81537e-10	5.11226e-07	0.100971	0.0564499	0.0072595	0.00825301	-0.0445214	-0.739847
WBGene00017864	sajrG049095	c	X	7687216	7687365	-1	ALT	LAST	ae	2.60936e-19	2.4097e-16	0.190197	0.400676	0.0314936	0.0231511	0.210479	1.03658		WBGene00007914	sajrG000783	=	I	8333609	8333703	1	EXN	INTERNAL	ad	9.3722e-10	6.78774e-07	0.917099	0.776004	0.0182285	0.036725	-0.141095	-0.238187
WBGene00003704	sajrG035694	c	V	4188533	4188613	1	INT	INTERNAL	da	1.44101e-18	1.24489e-15	0.0653814	0.366189	0.0200492	0.0620952	0.300808	2.31918		WBGene00003936	sajrG019311	=	III	731532	731618	-1	ALT	INTERNAL	ad	1.14862e-09	8.04146e-07	0.550094	0.372805	0.0398211	0.0160022	-0.177289	-0.54906
WBGene00012471	sajrG011903	=	II	11979048	11979104	-1	ALT	INTERNAL	ad	1.41837e-18	1.24489e-15	0.722608	0.422729	0.0130239	0.0502421	-0.299879	-0.759578		WBGene00004167	sajrG011920	c	II	12214888	12214956	-1	ALT	INTERNAL	aa	1.20484e-09	8.16295e-07	0.623465	0.753216	0.0273207	0.018062	0.12975	0.268825
WBGene00019713	sajrG001923	=	I	5569545	5569568	-1	ALT	INTERNAL	ad	2.96734e-17	2.48338e-14	0.204897	0.406869	0.0300267	0.0249795	0.201972	0.955949		WBGene00001497	sajrG002007	=	I	6214313	6214423	-1	EXN	INTERNAL	ad	4.11851e-09	2.70316e-06	0.911462	0.680835	0.00848516	0.0383346	-0.230627	-0.415584
WBGene00019674	sajrG000092	=	I	1336209	1336299	1	ALT	INTERNAL	ad	8.24029e-17	6.68737e-14	0.891812	0.132761	0.0157971	0.0549219	-0.759051	-2.65923		WBGene00022115	sajrG000207	=	I	2867244	2867306	1	EXN	INTERNAL	ad	5.70566e-09	3.63139e-06	0.820738	0.609842	0.0375637	0.0279247	-0.210896	-0.422493
WBGene00020921	sajrG048930	=	X	5696907	5698275	-1	ALT	FIRST	sd	8.9775e-17	6.86932e-14	0.134675	0.505534	0.0165017	0.0261535	0.370859	1.83325		WBGene00007092	sajrG028657	=	IV	12152516	12152527	-1	ALT	INTERNAL	aa	6.42646e-09	3.96985e-06	0.544806	0.719701	0.0405816	0.0131831	0.174895	0.395323
WBGene00020921	sajrG048930	=	X	5696068	5696302	-1	ALT	FIRST	sd	8.9775e-17	6.86932e-14	0.865325	0.494466	0.0165017	0.0261535	-0.370859	-0.795061		WBGene00003936	sajrG019311	=	III	731676	731803	-1	ALT	INTERNAL	ad	7.68747e-09	4.485e-06	0.554675	0.391777	0.0184753	0.0152631	-0.162898	-0.491025
WBGene00004350	sajrG047366	=	X	3556106	3556338	1	ALT	INTERNAL	dd	9.29635e-16	6.91571e-13	0.00751127	0.200826	0.00768684	0.0490851	0.193315	3.5897		WBGene00014826	sajrG036599	=	V	11837636	11837702	1	ALT	INTERNAL	ad	7.59499e-09	4.485e-06	0.363571	0.210901	0.0392619	0.024214	-0.15267	-0.757984
WBGene00006876	sajrG002649	c	I	11783049	11784094	-1	ALT	FIRST	sd	2.19291e-15	1.54548e-12	0.59801	0.786508	0.029518	0.00590047	0.188499	0.389595		WBGene00010693	sajrG049512	=	X	13247869	13247932	-1	EXN	INTERNAL	ad	8.10239e-09	4.59931e-06	0.885329	0.213665	0.101383	0.0787481	-0.671664	-2.00108
WBGene00006876	sajrG002649	c	I	11791964	11792230	-1	ALT	FIRST	sd	2.19291e-15	1.54548e-12	0.40199	0.213492	0.029518	0.00590047	-0.188499	-0.882389		WBGene00004704	sajrG010013	=	II	10659787	10659862	1	ALT	INTERNAL	ad	9.00085e-09	4.97486e-06	0.0502272	0.00638251	0.0140331	0.00347792	-0.0438447	-1.87826
WBGene00022069	sajrG027696	c	IV	3040092	3040100	-1	ALT	INTERNAL	aa	1.19654e-14	8.21654e-12	0.72652	0.556115	0.0115964	0.0164838	-0.170405	-0.37963		WBGene00010727	sajrG036309	=	V	9583545	9583693	1	ALT	FIRST	sd	1.96054e-08	1.02943e-05	0.186258	0.0831373	0.0217975	0.00570248	-0.10312	-1.07532
WBGene00017775	sajrG018471	=	III	5950339	5950497	1	ALT	INTERNAL	dd	1.23315e-14	8.25625e-12	0.00217014	0.0543097	0.00121701	0.00929963	0.0521396	2.40169		WBGene00015061	sajrG009667	=	II	7730955	7731423	1	ALT	INTERNAL	aa	2.00957e-08	1.02944e-05	0.170395	0.0576747	0.0265436	0.0212825	-0.11272	-1.41447
WBGene00019674	sajrG000092	=	I	1335996	1336116	1	ALT	INTERNAL	ad	1.29186e-14	8.43838e-12	0.881588	0.169908	0.0252162	0.0265912	-0.71168	-2.30912		WBGene00013969	sajrG001473	=	I	14997470	14997493	1	ALT	INTERNAL	dd	2.31233e-08	1.15633e-05	0.20044	0.558886	0.0525725	0.0262098	0.358446	1.43473
WBGene00007533	sajrG000879	=	I	9329104	9329309	1	ALT	INTERNAL	dd	5.57447e-14	3.55452e-11	0.924781	0.501017	0.00755714	0.0934141	-0.423764	-0.871257		WBGene00006997	sajrG009316	=	II	4952647	4952694	1	ALT	INTERNAL	ad	4.67798e-08	2.23299e-05	0.310014	0.159683	0.0226956	0.0272765	-0.150331	-0.915294
WBGene00006803	sajrG035962	=	V	6889414	6889464	1	ALT	INTERNAL	ad	6.44962e-14	4.01691e-11	0.429222	0.156873	0.0598673	0.0261391	-0.272349	-1.3962		WBGene00010727	sajrG036309	=	V	9589157	9589265	1	ALT	FIRST	sd	4.63489e-08	2.23299e-05	0.755391	0.869228	0.0264542	0.0252228	0.113837	0.200041
WBGene00006942	sajrG049156	=	X	8390599	8390622	-1	ALT	INTERNAL	ad	6.9756e-14	4.24576e-11	0.967184	0.725138	0.00614561	0.0295783	-0.242047	-0.410616		WBGene00002978	sajrG002903	c	I	14621173	14621596	-1	ALT	LAST	ae	5.32152e-08	2.42974e-05	0.908144	0.836845	0.0151379	0.0163485	-0.0712992	-0.116623
WBGene00003825	sajrG010958	=	II	4374988	4375228	-1	ALT	INTERNAL	dd	4.74902e-13	2.70603e-10	0.165454	0.0521174	0.00522802	0.017679	-0.113337	-1.49803		WBGene00002978	sajrG002903	c	I	14624544	14624661	-1	ALT	LAST	ae	5.32152e-08	2.42974e-05	0.0918561	0.163155	0.0151379	0.0163485	0.0712992	0.765534
WBGene00021590	sajrG010846	=	II	3322943	3323028	-1	EXN	INTERNAL	ad	4.88083e-13	2.7232e-10	1	0.660284	0	0.0235097	-0.339716	-0.591511		WBGene00021421	sajrG026082	=	IV	2386656	2386682	1	ALT	INTERNAL	dd	7.14705e-08	3.19382e-05	0.581274	0.763689	0.0256905	0.00955422	0.182415	0.387926
WBGene00012184,WBGene00012185	sajrG037656	c	V	20654747	20655830	1	INT	INTERNAL	da	5.90441e-13	3.22706e-10	0.0611045	0.0169889	0.0077582	0.00358559	-0.0441156	-1.39758		WBGene00002978	sajrG002903	c	I	14624786	14624919	-1	ALT	INTERNAL	ad	1.3089e-07	5.72725e-05	0.929894	0.870265	0.0132911	0.0117265	-0.0596296	-0.0945612
WBGene00004167	sajrG011919	c	II	12209831	12209839	-1	ALT	INTERNAL	aa	6.27909e-13	3.29726e-10	0.690329	0.521724	0.0246348	0.024847	-0.168606	-0.397357		WBGene00014826	sajrG036599	=	V	11837541	11837544	1	ALT	INTERNAL	dd	1.34108e-07	5.74832e-05	0.793541	0.890354	0.028086	0.0080526	0.0968131	0.164121
WBGene00013481	sajrG040014	=	V	18660966	18660980	-1	ALT	INTERNAL	aa	6.22458e-13	3.29726e-10	0.743226	0.850243	0.0091459	0.0253121	0.107017	0.191662		WBGene00011827	sajrG002249	=	I	8380911	8380985	-1	ALT	INTERNAL	ad	1.5679e-07	6.5861e-05	0.0823293	0.0230528	0.0162271	0.00352712	-0.0592766	-1.48202
WBGene00013308	sajrG028887	=	IV	14797134	14797182	-1	ALT	INTERNAL	ad	8.54635e-13	4.40153e-10	0.848708	0.659319	0.013066	0.0428272	-0.189389	-0.359474		WBGene00015131	sajrG020086	=	III	8707261	8707314	-1	ALT	INTERNAL	ad	1.71011e-07	6.97818e-05	0.568594	0.214978	0.10916	0.0235004	-0.353616	-1.36277
WBGene00007010	sajrG018915	=	III	9961384	9961446	1	ALT	INTERNAL	ad	8.76653e-13	4.42974e-10	0.65059	0.434032	0.0528415	0.00840032	-0.216558	-0.573092		WBGene00015956	sajrG048771	=	X	3610264	3610341	-1	ALT	INTERNAL	ad	1.72768e-07	6.97818e-05	0.152313	0.0672896	0.0263841	0.00520857	-0.0850237	-1.07043
WBGene00012851	sajrG037664	=	V	20722909	20723052	1	INT	INTERNAL	da	1.19703e-12	5.93658e-10	0.0962465	0.768071	0.0108477	0.0747109	0.671825	2.87249		WBGene00006768	sajrG018799	=	III	8906524	8906678	1	ALT	INTERNAL	ad	1.96609e-07	7.79127e-05	0.365157	0.502076	0.0309324	0.032682	0.136918	0.44886
WBGene00020064,WBGene00044312	sajrG018567	c	III	6870997	6871038	1	INT	INTERNAL	da	1.41691e-12	6.89932e-10	0.561566	0.0267762	0.107698	0.0116131	-0.534789	-3.95808		WBGene00004167	sajrG011920	c	II	12215767	12215775	-1	ALT	INTERNAL	aa	2.16385e-07	8.41619e-05	0.343782	0.431073	0.0126112	0.0151442	0.0872908	0.318156
WBGene00002053	sajrG009432	=	II	5765617	5765774	1	ALT	FIRST	sd	2.01463e-12	9.46559e-10	0.564408	0.777044	0.0384833	0.0283692	0.212636	0.454369		WBGene00003967	sajrG019248	=	III	13772360	13772450	1	ALT	INTERNAL	ad	5.16665e-07	0.0001973	0.818351	0.694622	0.0182062	0.0284299	-0.123729	-0.233392
WBGene00002053	sajrG009432	=	II	5768891	5769000	1	ALT	FIRST	sd	2.01463e-12	9.46559e-10	0.435592	0.222956	0.0384833	0.0283692	-0.212636	-0.935667		WBGene00007010	sajrG018915	=	III	9961384	9961446	1	ALT	INTERNAL	ad	9.58126e-07	0.000359349	0.65059	0.489319	0.0528415	0.0101362	-0.16127	-0.403792
WBGene00017541	sajrG026648	=	IV	8348605	8348707	1	EXN	INTERNAL	ad	2.47266e-12	1.10553e-09	0.980071	0.857877	0.00919271	0.0343203	-0.122194	-0.190041		WBGene00008145	sajrG036975	=	V	14705818	14705931	1	ALT	INTERNAL	ad	1.04916e-06	0.000386586	0.777811	0.579159	0.0235828	0.0602939	-0.198651	-0.419191
WBGene00003219	sajrG048047	=	X	11860810	11860887	1	INT	INTERNAL	da	2.75141e-12	1.18847e-09	0	0.674899	0	0.122368	0.674899	6.09782		WBGene00004905	sajrG019397	=	III	1532192	1532285	-1	EXN	INTERNAL	ad	1.29822e-06	0.000470112	0.841011	0.694072	0.0336391	0.0248743	-0.14694	-0.273456
WBGene00007533	sajrG000879	=	I	9328775	9329103	1	EXN	INTERNAL	ad	2.71838e-12	1.18847e-09	0.890833	0.445924	0.0117157	0.119408	-0.444908	-0.982465		WBGene00021421	sajrG026082	=	IV	2386723	2386728	1	ALT	INTERNAL	aa	1.4376e-06	0.000511762	0.508292	0.336663	0.0244037	0.0236173	-0.17163	-0.580233
WBGene00009978	sajrG039630	=	V	15655163	15655180	-1	ALT	INTERNAL	dd	4.01381e-12	1.70625e-09	0.933057	0.76812	0.0132578	0.042987	-0.164938	-0.277353		WBGene00022500	sajrG047460	=	X	4984775	4984789	1	ALT	INTERNAL	aa	1.84712e-06	0.000646585	0.357751	0.507926	0.0255106	0.0403733	0.150176	0.494019
WBGene00018602	sajrG048826	=	X	4246831	4246836	-1	ALT	INTERNAL	aa	4.21877e-12	1.76536e-09	0.949193	0.869466	0.00657901	0.0128138	-0.079727	-0.125193		WBGene00000366	sajrG018885	=	III	9768680	9768712	1	ALT	INTERNAL	aa	1.93927e-06	0.000667714	0.689329	0.559378	0.0217961	0.0105745	-0.129951	-0.296585
WBGene00009126	sajrG000872	=	I	9168204	9168477	1	ALT	FIRST	sd	4.91516e-12	2.02512e-09	0.397557	0.12495	0.0186781	0.0186748	-0.272607	-1.59458		WBGene00022855	sajrG011293	c	II	7048438	7048527	-1	ALT	INTERNAL	ad	2.46905e-06	0.000836412	0.043529	0.082003	0.00549399	0.00868641	0.038474	0.781361
WBGene00002056	sajrG048530	=	X	642672	642743	-1	EXN	INTERNAL	ad	5.65489e-12	2.2946e-09	1	0.764271	0	0.0402477	-0.235729	-0.383446		WBGene00006803	sajrG035962	=	V	6889599	6889682	1	ALT	INTERNAL	ad	2.72685e-06	0.00090908	0.504372	0.299683	0.0630013	0.0389145	-0.204689	-0.732022
WBGene00018475	sajrG011327	=	II	7309243	7309836	-1	ALT	INTERNAL	aa	6.25455e-12	2.50004e-09	0.100971	0.0467796	0.0072595	0.00956853	-0.0541917	-0.966742		WBGene00000410	sajrG001111	=	I	11324872	11324919	1	EXN	INTERNAL	ad	3.06424e-06	0.0010056	0.826209	0.650571	0.0377526	0.0558839	-0.175637	-0.340148
WBGene00000018	sajrG049309	=	X	10617185	10617214	-1	ALT	INTERNAL	ad	7.42063e-12	2.92253e-09	0.138651	0.51129	0.0425186	0.0852783	0.372639	1.81016		WBGene00000506	sajrG019463	=	III	2398391	2398585	-1	EXN	INTERNAL	ad	3.23614e-06	0.00104567	0.867203	0.688242	0.0475602	0.0417004	-0.178961	-0.329183
WBGene00013307	sajrG027317	=	IV	14789850	14790065	1	ALT	INTERNAL	ad	1.62486e-11	6.21646e-09	0.0802255	0.153254	0.00182167	0.0206082	0.0730283	0.85551		WBGene00004075	sajrG020532	=	III	13523745	13523876	-1	ALT	INTERNAL	ad	3.63736e-06	0.00114023	0.308626	0.205858	0.0241898	0.0109415	-0.102768	-0.561779
WBGene00006404	sajrG010299	=	II	13636219	13636272	1	ALT	INTERNAL	ad	1.93548e-11	7.30056e-09	0.847842	0.636528	0.0134059	0.057778	-0.211314	-0.407999		WBGene00013481	sajrG040014	=	V	18660966	18660980	-1	ALT	INTERNAL	aa	3.62474e-06	0.00114023	0.743226	0.819544	0.0091459	0.0114778	0.076318	0.139236
WBGene00004167	sajrG011920	c	II	12214888	12214956	-1	ALT	INTERNAL	aa	2.0421e-11	7.59575e-09	0.623465	0.769639	0.0273207	0.0124112	0.146174	0.299542		WBGene00004095	sajrG018391	=	III	5315053	5315502	1	ALT	FIRST	sd	4.60386e-06	0.00142198	0.422274	0.34012	0.0153192	0.0202685	-0.0821534	-0.304094
WBGene00022855	sajrG011293	c	II	7048528	7048581	-1	ALT	INTERNAL	da	2.8157e-11	1.02073e-08	0.0106424	0.0876482	0.00425653	0.0238236	0.0770058	2.24198		WBGene00004095	sajrG018391	=	III	5311244	5311329	1	ALT	FIRST	sd	5.58713e-06	0.00170067	0.544231	0.626418	0.0189891	0.0192148	0.0821872	0.199488
WBGene00012557	sajrG019171	=	III	12929946	12931091	1	INT	INTERNAL	da	2.82042e-11	1.02073e-08	0.00256406	0.0124064	0.00087831	0.00308155	0.0098423	0.834606		WBGene00015766	sajrG035831	=	V	5662458	5662505	1	INT	INTERNAL	da	6.35304e-06	0.00190618	0.194121	0.358412	0.0223403	0.0211316	0.164292	0.851899
WBGene00004095	sajrG018391	=	III	5312614	5312616	1	ALT	INTERNAL	ad	4.30186e-11	1.53611e-08	0.861669	0.690687	0.0192606	0.042213	-0.170982	-0.315011		WBGene00020682	sajrG026493	=	IV	6914841	6914842	1	ALT	INTERNAL	dd	1.01275e-05	0.00299587	0.960769	0.90502	0.00659881	0.0213146	-0.0557489	-0.0853245
WBGene00022042	sajrG000042	c	I	536350	536355	1	ALT	INTERNAL	aa	4.73497e-11	1.66852e-08	0.686056	0.519798	0.0136479	0.040769	-0.166258	-0.39376		WBGene00019431	sajrG000583	=	I	6467307	6467357	1	INT	INTERNAL	da	1.04943e-05	0.00301934	0.577508	0.146854	0.148004	0.0440005	-0.430654	-1.90519
WBGene00020346	sajrG000540	=	I	6216296	6216358	1	ALT	INTERNAL	aa	4.89961e-11	1.70411e-08	0.445721	0.642914	0.012647	0.0376855	0.197193	0.518742		WBGene00020682	sajrG026493	=	IV	6914843	6914845	1	ALT	INTERNAL	dd	1.0441e-05	0.00301934	0.960099	0.903706	0.00670188	0.0216732	-0.0563929	-0.0864018
WBGene00000366	sajrG018885	=	III	9768680	9768712	1	ALT	INTERNAL	aa	5.44896e-11	1.87088e-08	0.689329	0.504026	0.0217961	0.0191938	-0.185303	-0.44413		WBGene00020682	sajrG026493	=	IV	6914810	6914810	1	ALT	INTERNAL	aa	1.06927e-05	0.00303486	0.964442	0.913046	0.00562746	0.0168031	-0.0513954	-0.0781729
WBGene00016422	sajrG001968	=	I	5876893	5876904	-1	ALT	INTERNAL	aa	5.64169e-11	1.91253e-08	0.552501	0.119731	0.0902769	0.0393325	-0.43277	-2.11633		WBGene00011691	sajrG037160	=	V	16037294	16037550	1	ALT	LAST	ae	1.42189e-05	0.00392946	0.930046	0.772523	0.0211822	0.0576866	-0.157523	-0.264599
WBGene00013560	sajrG019122	=	III	12329464	12329464	1	ALT	INTERNAL	aa	7.28274e-11	2.43799e-08	1	0.761479	0	0.0259628	-0.238521	-0.388656		WBGene00011691	sajrG037160	=	V	16038110	16038346	1	ALT	LAST	ae	1.42189e-05	0.00392946	0.0699537	0.227477	0.0211822	0.0576866	0.157523	1.57055
WBGene00010150	sajrG026754	c	IV	9406552	9406626	1	ALT	INTERNAL	ad	7.60293e-11	2.51375e-08	0.929385	0.626539	0.0529784	0.00315171	-0.302846	-0.561467		WBGene00006710	sajrG010789	=	II	2903213	2904148	-1	ALT	INTERNAL	ad	1.48232e-05	0.00404328	0.316105	0.196705	0.0272731	0.0134798	-0.119401	-0.657766
WBGene00006768	sajrG018799	=	III	8906967	8907073	1	ALT	INTERNAL	ad	8.0194e-11	2.61912e-08	0.0607773	0.146026	0.00879672	0.0190356	0.0852489	1.14043		WBGene00009962	sajrG000848	=	I	8948877	8948951	1	INT	INTERNAL	da	1.73011e-05	0.00443139	0.461359	0.0859865	0.22076	0.0336486	-0.375373	-2.29592
WBGene00022048	sajrG027521	=	IV	374525	374530	-1	ALT	INTERNAL	aa	8.56107e-11	2.76234e-08	0.779678	0.652572	0.0188799	0.0114421	-0.127106	-0.253187		WBGene00003936	sajrG019311	=	III	731804	731804	-1	ALT	INTERNAL	aa	1.70643e-05	0.00443139	0.53683	0.396711	0.00657388	0.031902	-0.140119	-0.427087
WBGene00002054	sajrG009430	=	II	5752817	5752867	1	ALT	INTERNAL	ad	9.91839e-11	3.16219e-08	0.650355	0.840452	0.0661632	0.0081535	0.190097	0.364987		WBGene00004783	sajrG026424	c	IV	6330160	6330282	1	ALT	INTERNAL	ad	1.66128e-05	0.00443139	0.87625	0.78558	0.0141593	0.0363367	-0.09067	-0.155707
WBGene00006876	sajrG002649	c	I	11777360	11777698	-1	ALT	INTERNAL	ad	1.04058e-10	3.27858e-08	0.227041	0.15254	0.0121876	0.00928383	-0.0745013	-0.544343		WBGene00004482	sajrG019816	=	III	6374354	6374575	-1	INT	INTERNAL	da	1.6824e-05	0.00443139	0.0431529	0.0492575	0.00208016	0.0013601	0.00610461	0.15685
WBGene00008682	sajrG027061	c	IV	12080088	12080093	1	ALT	INTERNAL	aa	1.07904e-10	3.36021e-08	0.905807	0.80206	0.00459181	0.0289413	-0.103747	-0.173457		WBGene00002280	sajrG049749	=	X	16386613	16386723	-1	ALT	INTERNAL	ad	2.04319e-05	0.00517026	0.938103	0.890436	0.0040705	0.00349282	-0.0476673	-0.0744206
WBGene00003632	sajrG035969	=	V	6999705	6999830	1	EXN	INTERNAL	ad	1.20022e-10	3.69461e-08	1	0.488646	0	0.122336	-0.511354	-1.01827		WBGene00020682	sajrG026493	=	IV	6914811	6914840	1	ALT	INTERNAL	ad	2.21044e-05	0.00549295	0.964655	0.913466	0.00587378	0.0178083	-0.051189	-0.0778329
WBGene00044436,WBGene00021633	sajrG000257	c	I	3602373	3602497	1	INT	INTERNAL	da	1.44662e-10	4.35302e-08	0.283533	0.025221	0.0291242	0.0105524	-0.258312	-3.05902		WBGene00004449	sajrG018665	=	III	7855381	7855433	1	INT	INTERNAL	da	2.22302e-05	0.00549295	0.0472328	0.0547767	0.00212923	0.00155175	0.00754395	0.178634
WBGene00011860	sajrG028317	=	IV	9342809	9342909	-1	EXN	INTERNAL	ad	1.52394e-10	4.53474e-08	0.981669	0.813842	0.0034806	0.0192078	-0.167827	-0.267492		WBGene00018237	sajrG048739	=	X	3243445	3243453	-1	ALT	INTERNAL	dd	2.5523e-05	0.00623325	0.923079	0.97458	0.0195222	0.00852625	0.0515008	0.0775089
WBGene00021060	sajrG048941	=	X	5839159	5839275	-1	EXN	INTERNAL	ad	1.76272e-10	5.13125e-08	1	0.744857	0	0.0866677	-0.255143	-0.420081		WBGene00001660	sajrG018378	=	III	5256858	5256917	1	EXN	INTERNAL	ad	2.6842e-05	0.00633442	0.453666	0.2785	0.0301443	0.0574174	-0.175166	-0.684514
WBGene00006342	sajrG036219	=	V	8789462	8789569	1	ALT	INTERNAL	ad	1.97499e-10	5.60482e-08	0.529514	0.195218	0.061082	0.0259485	-0.334296	-1.3945		WBGene00002978	sajrG002903	c	I	14630915	14631252	-1	ALT	FIRST	sd	2.66531e-05	0.00633442	0.934165	0.887444	0.0117353	0.0146414	-0.0467212	-0.0732175
WBGene00006794	sajrG035366	=	V	1475841	1475940	1	ALT	INTERNAL	ad	1.9663e-10	5.60482e-08	0.572554	0.349279	0.0199769	0.047913	-0.223275	-0.697287		WBGene00002978	sajrG002903	c	I	14624956	14625089	-1	ALT	FIRST	sd	2.66531e-05	0.00633442	0.0658352	0.112556	0.0117353	0.0146414	0.0467212	0.692507
WBGene00016269	sajrG049787	=	X	17066074	17066121	-1	INT	INTERNAL	da	2.24191e-10	6.25422e-08	0.401166	0.903842	0.110695	0.044465	0.502675	1.15222		WBGene00003920	sajrG028613	c	IV	11820889	11820990	-1	INT	INTERNAL	da	2.80004e-05	0.00653437	0.208832	0.307269	0.0294526	0.0240581	0.0984373	0.535885
WBGene00022855	sajrG011293	c	II	7048438	7048527	-1	ALT	INTERNAL	ad	3.08321e-10	8.51251e-08	0.043529	0.241528	0.00549399	0.0678995	0.197999	2.23233		WBGene00006814	sajrG026550	=	IV	7443198	7443227	1	ALT	INTERNAL	ad	2.84288e-05	0.00654199	0.630773	0.344311	0.068654	0.0752727	-0.286463	-0.854799
WBGene00022047,WBGene00002041	sajrG027529	c	IV	430609	430650	-1	INT	INTERNAL	da	3.91879e-10	1.06009e-07	0.163539	0.470167	0.0481607	0.0286715	0.306628	1.46827		WBGene00001023	sajrG011266	=	II	6854968	6855038	-1	ALT	INTERNAL	ad	3.53003e-05	0.00797217	0.404015	0.278822	0.0390676	0.035909	-0.125193	-0.519504
WBGene00010064	sajrG048044	=	X	11844355	11844403	1	INT	INTERNAL	da	4.03939e-10	1.08179e-07	0.0343601	0.292696	0.0141376	0.0880616	0.258336	2.77054		WBGene00006803	sajrG035962	=	V	6889414	6889464	1	ALT	INTERNAL	ad	4.01357e-05	0.00896777	0.429222	0.25374	0.0598673	0.0403884	-0.175482	-0.735832
WBGene00010829	sajrG028717	=	IV	12824825	12825226	-1	INT	INTERNAL	da	4.72364e-10	1.23783e-07	0.550431	0.085609	0.150149	0.0133133	-0.464822	-2.55132		WBGene00013118	sajrG028973	c	IV	16738615	16738660	-1	INT	INTERNAL	da	4.47924e-05	0.00990289	0.0317252	0.238981	0.00469977	0.0411005	0.207256	2.57704
WBGene00011738	sajrG028637	=	IV	12039462	12039509	-1	INT	INTERNAL	da	4.85316e-10	1.23783e-07	0.167623	0.480117	0.0527861	0.0568743	0.312494	1.46431		WBGene00015509	sajrG028154	=	IV	7827421	7827462	-1	ALT	INTERNAL	ad	5.68626e-05	0.0124405	0.6521	0.537234	0.0360512	0.033971	-0.114866	-0.274891
WBGene00013073	sajrG037468	c	V	18519447	18520164	1	INT	INTERNAL	da	4.85309e-10	1.23783e-07	0.763823	0.0598718	0.255044	0.032187	-0.703951	-3.46922		WBGene00021641	sajrG001696	=	I	3473195	3473797	-1	INT	INTERNAL	da	6.15697e-05	0.0131954	0.351051	0.10178	0.0631459	0.0458627	-0.249271	-1.69154
WBGene00015094	sajrG001877	=	I	5255783	5256422	-1	INT	INTERNAL	da	4.83225e-10	1.23783e-07	0.0744939	0.0135338	0.0110903	0.00282308	-0.0609601	-1.84411		WBGene00006999	sajrG010257	=	II	13060626	13060902	1	EXN	INTERNAL	ad	6.12017e-05	0.0131954	0.972263	0.709951	0.048042	0.0459139	-0.262312	-0.44821
WBGene00007591	sajrG049284	=	X	10235338	10235427	-1	EXN	INTERNAL	ad	5.09761e-10	1.28792e-07	1	0.864011	0	0.0361556	-0.135989	-0.208631		WBGene00001077	sajrG020376	c	III	11373526	11374258	-1	INT	INTERNAL	da	6.94971e-05	0.0147439	0.0135911	0.0523952	0.00638643	0.0166814	0.0388041	1.40319
WBGene00015956	sajrG048771	=	X	3610264	3610341	-1	ALT	INTERNAL	ad	5.17108e-10	1.29427e-07	0.152313	0.0403831	0.0263841	0.0161161	-0.11193	-1.68777		WBGene00021522	sajrG027616	=	IV	1641947	1641968	-1	ALT	INTERNAL	dd	7.09886e-05	0.0149097	0.531641	0.683476	0.0419425	0.0216772	0.151835	0.356509
WBGene00010475	sajrG020111	=	III	8875501	8876077	-1	INT	INTERNAL	da	7.04058e-10	1.74587e-07	0.188359	0.023324	0.0204857	0.0134746	-0.165035	-2.57348		WBGene00005077	sajrG000109	=	I	1570337	1570348	1	ALT	INTERNAL	aa	7.30791e-05	0.0149722	0.479652	0.586575	0.0155358	0.0345126	0.106923	0.284946
WBGene00018100,WBGene00015608,WBGene00219271,WBGene00018101	sajrG008915	c	II	1771647	1771766	1	ALT	FIRST	sd	9.35765e-10	2.29915e-07	0.328296	0.0413649	0.0323891	0.0267015	-0.286931	-2.71943		WBGene00004783	sajrG026424	c	IV	6330283	6330294	1	ALT	INTERNAL	dd	7.43591e-05	0.0149722	0.876518	0.793858	0.0143595	0.0366171	-0.0826599	-0.141209
WBGene00012033	sajrG009861	=	II	9243518	9243729	1	ALT	INTERNAL	ad	1.17106e-09	2.85111e-07	0.58617	0.392118	0.0226565	0.0320488	-0.194052	-0.568105		WBGene00001023	sajrG011266	=	II	6854434	6854847	-1	ALT	LAST	ae	7.48503e-05	0.0149722	0.351606	0.224156	0.0579361	0.0040425	-0.12745	-0.626951
WBGene00006595	sajrG001329	c	I	13293529	13293744	1	EXN	INTERNAL	ad	1.25893e-09	3.03742e-07	0.948182	0.859474	0.00802651	0.0106054	-0.0887086	-0.140158		WBGene00001023	sajrG011266	=	II	6853442	6853990	-1	ALT	LAST	ae	7.48503e-05	0.0149722	0.648394	0.775844	0.0579361	0.0040425	0.12745	0.255293
WBGene00006697	sajrG019348	c	III	1068036	1068251	-1	ALT	INTERNAL	ad	1.50432e-09	3.59708e-07	0.0213785	0.0821176	0.00691239	0.0181762	0.0607391	1.5537		WBGene00007534	sajrG038946	=	V	10238292	10238343	-1	ALT	INTERNAL	ad	7.30838e-05	0.0149722	0.86734	0.778756	0.00960591	0.0410207	-0.0885836	-0.153556
WBGene00010064	sajrG048044	=	X	11844603	11844884	1	INT	INTERNAL	da	1.53593e-09	3.62187e-07	0.0212757	0.314119	0.0110047	0.144405	0.292843	3.37341		WBGene00002096,WBGene00015894	sajrG011102	c	II	5545807	5545865	-1	EXN	INTERNAL	ad	7.7829e-05	0.0154212	0.951855	0.865396	0.0205244	0.00594053	-0.0864597	-0.135885
WBGene00008078,WBGene00008079	sajrG019003	j	III	10875654	10876417	1	INT	INTERNAL	da	1.54174e-09	3.62187e-07	0.479315	0.0836239	0.150036	0.0341547	-0.395691	-2.38581		WBGene00003478	sajrG019214	c	III	13352616	13352621	1	ALT	INTERNAL	aa	8.48805e-05	0.0165069	0.861167	0.94167	0.0329256	0.0102301	0.0805025	0.127511
WBGene00000548	sajrG009381	=	II	5466595	5466600	1	ALT	INTERNAL	aa	1.79221e-09	4.16569e-07	0.871998	0.657216	0.021179	0.0612768	-0.214783	-0.402623		WBGene00006697	sajrG019348	c	III	1068036	1068251	-1	ALT	INTERNAL	ad	8.42477e-05	0.0165069	0.0213785	0.0506034	0.00691239	0.00230085	0.0292249	0.949623
WBGene00000254	sajrG000567	=	I	6348292	6348576	1	ALT	INTERNAL	aa	1.80434e-09	4.16569e-07	0.184112	0.114233	0.0110208	0.0114257	-0.069879	-0.64384		WBGene00022500	sajrG047460	=	X	4992121	4992625	1	INT	INTERNAL	da	8.74628e-05	0.016853	0.0308349	0.080998	0.00965027	0.0223026	0.0501631	1.15603
WBGene00022500	sajrG047460	=	X	4984480	4984569	1	ALT	INTERNAL	ad	1.86009e-09	4.25769e-07	0.196553	0.365244	0.0437134	0.0206323	0.168691	0.861317		WBGene00008430	sajrG011483	=	II	8672253	8672369	-1	ALT	INTERNAL	ad	9.25481e-05	0.0170925	0.13082	0.0712322	0.014591	0.0156313	-0.0595877	-0.793728
WBGene00022015	sajrG035716	=	V	4582261	4582615	1	ALT	INTERNAL	ad	2.39295e-09	5.38534e-07	0.00336381	0.168465	0.00582629	0.0672989	0.165101	3.73924		WBGene00003375	sajrG019773	=	III	5972555	5972561	-1	ALT	INTERNAL	dd	8.97386e-05	0.0170925	0.272065	0.200642	0.031311	0.00373916	-0.0714233	-0.421237
WBGene00001403	sajrG026768	=	IV	9542035	9542292	1	ALT	INTERNAL	ad	2.47604e-09	5.5259e-07	0.109142	0.335418	0.0204154	0.0565484	0.226276	1.53566		WBGene00003375	sajrG019773	=	III	5972509	5972554	-1	ALT	INTERNAL	dd	9.13449e-05	0.0170925	0.271734	0.207402	0.0212336	0.000460393	-0.0643317	-0.373967
WBGene00017691	sajrG049001	=	X	6534345	6534401	-1	EXN	INTERNAL	ad	3.36459e-09	7.44686e-07	0.999865	0.985244	0.000129529	0.00133864	-0.0146213	-0.0210407		WBGene00006794	sajrG035366	=	V	1475561	1475787	1	ALT	INTERNAL	ad	9.19158e-05	0.0170925	0.557636	0.480958	0.027978	0.0188511	-0.076678	-0.209367
WBGene00018602	sajrG048826	=	X	4246837	4246844	-1	ALT	INTERNAL	aa	3.57901e-09	7.85651e-07	0.596395	0.467325	0.0137221	0.0441893	-0.129071	-0.345288		WBGene00003996	sajrG000500	=	I	5893163	5893234	1	ALT	INTERNAL	ad	9.27745e-05	0.0170925	0.0871399	0.190137	0.014474	0.0167044	0.102997	1.04285
WBGene00019465	sajrG038828	=	V	9332926	9332931	-1	ALT	INTERNAL	aa	3.81115e-09	8.29809e-07	0.690652	0.50871	0.0195912	0.0485517	-0.181942	-0.43377		WBGene00009098	sajrG036307	=	V	9553626	9553703	1	EXN	INTERNAL	ad	0.000103623	0.0189252	0.938612	0.867795	0.0278416	0.00837279	-0.0708165	-0.111933
WBGene00001017	sajrG028507	=	IV	10932479	10932553	-1	ALT	INTERNAL	ad	4.59299e-09	9.91974e-07	0.184437	0.307197	0.0198547	0.0219108	0.122761	0.70608		WBGene00003691	sajrG036567	c	V	11570556	11570869	1	INT	INTERNAL	da	0.00010781	0.019028	0.0790955	0.221535	0.0251349	0.050679	0.142439	1.3778
WBGene00021519,WBGene00021518,WBGene00021517	sajrG026022	c	IV	1563358	1563604	1	INT	INTERNAL	da	4.89977e-09	1.04977e-06	0.0934462	0.00843388	0.0238774	0.00450115	-0.0850124	-2.48845		WBGene00004829	sajrG048537	=	X	725541	725591	-1	ALT	INTERNAL	ad	0.000106477	0.019028	0.339155	0.167696	0.012548	0.0311656	-0.171459	-0.974453
WBGene00022855	sajrG011293	c	II	7048582	7048801	-1	ALT	INTERNAL	dd	5.15055e-09	1.09474e-06	0.00309509	0.0348733	0.0025202	0.0124953	0.0317782	1.77683		WBGene00006876	sajrG002649	c	I	11791964	11792230	-1	ALT	FIRST	sd	0.000107259	0.019028	0.40199	0.267558	0.029518	0.0497981	-0.134433	-0.569823
WBGene00004095	sajrG018391	=	III	5312452	5312544	1	ALT	INTERNAL	ad	7.19488e-09	1.51721e-06	0.895957	0.766962	0.0195187	0.0342264	-0.128995	-0.221598		WBGene00006876	sajrG002649	c	I	11783049	11784094	-1	ALT	FIRST	sd	0.000107259	0.019028	0.59801	0.732442	0.029518	0.0497981	0.134433	0.288184
WBGene00009974	sajrG039387	=	V	13785614	13785622	-1	ALT	INTERNAL	aa	7.57555e-09	1.58501e-06	0.649151	0.438942	0.0239131	0.0538938	-0.210209	-0.554079		WBGene00007184	sajrG018864	c	III	9491891	9492551	1	ALT	INTERNAL	aa	0.000120594	0.0209325	0.0335132	0.0191173	0.00348314	0.00116774	-0.0143959	-0.579576
WBGene00011292,WBGene00011291	sajrG028479	c	IV	10693062	10693121	-1	ALT	INTERNAL	dd	9.3903e-09	1.94947e-06	0.10757	0.254926	0.0227164	0.0360867	0.147356	1.17207		WBGene00004167	sajrG011920	c	II	12215830	12215889	-1	ALT	INTERNAL	dd	0.000125283	0.0215681	0.130025	0.194568	0.0237574	0.0134745	0.0645431	0.546897
WBGene00015131	sajrG020086	=	III	8707261	8707314	-1	ALT	INTERNAL	ad	1.01621e-08	2.09347e-06	0.568594	0.180146	0.10916	0.0575419	-0.388448	-1.60544		WBGene00006710	sajrG010789	=	II	2902423	2902539	-1	ALT	INTERNAL	ad	0.000130754	0.022327	0.480661	0.345919	0.0105449	0.0223901	-0.134742	-0.463178
WBGene00005012	sajrG018328	c	III	4911333	4911379	1	INT	INTERNAL	da	1.08164e-08	2.21126e-06	0.332125	0.0212819	0.191473	0.00463155	-0.310843	-3.45112		WBGene00011580	sajrG009819	=	II	8885468	8885542	1	ALT	INTERNAL	ad	0.000133143	0.0225517	0.953189	0.889074	0.018304	0.0225938	-0.0641153	-0.0993795
WBGene00006794	sajrG035366	=	V	1475312	1475407	1	ALT	INTERNAL	ad	1.14504e-08	2.32313e-06	0.62745	0.389086	0.0352717	0.0555634	-0.238364	-0.675614		WBGene00020064,WBGene00044312	sajrG018567	c	III	6870997	6871038	1	INT	INTERNAL	da	0.000138768	0.0233164	0.561566	0.144233	0.107698	0.125308	-0.417332	-1.8898
WBGene00016200	sajrG019763	=	III	5905245	5905347	-1	ALT	INTERNAL	ad	1.17737e-08	2.37076e-06	0.824321	0.684672	0.0151703	0.0286486	-0.139649	-0.264271		WBGene00001526	sajrG036234	=	V	8949236	8949690	1	ALT	INTERNAL	dd	0.000140095	0.0233524	0.348668	0.207862	0.0320396	0.00887025	-0.140806	-0.719233
WBGene00021078	sajrG035632	=	V	3695971	3696235	1	ALT	INTERNAL	ad	1.26949e-08	2.53719e-06	0.0488018	0.145022	0.00976571	0.0313663	0.0962205	1.39854		WBGene00006942	sajrG049156	=	X	8390599	8390622	-1	ALT	INTERNAL	ad	0.0001537	0.0254186	0.967184	0.852754	0.00614561	0.028832	-0.11443	-0.179682
WBGene00009259	sajrG049393	=	X	11516737	11516888	-1	EXN	INTERNAL	ad	1.28309e-08	2.54536e-06	1	0.91017	0	0.00347529	-0.0898303	-0.134384		WBGene00010856	sajrG002387	=	I	9350542	9350622	-1	EXN	INTERNAL	ad	0.000170385	0.0279578	0.909703	0.429017	0.0964522	0.0351785	-0.480686	-1.06689
WBGene00004119	sajrG036257	=	V	9109759	9109800	1	ALT	INTERNAL	aa	1.31513e-08	2.58974e-06	0.179637	0.507659	0.0357949	0.0536428	0.328022	1.44876		WBGene00019535,WBGene00004386,WBGene00001033	sajrG026236	c	IV	4178736	4179009	1	EXN	INTERNAL	ad	0.000210296	0.0342392	0.904123	0.682572	0.0491869	0.0882211	-0.221551	-0.400424
WBGene00013895	sajrG000988	=	I	10358983	10359135	1	ALT	INTERNAL	ad	1.37913e-08	2.69594e-06	0.00230034	0.101087	0.00398431	0.0299724	0.0987869	3.17492		WBGene00017275	sajrG019939	c	III	7354908	7355134	-1	ALT	INTERNAL	ad	0.000216251	0.0349378	0.539517	0.420555	0.0485739	0.022985	-0.118962	-0.351966
WBGene00003219	sajrG048047	=	X	11860287	11860338	1	INT	INTERNAL	da	1.41803e-08	2.74916e-06	0	0.533427	0	0.196204	0.533427	5.76401		WBGene00195183	sajrG048508	=	X	390212	390262	-1	EXN	INTERNAL	ad	0.000231202	0.0367873	1	0.848164	0	0.0875376	-0.151836	-0.235031
WBGene00001007	sajrG028745	=	IV	13097824	13097829	-1	ALT	INTERNAL	aa	1.42688e-08	2.74916e-06	0.809278	0.634458	0.0295852	0.044478	-0.17482	-0.346266		WBGene00003936	sajrG019311	=	III	730309	730437	-1	ALT	INTERNAL	ad	0.00022995	0.0367873	0.619498	0.741283	0.0392303	0.0186824	0.121786	0.255156
WBGene00012208	sajrG001235	=	I	12532781	12532950	1	ALT	INTERNAL	dd	1.43807e-08	2.75093e-06	0.0187379	0.093238	0.00880129	0.0235669	0.0745001	1.84495		WBGene00003916	sajrG039416	=	V	14114476	14114544	-1	ALT	INTERNAL	ad	0.000247281	0.0390499	0.463401	0.242242	0.0986932	0.0215801	-0.22116	-0.908257
WBGene00004382,WBGene00020866	sajrG009321	c	II	4996975	4996991	1	ALT	INTERNAL	aa	1.70793e-08	3.24397e-06	0.206302	0.440657	0.0375154	0.0570935	0.234355	1.05898		WBGene00021522	sajrG027616	=	IV	1641891	1641912	-1	ALT	INTERNAL	aa	0.0002772	0.043448	0.467384	0.322757	0.0635507	0.0140775	-0.144627	-0.520681
WBGene00003219	sajrG048047	=	X	11859337	11859980	1	INT	INTERNAL	da	1.88682e-08	3.55852e-06	0.00690803	0.449989	0.0060096	0.228975	0.443081	4.76582		WBGene00015094	sajrG001877	=	I	5255783	5256422	-1	INT	INTERNAL	da	0.000300132	0.0466939	0.0744939	0.0321167	0.0110903	0.0100249	-0.0423773	-1.00446
WBGene00017700	sajrG011281	=	II	6924323	6924381	-1	INT	INTERNAL	da	1.90615e-08	3.56983e-06	0.753283	0.1558	0.0345269	0.0935826	-0.597483	-2.20277		WBGene00012365	sajrG002847	=	I	13829213	13829424	-1	EXN	INTERNAL	ad	0.000303624	0.0468899	0.72564	0.513086	0.0914424	0.0331963	-0.212554	-0.491953
WBGene00020102	sajrG018148	c	III	3176817	3176852	1	ALT	INTERNAL	aa	1.92545e-08	3.58094e-06	0.0765167	0.206053	0.0161776	0.0409294	0.129536	1.32033		WBGene00007024	sajrG000649	=	I	7058597	7059010	1	ALT	INTERNAL	dd	0.000319729	0.0490165	0.458543	0.562913	0.0381446	0.0245085	0.10437	0.290135
WBGene00013481	sajrG040014	=	V	18659587	18659820	-1	ALT	LAST	ae	1.95299e-08	3.5824e-06	0.956452	0.877948	0.0135191	0.00782068	-0.0785047	-0.122224
WBGene00013481	sajrG040014	=	V	18656094	18656366	-1	ALT	LAST	ae	1.95299e-08	3.5824e-06	0.0435476	0.122052	0.0135191	0.00782068	0.0785047	1.30222
WBGene00009433	sajrG039381	=	V	13743969	13744090	-1	ALT	INTERNAL	ad	2.33819e-08	4.25981e-06	1	0.647847	0	0.0360646	-0.352153	-0.618531
WBGene00017398	sajrG000159	=	I	2254087	2254174	1	EXN	INTERNAL	ad	2.39689e-08	4.33724e-06	0.990578	0.798811	0.00963615	0.0797795	-0.191767	-0.306959
WBGene00002234	sajrG049141	c	X	8243973	8244058	-1	INT	INTERNAL	da	2.6895e-08	4.80183e-06	0.194689	0.752276	0.104068	0.0250762	0.557587	1.89688
WBGene00021020	sajrG018084	=	III	2419136	2419303	1	EXN	INTERNAL	ad	2.76024e-08	4.8955e-06	1	0.656611	0	0.0194378	-0.343389	-0.599439
WBGene00022093	sajrG027659	c	IV	2505565	2507616	-1	INT	INTERNAL	da	3.18855e-08	5.61793e-06	0.0872204	0.0416218	0.00995339	0.00497286	-0.0455985	-0.913277
WBGene00013118	sajrG028973	c	IV	16738615	16738660	-1	INT	INTERNAL	da	3.46521e-08	6.02609e-06	0.0317252	0.321774	0.00469977	0.0337966	0.290049	2.99121
WBGene00000464	sajrG018096	=	III	2539676	2539806	1	ALT	INTERNAL	ad	3.8862e-08	6.69688e-06	0.28782	0.168473	0.015094	0.0263849	-0.119347	-0.738735
WBGene00000647	sajrG010875	=	II	3500806	3501564	-1	INT	INTERNAL	da	4.14895e-08	7.07726e-06	0.097072	0.00478507	0.0393211	0.00111466	-0.092287	-2.85637
WBGene00003796	sajrG019777	=	III	6019038	6019043	-1	ALT	INTERNAL	aa	4.35002e-08	7.37329e-06	0.781441	0.538187	0.0163195	0.0760111	-0.243254	-0.529814
WBGene00011738	sajrG028637	=	IV	12039390	12039461	-1	ALT	INTERNAL	ad	4.43638e-08	7.47238e-06	0.358848	0.637419	0.0450642	0.0549429	0.278571	0.811672
WBGene00019431	sajrG000583	=	I	6467307	6467357	1	INT	INTERNAL	da	4.53997e-08	7.59907e-06	0.577508	0.0843071	0.148004	0.0523794	-0.493201	-2.63917
WBGene00008419	sajrG000708	=	I	7596106	7596610	1	ALT	FIRST	sd	4.64607e-08	7.68065e-06	0.801397	0.594822	0.00886323	0.0635799	-0.206575	-0.423898
WBGene00008419	sajrG000708	=	I	7596858	7597212	1	ALT	FIRST	sd	4.64607e-08	7.68065e-06	0.198603	0.405178	0.00886323	0.0635799	0.206575	0.992971
WBGene00000899	sajrG048544	=	X	824068	824169	-1	ALT	INTERNAL	ad	5.1728e-08	8.44712e-06	0.164976	0.639722	0.0178647	0.0406733	0.474746	1.89267
WBGene00017080	sajrG035227	=	V	208203	208389	1	ALT	LAST	ae	5.63288e-08	9.08761e-06	0.497638	0.285062	0.0628338	0.0320798	-0.212576	-0.782782
WBGene00017080	sajrG035227	=	V	209376	209758	1	ALT	LAST	ae	5.63288e-08	9.08761e-06	0.502362	0.714938	0.0628338	0.0320798	0.212576	0.500694
WBGene00016542	sajrG027931	=	IV	5612606	5612703	-1	EXN	INTERNAL	ad	5.77481e-08	9.20566e-06	1	0.746906	0	0.0521341	-0.253094	-0.41617
WBGene00044529	sajrG035702	=	V	4338324	4338784	1	INT	INTERNAL	da	6.15116e-08	9.74758e-06	0.23671	0.0368904	0.0367467	0.0104953	-0.199819	-2.39545
WBGene00001403	sajrG026768	=	IV	9542728	9542868	1	ALT	INTERNAL	ad	6.20236e-08	9.77091e-06	0.882814	0.554453	0.010444	0.0866759	-0.328361	-0.661506
WBGene00003669	sajrG040061	=	V	19208844	19208908	-1	ALT	INTERNAL	ad	6.36862e-08	9.97415e-06	0.984771	0.457873	0.0263777	0.0612033	-0.526898	-1.08825
WBGene00004208	sajrG009687	c	II	7893530	7893538	1	ALT	INTERNAL	aa	6.52959e-08	1.01668e-05	0.812955	0.693869	0.00756211	0.0367612	-0.119086	-0.225506
WBGene00007008	sajrG018746	=	III	8360725	8360733	1	ALT	INTERNAL	aa	6.90209e-08	1.06233e-05	0.791973	0.649289	0.0145483	0.0433407	-0.142684	-0.282642
WBGene00013192	sajrG012100	=	II	14772414	14772460	-1	INT	INTERNAL	da	7.47602e-08	1.14409e-05	0.609784	0.130028	0.0425552	0.00450815	-0.479756	-2.14605
WBGene00009583	sajrG038873	=	V	9729335	9729376	-1	INT	INTERNAL	da	7.61582e-08	1.15886e-05	0.0496923	0.114766	0.00928278	0.00972517	0.0650735	1.06361
WBGene00010096	sajrG039194	=	V	12287168	12287369	-1	INT	INTERNAL	da	8.26649e-08	1.25076e-05	0.179759	0.280207	0.00512423	0.033848	0.100448	0.612914
WBGene00010302,WBGene00010306	sajrG018165	c	III	3421125	3421208	1	EXN	INTERNAL	ad	8.76881e-08	1.31931e-05	0.407488	0.252585	0.0305135	0.0286968	-0.154903	-0.668952
WBGene00004700	sajrG020466	=	III	12686920	12686990	-1	ALT	INTERNAL	dd	9.71762e-08	1.4539e-05	0.694096	0.316528	0.0638439	0.0820451	-0.377568	-1.10857
WBGene00003704	sajrG035694	c	V	4188731	4188782	1	INT	INTERNAL	da	9.92546e-08	1.47674e-05	0.599022	0.329397	0.051116	0.0862525	-0.269625	-0.84352
WBGene00009433	sajrG039381	=	V	13744139	13744242	-1	ALT	INTERNAL	ad	1.14669e-07	1.69665e-05	1	0.544748	0	0.0603428	-0.455252	-0.86445
WBGene00021443	sajrG018036	=	III	1831815	1832253	1	EXN	INTERNAL	ad	1.17798e-07	1.7239e-05	1	0.808584	0	0.02203	-0.191416	-0.303154
WBGene00007092	sajrG028657	=	IV	12152516	12152527	-1	ALT	INTERNAL	aa	1.19918e-07	1.74539e-05	0.544806	0.704363	0.0405816	0.0169561	0.159557	0.364675
WBGene00008514	sajrG020140	=	III	9087731	9088035	-1	ALT	INTERNAL	ad	1.27751e-07	1.84935e-05	0.520991	0.606418	0.0039241	0.0129411	0.0854267	0.215221
WBGene00006945	sajrG040035	=	V	18856082	18856567	-1	EXN	INTERNAL	ad	1.30888e-07	1.88458e-05	0.97161	0.784048	0.011951	0.052062	-0.187563	-0.305925
WBGene00013560	sajrG019122	=	III	12329465	12329812	1	EXN	INTERNAL	ad	1.33183e-07	1.90736e-05	1	0.716657	0	0.0153625	-0.283343	-0.475009
WBGene00002036	sajrG036289	=	V	9393172	9393177	1	ALT	INTERNAL	aa	1.46184e-07	2.08242e-05	0.398905	0.257366	0.0185533	0.0306418	-0.141539	-0.612952
WBGene00021545	sajrG010456	=	II	226614	226774	-1	ALT	INTERNAL	ad	1.5345e-07	2.16881e-05	0.365389	0.23248	0.040795	0.013849	-0.132909	-0.63052
WBGene00003825	sajrG010958	=	II	4374568	4374698	-1	ALT	INTERNAL	ad	1.54647e-07	2.16881e-05	0.94899	0.79338	0.00785161	0.0543822	-0.15561	-0.255433
WBGene00007431	sajrG036377	=	V	10108789	10108879	1	EXN	INTERNAL	ad	1.56692e-07	2.1856e-05	0.944134	0.330482	0.0967626	0.140329	-0.613652	-1.48661
WBGene00006803	sajrG035962	=	V	6889599	6889682	1	ALT	INTERNAL	ad	2.06385e-07	2.86383e-05	0.504372	0.314562	0.0630013	0.0171515	-0.18981	-0.66432
WBGene00004336	sajrG039503	=	V	14830761	14831204	-1	ALT	FIRST	sd	2.11722e-07	2.90776e-05	0.761079	0.281837	0.11283	0.0926004	-0.479242	-1.40172
WBGene00004336	sajrG039503	=	V	14847216	14847492	-1	ALT	FIRST	sd	2.11722e-07	2.90776e-05	0.238921	0.718163	0.11283	0.0926004	0.479242	1.54858
WBGene00020372	sajrG026634	=	IV	8244669	8245193	1	INT	INTERNAL	da	2.19665e-07	2.98622e-05	0.496579	0.0298833	0.205244	0.0223741	-0.466696	-3.66693
WBGene00011292,WBGene00011291	sajrG028479	c	IV	10695575	10695581	-1	ALT	INTERNAL	aa	2.21364e-07	2.99412e-05	0.301973	0.16833	0.0324203	0.0280416	-0.133643	-0.806869
WBGene00016894	sajrG047631	=	X	6845535	6845612	1	ALT	INTERNAL	ad	2.23072e-07	3.00206e-05	0.201399	0.0489817	0.0616627	0.0179602	-0.152417	-1.84163
WBGene00011240	sajrG026870	c	IV	10381653	10381658	1	ALT	INTERNAL	aa	2.39815e-07	3.19517e-05	0.772008	0.583215	0.0302535	0.0510804	-0.188794	-0.39863
WBGene00004704	sajrG010013	=	II	10659787	10659862	1	ALT	INTERNAL	ad	2.41001e-07	3.19517e-05	0.0502272	0.0116558	0.0140331	0.00313171	-0.0385713	-1.47566
WBGene00000421	sajrG020189	c	III	9576941	9576973	-1	ALT	INTERNAL	dd	2.46092e-07	3.24659e-05	0.125769	0.229873	0.0134989	0.029578	0.104104	0.821113
WBGene00009259	sajrG049393	=	X	11516934	11517504	-1	EXN	INTERNAL	ad	2.55767e-07	3.35769e-05	1	0.843594	0	0.00429906	-0.156406	-0.242733
WBGene00009888	sajrG047853	c	X	9554299	9554547	1	ALT	INTERNAL	ad	2.58623e-07	3.37863e-05	0.93144	0.713723	0.0249219	0.046747	-0.217717	-0.379431
WBGene00017885	sajrG000404	=	I	4934118	4934412	1	ALT	FIRST	sd	2.77704e-07	3.61028e-05	0.902587	0.712061	0.0447481	0.0301897	-0.190526	-0.337842
WBGene00021871	sajrG026125	=	IV	2887634	2888534	1	INT	INTERNAL	da	3.07235e-07	3.93688e-05	0.49331	0.0372329	0.438811	0.0125386	-0.456077	-3.41358
WBGene00004980	sajrG018858	c	III	9457535	9459023	1	ALT	FIRST	sd	3.16197e-07	4.01331e-05	0.0226853	0.0759341	0.00976386	0.0116364	0.0532488	1.39459
WBGene00004980	sajrG018858	c	III	9456548	9456716	1	ALT	FIRST	sd	3.16197e-07	4.01331e-05	0.977315	0.924066	0.00976386	0.0116364	-0.0532488	-0.0799857
WBGene00007133	sajrG019586	=	III	4379565	4379633	-1	INT	INTERNAL	da	3.3817e-07	4.27195e-05	0	0.323999	0	0.127575	0.323999	5.06177
WBGene00017063	sajrG002054	=	I	6632342	6632377	-1	EXN	INTERNAL	ad	3.48469e-07	4.38138e-05	0.0169859	0.331034	0.0294204	0.0582261	0.314049	3.65964
WBGene00002889	sajrG019845	j	III	6598601	6598609	-1	ALT	INTERNAL	aa	5.60174e-07	6.94538e-05	0.664574	0.477559	0.028715	0.0551373	-0.187014	-0.468398
WBGene00000415	sajrG002655	=	I	11854279	11854401	-1	ALT	INTERNAL	dd	5.59867e-07	6.94538e-05	0.212609	0.354847	0.0328045	0.025738	0.142238	0.71278
WBGene00007932	sajrG036769	=	V	13264468	13264833	1	ALT	FIRST	sd	5.77545e-07	7.06266e-05	0.0283224	0.326117	0.0277938	0.0700027	0.297795	3.1327
WBGene00007932	sajrG036769	=	V	13268228	13268770	1	ALT	FIRST	sd	5.77545e-07	7.06266e-05	0.971678	0.673883	0.0277938	0.0700027	-0.297795	-0.521501
WBGene00017885	sajrG000404	=	I	4937751	4938106	1	ALT	FIRST	sd	5.76765e-07	7.06266e-05	0.0555291	0.218972	0.0155155	0.0111995	0.163443	1.80496
WBGene00013710	sajrG000983	=	I	10329995	10330040	1	INT	INTERNAL	da	5.91824e-07	7.20439e-05	0.460124	0.0297334	0.198558	0.0346832	-0.43039	-3.56462
WBGene00000987	sajrG040125	=	V	19936100	19936198	-1	EXN	INTERNAL	ad	5.94988e-07	7.21012e-05	0.970429	0.879674	0.00736196	0.0230635	-0.0907547	-0.140136
WBGene00002234	sajrG049141	c	X	8245413	8245476	-1	INT	INTERNAL	da	6.01099e-07	7.25136e-05	0.0380031	0.585866	0.0362167	0.133573	0.547863	3.63379
WBGene00016561	sajrG000352	=	I	4463457	4463567	1	ALT	INTERNAL	ad	6.0603e-07	7.27806e-05	0.247523	0.0325401	0.101873	0.0166509	-0.214983	-2.5978
WBGene00013118	sajrG028973	c	IV	16739082	16739172	-1	INT	INTERNAL	da	6.49263e-07	7.72796e-05	0.0359162	0.297446	0.0415781	0.0377354	0.261529	2.74326
WBGene00009431	sajrG039378	=	V	13728592	13728651	-1	ALT	INTERNAL	ad	6.54646e-07	7.75755e-05	0.720226	0.293216	0.0781488	0.0378871	-0.42701	-1.268
WBGene00011352,WBGene00011353	sajrG002277	c	I	8574340	8574345	-1	ALT	INTERNAL	aa	6.78659e-07	8.00669e-05	0.730834	0.641819	0.00587384	0.00644582	-0.0890153	-0.184679
WBGene00008514	sajrG020140	=	III	9087525	9087679	-1	ALT	INTERNAL	ad	6.90341e-07	8.10878e-05	0.58622	0.66423	0.0128523	0.0200343	0.07801	0.177396
WBGene00004148	sajrG048856	=	X	4619086	4619178	-1	ALT	INTERNAL	ad	7.07057e-07	8.26886e-05	0.222548	0.609843	0.083479	0.0242323	0.387295	1.41438
WBGene00007633,WBGene00012005	sajrG009843	c	II	9127346	9127627	1	ALT	FIRST	sd	7.34446e-07	8.55183e-05	0.168755	0.406228	0.0740811	0.0304686	0.237473	1.21939
WBGene00009962	sajrG000848	=	I	8948877	8948951	1	INT	INTERNAL	da	7.5064e-07	8.70254e-05	0.461359	0.035879	0.22076	0.0318403	-0.42548	-3.36092
WBGene00013118	sajrG028973	c	IV	16737788	16738049	-1	INT	INTERNAL	da	8.47568e-07	9.78394e-05	0.0657841	0.238536	0.0217684	0.0588914	0.172752	1.71349
WBGene00002203	sajrG049687	=	X	15270660	15270748	-1	ALT	INTERNAL	ad	1.0367e-06	0.000117147	0.69291	0.331354	0.0750356	0.0899261	-0.361556	-1.04207
WBGene00044674	sajrG019898	c	III	7135317	7135362	-1	INT	INTERNAL	da	1.09911e-06	0.00012316	0.269952	0.0829323	0.0587267	0.00590548	-0.187019	-1.59093
WBGene00021522	sajrG027616	=	IV	1641947	1641968	-1	ALT	INTERNAL	dd	1.17816e-06	0.000131468	0.531641	0.722786	0.0419425	0.0270428	0.191145	0.436055
WBGene00021531	sajrG018483	=	III	6150275	6150384	1	EXN	INTERNAL	ad	1.34571e-06	0.00014831	1	0.642433	0	0.116313	-0.357567	-0.630455
WBGene00006794	sajrG035366	=	V	1475561	1475787	1	ALT	INTERNAL	ad	1.34291e-06	0.00014831	0.557636	0.330091	0.027978	0.0616498	-0.227545	-0.739046
WBGene00011240	sajrG026870	c	IV	10378657	10378668	1	ALT	INTERNAL	aa	1.36932e-06	0.000150294	0.74515	0.600161	0.0192514	0.00907671	-0.144989	-0.307573
WBGene00004215	sajrG010044	=	II	10993507	10993702	1	ALT	FIRST	sd	1.38146e-06	0.000151008	0.909459	0.634488	0.0398653	0.0922132	-0.274972	-0.512633
WBGene00004215	sajrG010044	=	II	10982943	10983217	1	ALT	FIRST	sd	1.59793e-06	0.000173256	0.0476766	0.297619	0.0240018	0.0464743	0.249942	2.41509
WBGene00008743	sajrG011878	c	II	11708100	11708175	-1	INT	INTERNAL	da	1.66338e-06	0.000179625	0.722409	0.091222	0.243676	0.0523817	-0.631187	-2.85513
WBGene00003219	sajrG048047	=	X	11858958	11859004	1	INT	INTERNAL	da	1.6835e-06	0.000181068	0.0235499	0.450381	0.0407896	0.172128	0.426831	3.77845
WBGene00019819	sajrG025899	=	IV	248768	248821	1	ALT	INTERNAL	ad	1.76464e-06	0.000189035	0.00671648	0.0592971	0.00337918	0.0166454	0.0525806	2.05152
WBGene00011580	sajrG009819	=	II	8885543	8886694	1	ALT	INTERNAL	dd	1.80318e-06	0.000190873	0.623588	0.342943	0.036749	0.0667101	-0.280645	-0.844109
WBGene00015814	sajrG019817	=	III	6395936	6396145	-1	INT	INTERNAL	da	1.82709e-06	0.000192643	0.877203	0.250459	0.133845	0.131599	-0.626744	-1.76821
WBGene00008078,WBGene00008079	sajrG019003	j	III	10877153	10877207	1	INT	INTERNAL	da	1.92618e-06	0.000202294	0.610263	0.123255	0.142056	0.0770589	-0.487008	-2.21869
WBGene00021047	sajrG048595	=	X	1442627	1442635	-1	ALT	INTERNAL	aa	1.99021e-06	0.000208202	0.664822	0.309162	0.109816	0.0568367	-0.355659	-1.08022
WBGene00011738	sajrG028637	=	IV	12043509	12043615	-1	INT	INTERNAL	da	2.04832e-06	0.000213098	0.0614231	0.395346	0.0266701	0.171049	0.333923	2.50469
WBGene00004154	sajrG001684	=	I	3269812	3270169	-1	INT	INTERNAL	da	2.11946e-06	0.000219156	0.872597	0.168859	0.220668	0.0734999	-0.703739	-2.30294
WBGene00013461	sajrG028765	=	IV	13291011	13291179	-1	ALT	INTERNAL	dd	2.20674e-06	0.000227302	0.0094863	0.056453	0.00772289	0.0142683	0.0469668	1.76988
WBGene00004382,WBGene00020866	sajrG009321	c	II	4996992	4996993	1	ALT	INTERNAL	aa	2.53554e-06	0.000259177	0.265762	0.48404	0.0253341	0.0713182	0.218278	0.841207
WBGene00013895	sajrG000988	=	I	10359864	10359945	1	ALT	INTERNAL	ad	2.59622e-06	0.00026437	0.0681472	0.225643	0.0261623	0.0455794	0.157496	1.59234
WBGene00010615	sajrG002423	=	I	9614143	9614209	-1	ALT	INTERNAL	ad	2.62872e-06	0.000266665	0.879583	0.743521	0.018366	0.0495006	-0.136062	-0.239482
WBGene00022401	sajrG038669	c	V	8012740	8012745	-1	ALT	INTERNAL	aa	2.72867e-06	0.00027576	0.746611	0.58067	0.0257531	0.0541227	-0.165941	-0.357199
WBGene00022500	sajrG047460	=	X	4984570	4984774	1	INT	INTERNAL	da	3.14658e-06	0.000315612	0.0404735	0.0888749	0.00791946	0.00544709	0.0484014	0.970078
WBGene00006876	sajrG002649	c	I	11750290	11750975	-1	ALT	LAST	ae	3.18796e-06	0.00031857	0.327577	0.217529	0.0327207	0.0247999	-0.110048	-0.569169
WBGene00021811	sajrG018157	=	III	3312700	3312765	1	EXN	INTERNAL	ad	3.32226e-06	0.000329531	0.987516	0.905322	0.00532567	0.0191062	-0.0821944	-0.124061
WBGene00018756	sajrG010929	=	II	3921804	3922063	-1	ALT	INTERNAL	aa	3.34043e-06	0.000330111	0.769361	0.58758	0.0452498	0.043823	-0.181781	-0.383159
WBGene00007633,WBGene00012005	sajrG009843	c	II	9113215	9113402	1	ALT	FIRST	sd	3.39561e-06	0.00033433	0.216739	0.0707016	0.039208	0.0247422	-0.146038	-1.49036
WBGene00001335	sajrG048794	=	X	3801748	3801786	-1	ALT	INTERNAL	ad	3.41524e-06	0.000335031	0.0757317	0.319831	0.0437818	0.0561649	0.244099	1.94382
WBGene00002207	sajrG048451	=	X	17189387	17189501	1	ALT	INTERNAL	ad	3.5236e-06	0.0003444	0.778862	0.513412	0.0451084	0.0627421	-0.26545	-0.591825
WBGene00004053	sajrG037804	=	V	1281507	1281620	-1	ALT	INTERNAL	ad	3.54026e-06	0.00034477	0.179178	0.320769	0.0425281	0.0274121	0.141591	0.806079
WBGene00007534	sajrG038946	=	V	10238292	10238343	-1	ALT	INTERNAL	ad	3.58366e-06	0.000347732	0.86734	0.791185	0.00960591	0.0262016	-0.0761554	-0.131001
WBGene00194787	sajrG036738	=	V	12950020	12950070	1	INT	INTERNAL	da	3.67212e-06	0.000353752	0.31379	0.0239263	0.145848	0.00478972	-0.289863	-3.25458
WBGene00022425	sajrG026003	=	IV	1291432	1291440	1	ALT	INTERNAL	aa	3.75372e-06	0.000360316	0.723429	0.567468	0.012337	0.0539723	-0.155961	-0.344917
WBGene00001630	sajrG019192	=	III	13200771	13200881	1	ALT	INTERNAL	ad	3.89444e-06	0.000372489	0.392673	0.516461	0.0154139	0.0369131	0.123787	0.386716
WBGene00017498	sajrG035477	=	V	2326790	2326831	1	INT	INTERNAL	da	4.30884e-06	0.000408825	0.690095	0.962847	0.179361	0.0341515	0.272752	0.474662
WBGene00022500	sajrG047460	=	X	4992040	4992120	1	ALT	INTERNAL	dd	4.32013e-06	0.000408825	0.136535	0.265071	0.0295811	0.0289599	0.128536	0.90856
WBGene00015344	sajrG037789	=	V	1048407	1048412	-1	ALT	INTERNAL	aa	4.34007e-06	0.000409265	0.485909	0.334501	0.0352987	0.0319682	-0.151408	-0.525566
WBGene00000464	sajrG018096	=	III	2539863	2540408	1	ALT	INTERNAL	ad	4.46853e-06	0.000419901	0.15162	0.0886518	0.0156321	0.0176494	-0.0629681	-0.712187
WBGene00011044	sajrG010404	=	II	14870698	14870807	1	ALT	INTERNAL	ad	4.51756e-06	0.000423024	0.910187	0.748988	0.0249908	0.0278625	-0.161198	-0.277849
WBGene00021443	sajrG018036	=	III	1833390	1833581	1	EXN	INTERNAL	ad	4.69248e-06	0.000437872	0.998255	0.896311	0.00302162	0.00646989	-0.101945	-0.153783
WBGene00013118	sajrG028973	c	IV	16737358	16737456	-1	INT	INTERNAL	da	5.1341e-06	0.000477417	0.0926661	0.305674	0.0495744	0.0431411	0.213008	1.62048
WBGene00001491	sajrG001899	=	I	5404521	5404607	-1	ALT	INTERNAL	ad	5.1968e-06	0.000481576	0.863771	0.705898	0.0176768	0.04741	-0.157874	-0.287502
WBGene00000938	sajrG002171	=	I	7539251	7539259	-1	ALT	INTERNAL	aa	5.46634e-06	0.000504807	0.873335	0.733267	0.0356785	0.0181743	-0.140069	-0.249081
WBGene00013461	sajrG028765	=	IV	13290766	13290951	-1	ALT	INTERNAL	ad	6.24073e-06	0.00057434	0.0215054	0.0787916	0.00635591	0.0243517	0.0572862	1.49482
WBGene00012666	sajrG040059	=	V	19189846	19189851	-1	ALT	INTERNAL	aa	6.30493e-06	0.000578261	0.742216	0.579108	0.0164967	0.0609418	-0.163108	-0.352615
WBGene00000959	sajrG048850	=	X	4503760	4503965	-1	INT	INTERNAL	da	6.36776e-06	0.00058091	0.200551	0.0334986	0.0443196	0.0129316	-0.167053	-2.27513
WBGene00004095	sajrG018391	=	III	5312617	5314117	1	ALT	INTERNAL	dd	6.37719e-06	0.00058091	0.5517	0.310736	0.043432	0.0590738	-0.240964	-0.808413
WBGene00016018	sajrG008727	=	II	61686	62998	1	ALT	INTERNAL	dd	6.67717e-06	0.000604126	0.130521	0.258782	0.0273994	0.0417686	0.128261	0.935651
WBGene00008345	sajrG039358	=	V	13554579	13554635	-1	ALT	INTERNAL	ad	7.04402e-06	0.00063304	0.0702426	0.174159	0.0043799	0.0234985	0.103917	1.19851
WBGene00012525	sajrG037248	=	V	16607372	16607836	1	INT	INTERNAL	da	7.3227e-06	0.0006498	0.602687	0.12502	0.137035	0.037058	-0.477667	-2.18198
WBGene00014226,WBGene00006755	sajrG018874	c	III	9548791	9548821	1	ALT	FIRST	sd	7.32757e-06	0.0006498	0.0159384	0.128272	0.0193471	0.0368866	0.112333	2.41434
WBGene00014226,WBGene00006755	sajrG018874	c	III	9545990	9546424	1	ALT	FIRST	sd	7.32757e-06	0.0006498	0.984062	0.871728	0.0193471	0.0368866	-0.112333	-0.173001
WBGene00000506	sajrG019463	=	III	2398391	2398585	-1	EXN	INTERNAL	ad	7.47089e-06	0.000660323	0.867203	0.638926	0.0475602	0.0740581	-0.228277	-0.434857
WBGene00019431	sajrG000583	=	I	6466925	6466976	1	INT	INTERNAL	da	8.63216e-06	0.00075796	0.361381	0.0576573	0.115223	0.0299057	-0.303723	-2.45658
WBGene00010064	sajrG048044	=	X	11843823	11843867	1	INT	INTERNAL	da	8.77998e-06	0.000765918	0.0609135	0.306292	0.035604	0.111621	0.245378	2.15712
WBGene00007184	sajrG018864	c	III	9491891	9492551	1	ALT	INTERNAL	aa	8.76192e-06	0.000765918	0.0335132	0.0176018	0.00348314	0.00398573	-0.0159114	-0.656689
WBGene00001104,WBGene00001103	sajrG027586	c	IV	1204057	1204590	-1	INT	INTERNAL	da	9.12172e-06	0.000793145	0.0475822	0.209391	0.0184206	0.0514173	0.161809	1.92981
WBGene00016143	sajrG018332	c	III	4934584	4934658	1	EXN	INTERNAL	ad	9.33358e-06	0.000808941	0.993951	0.902137	0.010478	0.00145909	-0.091814	-0.138366
WBGene00010142	sajrG019203	=	III	13286423	13286477	1	INT	INTERNAL	da	9.68627e-06	0.0008368	0.215732	0.683102	0.0527715	0.198604	0.467369	1.61845
WBGene00012659,WBGene00012658	sajrG020331	c	III	10706570	10706804	-1	ALT	INTERNAL	ad	9.8229e-06	0.000845875	0.547403	0.426915	0.0259569	0.0128717	-0.120488	-0.351369
WBGene00020682	sajrG026493	=	IV	6914810	6914810	1	ALT	INTERNAL	aa	1.01548e-05	0.000871654	0.964442	0.885065	0.00562746	0.0336307	-0.079377	-0.122584
WBGene00008743	sajrG011878	c	II	11708306	11708350	-1	INT	INTERNAL	da	1.02624e-05	0.000878073	0.654359	0.175148	0.210371	0.036877	-0.479211	-1.84329
WBGene00011044	sajrG010404	=	II	14870954	14871104	1	ALT	INTERNAL	ad	1.09082e-05	0.000924467	0.906293	0.738124	0.0274471	0.022854	-0.168169	-0.292531
WBGene00012326	sajrG047902	=	X	10098798	10098827	1	ALT	INTERNAL	ad	1.22881e-05	0.00103162	0.201099	0.410223	0.0208116	0.0804172	0.209123	0.993233
WBGene00009456	sajrG000839	=	I	8820273	8820377	1	EXN	INTERNAL	ad	1.23837e-05	0.0010364	0.988111	0.916769	0.00608883	0.0202688	-0.0713426	-0.106991
WBGene00018874	sajrG009445	=	II	5864659	5864701	1	INT	INTERNAL	da	1.29942e-05	0.0010841	0.0185881	0.148148	0.0172471	0.0251534	0.12956	2.46779
WBGene00195183	sajrG048508	=	X	390212	390262	-1	EXN	INTERNAL	ad	1.30897e-05	0.00108868	1	0.798485	0	0.0769501	-0.201515	-0.321063
WBGene00011304	sajrG011740	=	II	10548576	10548923	-1	ALT	FIRST	sd	1.37832e-05	0.00113929	0.089432	0	0.00545675	0	-0.089432	-3.31371
WBGene00011304	sajrG011740	=	II	10554951	10555044	-1	ALT	FIRST	sd	1.37832e-05	0.00113929	0.910568	1	0.00545675	0	0.089432	0.133759
WBGene00008514	sajrG020140	=	III	9088091	9088688	-1	ALT	INTERNAL	ad	1.41827e-05	0.0011687	0.404669	0.474412	0.0108531	0.0262564	0.0697432	0.224275
WBGene00012184,WBGene00012185	sajrG037656	c	V	20661743	20661788	1	INT	INTERNAL	da	1.44625e-05	0.0011881	0.0698409	0.0102723	0.0301534	0.00274181	-0.0595686	-1.97762
WBGene00021787	sajrG010572	c	II	1411061	1411107	-1	INT	INTERNAL	da	1.46574e-05	0.001198	0.727002	0.226627	0.236766	0.0325611	-0.500376	-1.63906
WBGene00004148	sajrG048856	=	X	4618948	4619034	-1	ALT	INTERNAL	ad	1.52122e-05	0.00123829	0.309155	0.646003	0.111852	0.00749649	0.336849	1.03945
WBGene00017372	sajrG010989	c	II	4703627	4703756	-1	INT	INTERNAL	da	1.56015e-05	0.00126613	0.11008	0.208348	0.0123892	0.0318608	0.0982687	0.86264
WBGene00000223	sajrG019599	=	III	4492760	4492768	-1	ALT	INTERNAL	aa	1.57992e-05	0.0012783	0.879208	0.735223	0.049025	0.0115712	-0.143985	-0.254848
WBGene00003219	sajrG048047	=	X	11858727	11858794	1	INT	INTERNAL	da	1.64078e-05	0.00132355	0.0645399	0.516373	0.0215585	0.225858	0.451833	2.82
WBGene00021060	sajrG048941	=	X	5839016	5839102	-1	EXN	INTERNAL	ad	1.64871e-05	0.00132595	1	0.749954	0	0.11966	-0.250046	-0.410372
WBGene00007431	sajrG036377	=	V	10108105	10108372	1	EXN	INTERNAL	ad	1.66086e-05	0.00132775	0.906848	0.314428	0.0850298	0.0886419	-0.59242	-1.49878
WBGene00001340	sajrG008738	=	II	168175	168393	1	ALT	INTERNAL	ad	1.69451e-05	0.00135061	0.824071	0.631774	0.0650417	0.0377339	-0.192297	-0.378105
WBGene00010475	sajrG020111	=	III	8876843	8876956	-1	INT	INTERNAL	da	1.71365e-05	0.00136182	0.323278	0.0883139	0.104352	0.0168139	-0.234964	-1.76126
WBGene00020128	sajrG048570	=	X	1146475	1146623	-1	INT	INTERNAL	da	1.74968e-05	0.00138634	0.00311526	0.236503	0.0053958	0.119147	0.233388	4.23229
WBGene00002207	sajrG048451	=	X	17189547	17189620	1	ALT	INTERNAL	ad	1.88917e-05	0.00148806	0.750333	0.481158	0.0167479	0.0418941	-0.269175	-0.630444
WBGene00010879	sajrG011461	=	II	8483318	8483549	-1	ALT	FIRST	sd	1.95279e-05	0.00152917	0.452903	0.719048	0.0993988	0.0218218	0.266144	0.655302
WBGene00010879	sajrG011461	=	II	8483785	8483872	-1	ALT	FIRST	sd	1.95279e-05	0.00152917	0.547097	0.280952	0.0993988	0.0218218	-0.266144	-0.937145
WBGene00003219	sajrG048047	=	X	11860522	11860568	1	INT	INTERNAL	da	1.97031e-05	0.00153839	0.0272121	0.564408	0.0247061	0.256486	0.537196	3.94823
WBGene00002234	sajrG049141	c	X	8244499	8244547	-1	INT	INTERNAL	da	2.31406e-05	0.00179112	0.123108	0.571719	0.130187	0.067538	0.448611	2.12772
WBGene00003787	sajrG026800	=	IV	9859598	9859867	1	ALT	INTERNAL	ad	2.36141e-05	0.00182251	0.158291	0.0852391	0.0251189	0.0164296	-0.0730517	-0.82133
WBGene00007969	sajrG018200	=	III	3864608	3864614	1	ALT	INTERNAL	aa	2.39185e-05	0.00183542	0.104186	0.0650593	0.00300793	0.0146252	-0.0391265	-0.605281
WBGene00007353,WBGene00007354	sajrG009997	c	II	10570602	10570715	1	ALT	FIRST	sd	2.40734e-05	0.00183678	0.857143	0.299477	0.12877	0.0969249	-0.557666	-1.48644
WBGene00007353,WBGene00007354	sajrG009997	c	II	10572247	10572356	1	ALT	FIRST	sd	2.40734e-05	0.00183678	0.142857	0.700523	0.12877	0.0969249	0.557666	2.2167
WBGene00006342	sajrG036219	=	V	8789015	8789107	1	ALT	INTERNAL	ad	2.43685e-05	0.00185401	0.559287	0.80704	0.0675374	0.0334929	0.247752	0.521249
WBGene00003151	sajrG028351	c	IV	9634765	9635172	-1	ALT	FIRST	sd	2.53809e-05	0.00192013	0.961359	0.810431	0.0338858	0.0480217	-0.150928	-0.243622
WBGene00021371,WBGene00021370	sajrG027751	c	IV	3738710	3738782	-1	ALT	INTERNAL	dd	2.58679e-05	0.00195146	0.719688	0.430098	0.0969809	0.021631	-0.289589	-0.729454
WBGene00013561	sajrG019124	=	III	12352210	12352329	1	EXN	INTERNAL	ad	2.64779e-05	0.00199187	0.988815	0.870183	0.0193722	0.0422755	-0.118632	-0.182414
WBGene00044508	sajrG028177	=	IV	8085234	8085278	-1	ALT	INTERNAL	aa	2.6573e-05	0.00199264	0.893938	0.703896	0.0349364	0.0664667	-0.190042	-0.34051
WBGene00021365	sajrG026187	=	IV	3732463	3732736	1	EXN	INTERNAL	ad	2.6637e-05	0.00199264	0.968622	0.810518	0.0107127	0.0627975	-0.158104	-0.254216
WBGene00016011	sajrG018496	=	III	6208191	6208313	1	ALT	INTERNAL	dd	2.73161e-05	0.00203775	0.606394	0.504461	0.00611965	0.0116528	-0.101933	-0.26079
WBGene00045419	sajrG038893	=	V	9850381	9850387	-1	ALT	INTERNAL	aa	2.74146e-05	0.00203942	0.467215	0.322914	0.0127946	0.040895	-0.144301	-0.519489
WBGene00044436,WBGene00021633	sajrG000257	c	I	3602644	3602690	1	INT	INTERNAL	da	2.85458e-05	0.00211184	0.313181	0.0954421	0.0699944	0.032455	-0.217739	-1.61589
WBGene00000464	sajrG018096	=	III	2540470	2541453	1	ALT	INTERNAL	ad	2.9209e-05	0.00215495	0.0532882	0.0286151	0.00735056	0.00419433	-0.0246731	-0.712771
WBGene00002234	sajrG049141	c	X	8246107	8246154	-1	INT	INTERNAL	da	2.94518e-05	0.00216689	0.126241	0.454822	0.0802742	0.0773009	0.328581	1.77052
WBGene00022235	sajrG026422	=	IV	6325311	6325319	1	ALT	INTERNAL	aa	2.98285e-05	0.00218442	0.666202	0.546018	0.0278804	0.0388547	-0.120184	-0.282322
WBGene00004732	sajrG026614	=	IV	8082681	8082689	1	ALT	INTERNAL	aa	3.00426e-05	0.00218633	0.649546	0.536055	0.0329029	0.0125682	-0.11349	-0.272425
WBGene00010279	sajrG036819	=	V	13663727	13663768	1	ALT	INTERNAL	dd	3.12395e-05	0.00226728	0.594927	0.696819	0.0158306	0.0326274	0.101892	0.224579
WBGene00007024	sajrG000649	=	I	7057991	7057999	1	ALT	INTERNAL	aa	3.25375e-05	0.00234875	0.305184	0.240964	0.0042623	0.0127953	-0.0642193	-0.328711
WBGene00007428	sajrG038928	=	V	10133136	10133203	-1	EXN	INTERNAL	ad	3.27317e-05	0.00235642	0.964701	0.889972	0.0207176	0.0224602	-0.0747293	-0.11508
WBGene00009098	sajrG036307	=	V	9553782	9553841	1	EXN	INTERNAL	ad	3.28442e-05	0.00235818	0.978831	0.909361	0.00615579	0.0186532	-0.0694697	-0.105092
WBGene00001023	sajrG011266	=	II	6854144	6854149	-1	ALT	INTERNAL	aa	3.33695e-05	0.00238949	0.891501	0.801788	0.0178925	0.0185032	-0.0897131	-0.151226
WBGene00010416	sajrG002603	=	I	11319897	11319965	-1	INT	INTERNAL	da	3.38935e-05	0.00242054	0.0192867	0.0911051	0.00516188	0.0349455	0.0718184	1.78754
WBGene00006404	sajrG010299	=	II	13636751	13636844	1	ALT	INTERNAL	ad	3.44574e-05	0.00245427	0.988313	0.914302	0.00706892	0.0198331	-0.0740111	-0.111128
WBGene00008441	sajrG037410	=	V	17933506	17933625	1	EXN	INTERNAL	ad	3.54679e-05	0.00251954	0.949448	0.743305	0.0294092	0.0811708	-0.206143	-0.348971
WBGene00011647	sajrG036763	=	V	13152894	13153087	1	ALT	FIRST	sd	3.58079e-05	0.00253696	0.921529	0.760729	0.00496641	0.0716414	-0.1608	-0.273377
WBGene00003151	sajrG028351	c	IV	9632018	9632121	-1	ALT	FIRST	sd	3.73166e-05	0.00263389	0.026945	0.149334	0.0326761	0.0324621	0.122389	2.1086
WBGene00000421	sajrG020189	c	III	9579735	9580001	-1	ALT	INTERNAL	dd	3.73728e-05	0.00263389	0.00426438	0.0569427	0.00270845	0.0232486	0.0526783	2.23051
WBGene00003396	sajrG002457	=	I	9899462	9899878	-1	INT	INTERNAL	da	3.76064e-05	0.0026434	0	0.0403184	0	0.0196471	0.0403184	2.33109
WBGene00011647	sajrG036763	=	V	13161449	13161979	1	ALT	FIRST	sd	3.8345e-05	0.00268827	0.0199016	0.131512	0.0074714	0.0509778	0.111611	2.24263
WBGene00019351	sajrG047661	=	X	7295326	7295331	1	ALT	INTERNAL	aa	4.11456e-05	0.00286973	0.966692	0.89938	0.0127839	0.0264923	-0.0673123	-0.103021
WBGene00014075	sajrG020238	=	III	9864306	9864559	-1	ALT	INTERNAL	ad	4.11477e-05	0.00286973	0.589668	0.365321	0.0304906	0.0822029	-0.224347	-0.676038
WBGene00021522	sajrG027616	=	IV	1641891	1641912	-1	ALT	INTERNAL	aa	4.14779e-05	0.00288246	0.467384	0.294908	0.0635507	0.0302619	-0.172476	-0.646777
WBGene00002234	sajrG049141	c	X	8245551	8245627	-1	INT	INTERNAL	da	4.20856e-05	0.00291239	0.189064	0.520264	0.0220966	0.0561136	0.3312	1.41348
WBGene00011271,WBGene00007333	sajrG009932	c	II	9941367	9941372	1	ALT	INTERNAL	aa	4.25221e-05	0.00293501	0.854876	0.747023	0.017834	0.0410436	-0.107853	-0.192156
WBGene00010778	sajrG020237	=	III	9856091	9856231	-1	ALT	INTERNAL	ad	4.32045e-05	0.00296682	1	0.952019	0	0.00371174	-0.0479805	-0.0702173
WBGene00016006	sajrG047841	=	X	9422384	9422464	1	ALT	INTERNAL	ad	4.36751e-05	0.00299147	0.085499	0.236752	0.0293273	0.0419018	0.151253	1.3695
WBGene00011629	sajrG002326	c	I	8909273	8909353	-1	ALT	INTERNAL	ad	4.46447e-05	0.00303704	0.742522	0.590604	0.0255531	0.0554694	-0.151918	-0.325319
WBGene00004892	sajrG028576	=	IV	11496279	11496362	-1	EXN	INTERNAL	ad	4.63054e-05	0.00310291	0.873842	0.733965	0.0306196	0.0473171	-0.139877	-0.248553
WBGene00008922	sajrG039042	=	V	10937926	10937971	-1	INT	INTERNAL	da	5.06096e-05	0.00335489	0.0977156	0.0315075	0.0302814	0.00542879	-0.0662081	-1.37578
WBGene00001132	sajrG026716	=	IV	8860082	8860198	1	ALT	INTERNAL	ad	5.09369e-05	0.00336825	0.0599423	0.125614	0.00436117	0.0230667	0.0656715	0.955267
WBGene00018100,WBGene00015608,WBGene00219271,WBGene00018101	sajrG008915	c	II	1768635	1768683	1	ALT	INTERNAL	aa	5.22032e-05	0.00343926	0.357835	0.847724	0.189222	0.0650107	0.489889	1.22146
WBGene00013877	sajrG036906	c	V	14190162	14190173	1	ALT	INTERNAL	aa	5.34526e-05	0.00346779	0.893548	0.762007	0.0308938	0.0460335	-0.131541	-0.226987
WBGene00015920	sajrG011112	=	II	5621079	5621087	-1	ALT	INTERNAL	aa	5.31224e-05	0.00346779	0.529336	0.36793	0.0578481	0.0337428	-0.161406	-0.513066
WBGene00009120	sajrG001015	=	I	10554456	10554537	1	INT	INTERNAL	da	5.30089e-05	0.00346779	0.0138269	0.0638868	0.00732802	0.00126836	0.0500599	1.63273
WBGene00019957	sajrG047452	=	X	4827756	4827847	1	EXN	INTERNAL	ad	5.39961e-05	0.00346779	1	0.892243	0	0.0193054	-0.107757	-0.162767
WBGene00020682	sajrG026493	=	IV	6914811	6914840	1	ALT	INTERNAL	ad	5.39809e-05	0.00346779	0.964655	0.887249	0.00587378	0.0344075	-0.077406	-0.119383
WBGene00006604	sajrG020361	=	III	11193042	11193102	-1	EXN	INTERNAL	ad	5.48685e-05	0.00351539	1	0.883487	0	0.0218663	-0.116513	-0.176837
WBGene00004343	sajrG018855	=	III	9396931	9396948	1	ALT	INTERNAL	ad	5.59043e-05	0.0035732	0.11989	0.236335	0.0120128	0.0489265	0.116445	0.923332
WBGene00022015	sajrG035716	=	V	4572298	4572303	1	ALT	INTERNAL	aa	6.1065e-05	0.00387531	0.48441	0.335849	0.057366	0.0320085	-0.148561	-0.515567
WBGene00018512	sajrG001929	=	I	5614685	5614690	-1	ALT	INTERNAL	aa	6.29824e-05	0.00397511	0.705716	0.498844	0.0547067	0.060394	-0.206872	-0.492164
WBGene00021395	sajrG025892	=	IV	186245	186431	1	ALT	FIRST	sd	6.30829e-05	0.00397511	0.282647	0.053348	0.114306	0.0322182	-0.229299	-2.20779
WBGene00021395	sajrG025892	=	IV	184052	184709	1	ALT	FIRST	sd	6.30829e-05	0.00397511	0.717353	0.946652	0.114306	0.0322182	0.229299	0.395338
WBGene00010829	sajrG028717	=	IV	12824660	12824704	-1	INT	INTERNAL	da	6.51004e-05	0.00409261	0.56678	0.081382	0.293666	0.00909907	-0.485398	-2.65804
WBGene00021531	sajrG018483	=	III	6153512	6153620	1	EXN	INTERNAL	ad	7.2077e-05	0.00450673	0.919657	0.523312	0.0806775	0.121758	-0.396344	-0.801718
WBGene00010615	sajrG002423	=	I	9614340	9614403	-1	ALT	INTERNAL	ad	7.21924e-05	0.00450673	0.137448	0.308246	0.00505192	0.0767868	0.170797	1.10993
WBGene00013431	sajrG019064	c	III	11591333	11591386	1	INT	INTERNAL	da	7.60867e-05	0.00473879	0.527097	0.10692	0.209427	0.0258516	-0.420177	-2.19966
WBGene00021534	sajrG019787	=	III	6136115	6136348	-1	ALT	FIRST	sd	7.90062e-05	0.00488652	0.829228	0.720144	0.0013937	0.00711262	-0.109084	-0.200881
WBGene00021534	sajrG019787	=	III	6132778	6133108	-1	ALT	FIRST	sd	7.90062e-05	0.00488652	0.170772	0.279856	0.0013937	0.00711262	0.109084	0.681164
WBGene00010732	sajrG000942	=	I	9867262	9867828	1	ALT	INTERNAL	ad	8.17368e-05	0.00504377	0.94414	0.770279	0.0164863	0.0246019	-0.173861	-0.290211
WBGene00013695	sajrG002460	=	I	9933862	9933997	-1	ALT	INTERNAL	ad	8.234e-05	0.0050693	0.18518	0.263647	0.0132449	0.0146232	0.0784672	0.487512
WBGene00009456	sajrG000839	=	I	8820444	8820554	1	ALT	INTERNAL	ad	8.33185e-05	0.00511778	0.988022	0.923336	0.00529958	0.0157203	-0.0646859	-0.096675
WBGene00010503	sajrG009703	=	II	8078504	8078974	1	INT	INTERNAL	da	8.37546e-05	0.0051328	0.00181074	0.0454691	0.00313629	0.0142808	0.0436583	2.23159
WBGene00019747	sajrG010974	=	II	4598802	4599012	-1	ALT	FIRST	sd	8.53598e-05	0.00521923	0.107072	0.18168	0.015729	0.0213505	0.0746077	0.711299
WBGene00007431	sajrG036377	=	V	10108605	10108696	1	EXN	INTERNAL	ad	8.6704e-05	0.00528934	0.929222	0.497444	0.122592	0.106038	-0.431778	-0.888217
WBGene00022014	sajrG035717	=	V	4585234	4585371	1	ALT	FIRST	sd	8.73765e-05	0.00530619	0.926808	0.74597	0.0359178	0.0620925	-0.180838	-0.309424
WBGene00022014	sajrG035717	=	V	4592838	4593025	1	ALT	FIRST	sd	8.73765e-05	0.00530619	0.0731922	0.25403	0.0359178	0.0620925	0.180838	1.66618
WBGene00012231	sajrG001370	=	I	13683305	13683337	1	EXN	INTERNAL	ad	9.01137e-05	0.00544771	1	0.869597	0	0.0569787	-0.130403	-0.19944
WBGene00003851	sajrG018559	=	III	6733179	6733184	1	ALT	INTERNAL	aa	9.17757e-05	0.00551086	0.742681	0.599102	0.0159701	0.0653426	-0.143579	-0.305354
WBGene00003214,WBGene00015488	sajrG019824	c	III	6442823	6442964	-1	INT	INTERNAL	da	9.16951e-05	0.00551086	0.960605	0.745505	0.0343509	0.0640386	-0.2151	-0.361443
WBGene00013233,WBGene00013234	sajrG019096	c	III	11909051	11909093	1	INT	INTERNAL	da	9.21667e-05	0.00552196	0.0991342	0.471157	0.0299851	0.170976	0.372023	2.14041
WBGene00003691	sajrG036567	c	V	11570556	11570869	1	INT	INTERNAL	da	9.72975e-05	0.0058034	0.0790955	0.21512	0.0251349	0.0431093	0.136025	1.33727
WBGene00012812	sajrG040094	c	V	19535883	19535903	-1	EXN	INTERNAL	ad	9.83922e-05	0.00584266	0.923693	0.856683	0.0202573	0.0203547	-0.0670095	-0.107443
WBGene00022368	sajrG001558	=	I	1415488	1415552	-1	INT	INTERNAL	da	0.00010111	0.00597751	0.0242487	0.0658192	0.00225222	0.00991828	0.0415705	1.14651
WBGene00008819	sajrG011442	=	II	8307796	8308175	-1	ALT	LAST	ae	0.000106373	0.00623363	0.787458	0.503736	0.103599	0.0498187	-0.283722	-0.634382
WBGene00008819	sajrG011442	=	II	8305685	8306031	-1	ALT	LAST	ae	0.000106373	0.00623363	0.212542	0.496264	0.103599	0.0498187	0.283722	1.18581
WBGene00003918	sajrG018430	=	III	5673119	5673127	1	ALT	INTERNAL	aa	0.000106136	0.00623363	0.653142	0.559554	0.0121783	0.0345072	-0.0935878	-0.219485
WBGene00019957	sajrG047452	=	X	4827898	4828008	1	EXN	INTERNAL	ad	0.000107244	0.00627099	1	0.889371	0	0.014428	-0.110629	-0.167368
WBGene00006504	sajrG026530	=	IV	7213185	7213531	1	ALT	FIRST	sd	0.000109823	0.00639385	0.570394	0.36224	0.0438658	0.0743929	-0.208154	-0.640799
WBGene00006504	sajrG026530	=	IV	7206246	7206399	1	ALT	FIRST	sd	0.000109823	0.00639385	0.429606	0.63776	0.0438658	0.0743929	0.208154	0.559247
WBGene00009337	sajrG039325	c	V	13275569	13275685	-1	ALT	INTERNAL	ad	0.000112884	0.00655778	0.722308	0.415982	0.0466036	0.0429886	-0.306326	-0.781658
WBGene00006710	sajrG010789	=	II	2902423	2902539	-1	ALT	INTERNAL	ad	0.000115224	0.00667924	0.480661	0.347297	0.0105449	0.0417009	-0.133363	-0.4576
WBGene00019957	sajrG047452	=	X	4827600	4827702	1	EXN	INTERNAL	ad	0.000116947	0.00672944	1	0.893889	0	0.0139991	-0.106111	-0.160138
WBGene00003476	sajrG019524	c	III	3791280	3791614	-1	ALT	INTERNAL	ad	0.000116646	0.00672944	0.617889	0.382859	0.0665606	0.0707747	-0.23503	-0.676498
WBGene00018218	sajrG036102	=	V	7877543	7877613	1	INT	INTERNAL	da	0.000117561	0.00674176	0.947055	0.734036	0.0511082	0.0584244	-0.21302	-0.363231
WBGene00016006	sajrG047841	=	X	9422512	9422634	1	ALT	INTERNAL	ad	0.000118449	0.00677817	0.0944061	0.226258	0.022558	0.0336789	0.131852	1.17816
WBGene00015949	sajrG047722	=	X	8063404	8063538	1	EXN	INTERNAL	ad	0.000118736	0.00678012	0.995109	0.830257	0.00847114	0.0876766	-0.164853	-0.25845
WBGene00004205,WBGene00006706,WBGene00017921	sajrG026288	c	IV	4653332	4653384	1	INT	INTERNAL	da	0.000122391	0.00697393	0.742683	0.294231	0.202934	0.0415387	-0.448451	-1.30687
WBGene00011487	sajrG039860	=	V	17088994	17089000	-1	ALT	INTERNAL	aa	0.000131856	0.00749731	0.993788	0.935802	0.00738817	0.0307584	-0.0579856	-0.0858439
WBGene00019431	sajrG000583	=	I	6467158	6467202	1	INT	INTERNAL	da	0.000132901	0.0075407	0.567524	0.238877	0.165924	0.00698566	-0.328647	-1.21445
WBGene00019598,WBGene00006888	sajrG001674	c	I	3161918	3162076	-1	ALT	INTERNAL	dd	0.000133899	0.00758127	0.0457688	0.113939	0.0152451	0.0271819	0.0681698	1.1521
WBGene00016027	sajrG027638	=	IV	2112367	2112398	-1	ALT	INTERNAL	dd	0.000141878	0.00798241	0.136608	0.0822029	0.0112304	0.0223938	-0.0544056	-0.669084
WBGene00014226,WBGene00006755	sajrG018874	c	III	9549647	9549682	1	ALT	INTERNAL	ad	0.000142786	0.00801665	0.129672	0.226182	0.0400734	0.0112261	0.0965099	0.757856
WBGene00018237	sajrG048739	=	X	3243445	3243453	-1	ALT	INTERNAL	dd	0.000147606	0.00825266	0.923079	0.967851	0.0195222	0.0100718	0.0447725	0.0676162
WBGene00018100,WBGene00015608,WBGene00219271,WBGene00018101	sajrG008915	c	II	1767802	1767923	1	ALT	FIRST	sd	0.000148184	0.00826776	0.213682	0.662854	0.0345543	0.192817	0.449172	1.58884
WBGene00003153	sajrG027704	=	IV	3103157	3103906	-1	ALT	LAST	ae	0.000151202	0.0084011	0.158578	0.238753	0.00641989	0.0267407	0.0801752	0.5613
WBGene00003153	sajrG027704	=	IV	3111375	3112515	-1	ALT	LAST	ae	0.000151202	0.0084011	0.841422	0.761247	0.00641989	0.0267407	-0.0801752	-0.142682
WBGene00001325	sajrG048279	=	X	14604869	14604913	1	ALT	INTERNAL	ad	0.000153182	0.00847597	0.0262093	0.202898	0.0453959	0.0520388	0.176689	2.55573
WBGene00020995	sajrG027890	c	IV	5186205	5186417	-1	INT	INTERNAL	da	0.00015924	0.00879301	0.264086	0.0675476	0.0278573	0.040333	-0.196538	-1.82147
WBGene00008514	sajrG020140	=	III	9087242	9087479	-1	ALT	INTERNAL	ad	0.000160699	0.00885533	0.556033	0.621214	0.0154344	0.0230805	0.0651814	0.157244
WBGene00001118	sajrG020550	c	III	13675103	13675726	-1	INT	INTERNAL	da	0.000165856	0.0090834	0.0141125	0.212743	0.0157645	0.15643	0.198631	3.20753
WBGene00021597	sajrG010429	=	II	15222825	15222830	1	ALT	INTERNAL	aa	0.000165738	0.0090834	0.618801	0.456528	0.0194377	0.0483088	-0.162274	-0.430641
WBGene00001630	sajrG019192	=	III	13200916	13201020	1	ALT	INTERNAL	ad	0.000165829	0.0090834	0.598084	0.469251	0.00948357	0.0540362	-0.128832	-0.343487
WBGene00004884	sajrG018092	=	III	2477654	2478030	1	INT	INTERNAL	da	0.000167469	0.00915305	0.721965	0.525447	0.0513862	0.0472897	-0.196518	-0.451032
WBGene00007394	sajrG039945	=	V	17888661	17888789	-1	EXN	INTERNAL	ad	0.000169452	0.00924254	1	0.846486	0	0.0192456	-0.153514	-0.237853
WBGene00003965	sajrG047210	=	X	1326073	1326078	1	ALT	INTERNAL	aa	0.000170274	0.00926853	0.81363	0.587082	0.0621542	0.0639419	-0.226548	-0.464068
WBGene00006579	sajrG018881	=	III	9704867	9704971	1	EXN	INTERNAL	ad	0.000172721	0.00936365	0.959675	0.88094	0.0162225	0.0130742	-0.0787352	-0.122173
WBGene00010444	sajrG027022	=	IV	11714947	11715108	1	ALT	FIRST	sd	0.000176503	0.0094933	0.95474	0.825214	0.0155027	0.00909564	-0.129527	-0.207995
WBGene00015648	sajrG017945	=	III	652897	653183	1	ALT	FIRST	sd	0.00017601	0.0094933	0.524583	0.722698	0.0255608	0.0445835	0.198115	0.454805
WBGene00015648	sajrG017945	=	III	646471	647065	1	ALT	FIRST	sd	0.00017601	0.0094933	0.475417	0.277302	0.0255608	0.0445835	-0.198115	-0.756657
WBGene00010563	sajrG000756	c	I	8036085	8036134	1	INT	INTERNAL	da	0.000176531	0.0094933	0.204496	0.0380087	0.0601949	0.0111158	-0.166488	-2.15958
WBGene00077519	sajrG001069	=	I	10883721	10883763	1	INT	INTERNAL	da	0.000179215	0.00959911	0.397775	0.0683061	0.25833	0.0328438	-0.329469	-2.38058
WBGene00019345	sajrG047444	=	X	4675663	4675813	1	EXN	INTERNAL	ad	0.000184087	0.0098404	0.989985	0.658361	0.0173465	0.115862	-0.331624	-0.581279
WBGene00011706	sajrG026713	c	IV	8832844	8832855	1	ALT	INTERNAL	aa	0.000186011	0.00992344	0.197197	0.0772073	0.0261484	0.0409471	-0.11999	-1.24848
WBGene00000903,WBGene00000895	sajrG017957	c	III	821005	821428	1	INT	INTERNAL	da	0.000190655	0.0101366	0.431547	0.113593	0.108006	0.0696947	-0.317953	-1.83696
WBGene00009322	sajrG026808	=	IV	9899663	9899770	1	ALT	INTERNAL	ad	0.000190924	0.0101366	0.998119	0.921613	0.00325728	0.00965091	-0.0765061	-0.113863
WBGene00006739	sajrG009706	=	II	8130552	8130653	1	EXN	INTERNAL	ad	0.000195091	0.0102849	0.962089	0.830838	0.0198366	0.0610837	-0.131251	-0.20926
WBGene00000459	sajrG009574	=	II	6953783	6953788	1	ALT	INTERNAL	aa	0.000196154	0.0103206	0.817055	0.682422	0.00803927	0.0615202	-0.134632	-0.25633
WBGene00017147	sajrG009349	=	II	5231768	5231962	1	INT	INTERNAL	da	0.00020306	0.0106422	0	0.093317	0	0.0329327	0.093317	3.36901
WBGene00021374	sajrG026180	c	IV	3580741	3581001	1	ALT	LAST	ae	0.000209916	0.0109373	0.236133	0.536591	0.0678036	0.10096	0.300458	1.15102
WBGene00021374	sajrG026180	c	IV	3579014	3579531	1	ALT	LAST	ae	0.000209916	0.0109373	0.763867	0.463409	0.0678036	0.10096	-0.300458	-0.708999
WBGene00019697	sajrG001665	=	I	3075136	3075267	-1	ALT	INTERNAL	ad	0.000211027	0.0109738	0.242356	0.345446	0.0221858	0.0212864	0.10309	0.494168
WBGene00004980	sajrG018859	c	III	9460518	9460694	1	ALT	INTERNAL	ad	0.000215344	0.0111568	0.0301391	0.0592076	0.00377469	0.00433438	0.0290685	0.785922
WBGene00007752	sajrG027121	=	IV	12667988	12667993	1	ALT	INTERNAL	aa	0.000222835	0.0114986	0.483358	0.298035	0.0418507	0.0265978	-0.185323	-0.679539
WBGene00012184,WBGene00012185	sajrG037656	c	V	20660761	20660949	1	INT	INTERNAL	da	0.000224539	0.0115642	0.0526588	0.023078	0.0148248	0.00110508	-0.0295808	-0.921645
WBGene00021556	sajrG035692	=	V	4166527	4166574	1	INT	INTERNAL	da	0.000227704	0.0116823	0.0963933	0.00595685	0.0596071	0.0013376	-0.0904364	-2.73716
WBGene00003936	sajrG019311	=	III	731676	731803	-1	ALT	INTERNAL	ad	0.000231121	0.0118349	0.554675	0.426317	0.0184753	0.0500042	-0.128358	-0.372044
WBGene00002979	sajrG000415	=	I	5035792	5036035	1	ALT	FIRST	sd	0.000244235	0.0124588	0.180442	0.349929	0.0320595	0.0576156	0.169488	0.918363
WBGene00007505	sajrG028318	=	IV	9363969	9363974	-1	ALT	INTERNAL	aa	0.000246967	0.0125742	0.515354	0.369671	0.0436868	0.0507463	-0.145683	-0.468541
WBGene00011352,WBGene00011353	sajrG002277	c	I	8580003	8580157	-1	ALT	FIRST	sd	0.000251282	0.0127454	0.986899	0.942596	0.000872534	0.0224287	-0.0443033	-0.0655833
WBGene00011352,WBGene00011353	sajrG002277	c	I	8577815	8578030	-1	ALT	FIRST	sd	0.000251282	0.0127454	0.0131011	0.0574044	0.000872534	0.0224287	0.0443033	1.54488
WBGene00001017	sajrG028507	=	IV	10932237	10932320	-1	ALT	INTERNAL	ad	0.000251873	0.0127512	0.86852	0.738757	0.0488354	0.0300815	-0.129763	-0.230577
WBGene00008219	sajrG036774	=	V	13314604	13314609	1	ALT	INTERNAL	aa	0.000258787	0.0130765	0.812867	0.73091	0.00399274	0.0282061	-0.0819569	-0.151361
WBGene00015280	sajrG026468	=	IV	6644455	6644455	1	ALT	INTERNAL	aa	0.00026142	0.0131353	0.988595	0.915273	0.0106055	0.018471	-0.0733218	-0.11002
WBGene00019957	sajrG047452	=	X	4834028	4834075	1	INT	INTERNAL	da	0.000261313	0.0131353	0.00236159	0.0664269	0.0040904	0.0230849	0.0640653	2.62822
WBGene00007592	sajrG049286	=	X	10249403	10249477	-1	ALT	INTERNAL	ad	0.000263464	0.0131522	0.496025	0.209092	0.0475931	0.0640323	-0.286933	-1.20767
WBGene00004739	sajrG049470	=	X	12505607	12505714	-1	EXN	INTERNAL	ad	0.000265963	0.0132393	0.848959	0.494995	0.14237	0.0827433	-0.353964	-0.76632
WBGene00000542	sajrG018688	=	III	7985343	7985351	1	ALT	INTERNAL	ad	0.000267797	0.0133059	0.46407	0.681222	0.073896	0.0659904	0.217152	0.544048
WBGene00002138	sajrG000319	=	I	4164369	4164424	1	EXN	INTERNAL	ad	0.000281379	0.0139548	0.962974	0.843068	0.0183841	0.00772818	-0.119906	-0.189741
WBGene00010479	sajrG020336	=	III	10740598	10740606	-1	ALT	INTERNAL	aa	0.000287068	0.0142107	0.833646	0.617832	0.0209783	0.101541	-0.215815	-0.426261
WBGene00021909	sajrG017931	c	III	402706	402752	1	INT	INTERNAL	da	0.000289716	0.0143153	0.277684	0.0692855	0.114691	0.0275016	-0.208398	-1.85935
WBGene00000992	sajrG049096	=	X	7662575	7663057	-1	INT	INTERNAL	da	0.000291596	0.0143816	1	0.304257	0	0.0163015	-0.695743	-1.68434
WBGene00010906	sajrG019604	c	III	4543696	4543744	-1	INT	INTERNAL	da	0.000308869	0.0151671	0.549273	0.0904503	0.325686	0.00615398	-0.458823	-2.47707
WBGene00008145	sajrG036975	=	V	14705818	14705931	1	ALT	INTERNAL	ad	0.000309349	0.0151671	0.777811	0.627346	0.0235828	0.0421784	-0.150465	-0.305773
WBGene00009888	sajrG047853	c	X	9554692	9554823	1	ALT	INTERNAL	ad	0.00031365	0.0152836	0.963847	0.850329	0.0224959	0.0396094	-0.113518	-0.178806
WBGene00011625	sajrG039411	=	V	14035989	14035997	-1	ALT	INTERNAL	aa	0.000315831	0.0153507	0.522345	0.435037	0.0136687	0.0254219	-0.0873082	-0.258437
WBGene00020682	sajrG026493	=	IV	6914841	6914842	1	ALT	INTERNAL	dd	0.000318076	0.0154319	0.960769	0.878172	0.00659881	0.0401102	-0.0825974	-0.12829
WBGene00001403	sajrG026768	=	IV	9544495	9544700	1	ALT	INTERNAL	ad	0.000328557	0.0158542	0.861993	0.521059	0.0966785	0.119856	-0.340934	-0.715444
WBGene00019747	sajrG010974	=	II	4601209	4601298	-1	ALT	FIRST	sd	0.000332122	0.0159974	0.879205	0.810221	0.0156898	0.019194	-0.0689837	-0.116503
WBGene00013529	sajrG028924	=	IV	15449094	15449196	-1	EXN	INTERNAL	ad	0.000337741	0.0161808	0.984817	0.88285	0.013262	0.0486637	-0.101967	-0.156013
WBGene00013567	sajrG037034	=	V	15185223	15185271	1	ALT	INTERNAL	dd	0.000337292	0.0161808	0.611425	0.747763	0.0468987	0.0364762	0.136337	0.286165
WBGene00018734	sajrG008848	=	II	1201683	1201815	1	ALT	FIRST	sd	0.000339152	0.0162193	0.0505051	0.312092	0.0874773	0.0546592	0.261586	2.41234
WBGene00002979	sajrG000415	=	I	5026860	5027234	1	ALT	FIRST	sd	0.00033983	0.0162228	0.660974	0.45883	0.0878036	0.0535951	-0.202144	-0.517191
WBGene00016424,WBGene00044073,WBGene00016425	sajrG026021	c	IV	1551904	1552126	1	ALT	INTERNAL	ad	0.000343421	0.016307	0.859343	0.435107	0.127831	0.0619326	-0.424236	-0.965774
WBGene00003221	sajrG000411	c	I	4999790	4999846	1	EXN	INTERNAL	ad	0.000344226	0.0163163	0.959213	0.81731	0.00565862	0.0748592	-0.141904	-0.228387
WBGene00011891	sajrG036443	c	V	10574632	10574705	1	INT	INTERNAL	da	0.000347792	0.0164008	1	0.467171	0	0.189368	-0.532829	-1.08178
WBGene00006997	sajrG009316	=	II	4952647	4952694	1	ALT	INTERNAL	ad	0.000347715	0.0164008	0.310014	0.194798	0.0226956	0.0462567	-0.115216	-0.643932
WBGene00021765	sajrG000142	=	I	1938399	1938917	1	ALT	INTERNAL	ad	0.000349043	0.0164008	0.814707	0.579256	0.0143519	0.0778618	-0.235451	-0.484987
WBGene00016588	sajrG027082	=	IV	12284641	12284770	1	ALT	INTERNAL	ad	0.000349071	0.0164008	0.613091	0.740558	0.0413664	0.0225493	0.127467	0.268521
WBGene00015713	sajrG047363	=	X	3504266	3504628	1	ALT	INTERNAL	ad	0.000355103	0.016655	0.205253	0.0794608	0.0273143	0.0319137	-0.125792	-1.2667
WBGene00011487	sajrG039860	=	V	17088841	17088887	-1	INT	INTERNAL	da	0.000356884	0.0167093	0.0595235	0.132462	0.0189397	0.0396874	0.0729381	1.035
WBGene00020682	sajrG026493	=	IV	6914843	6914845	1	ALT	INTERNAL	dd	0.000363971	0.0169522	0.960099	0.876506	0.00670188	0.0408246	-0.0835926	-0.130001
WBGene00002201	sajrG018481	=	III	6120704	6120823	1	ALT	INTERNAL	ad	0.000366373	0.0170344	0.994832	0.934341	0.00145647	0.0308599	-0.0604906	-0.089574
WBGene00009511	sajrG011810	c	II	11174027	11174556	-1	INT	INTERNAL	da	0.000368576	0.0171072	0.363685	0.145039	0.0621048	0.042749	-0.218646	-1.26919
WBGene00016045	sajrG036269	=	V	9176420	9176602	1	ALT	INTERNAL	ad	0.000372952	0.0172803	0.515101	0.367943	0.00360244	0.0674088	-0.147158	-0.474427
WBGene00003561	sajrG048848	=	X	4477357	4477479	-1	EXN	INTERNAL	ad	0.000383304	0.0177293	1	0.734869	0	0.0806521	-0.265131	-0.439297
WBGene00021551	sajrG001689	=	I	3340600	3340605	-1	ALT	INTERNAL	aa	0.000384103	0.0177356	0.753573	0.658738	0.0103366	0.0316419	-0.0948352	-0.191325
WBGene00012033	sajrG009861	=	II	9243301	9243354	1	ALT	INTERNAL	ad	0.000393502	0.0180761	0.169004	0.0643612	0.0353773	0.0193887	-0.104642	-1.26737
WBGene00002234	sajrG049141	c	X	8244777	8245062	-1	INT	INTERNAL	da	0.000400147	0.0183499	0.166694	0.386254	0.0737506	0.0216793	0.21956	1.16517
WBGene00017302	sajrG018411	c	III	5548260	5548313	1	INT	INTERNAL	da	0.000405814	0.0185463	0.0570512	0.199476	0.0416147	0.0271151	0.142425	1.64345
WBGene00020955	sajrG035521	=	V	2654775	2654780	1	ALT	INTERNAL	aa	0.0004131	0.018815	0.93432	0.78716	0.0334504	0.057281	-0.14716	-0.244406
WBGene00012812	sajrG040094	c	V	19539414	19539489	-1	ALT	INTERNAL	ad	0.000412719	0.018815	0.373149	0.301166	0.0151323	0.0150271	-0.0719828	-0.30022
WBGene00021755,WBGene00185078,WBGene00002230	sajrG017922	c	III	234919	235338	1	ALT	LAST	ae	0.000415372	0.0188544	0.454279	0.686438	0.0977211	0.0805181	0.232159	0.585003
WBGene00021755,WBGene00185078,WBGene00002230	sajrG017922	c	III	228617	228838	1	ALT	LAST	ae	0.000415372	0.0188544	0.545721	0.313562	0.0977211	0.0805181	-0.232159	-0.780319
WBGene00012345	sajrG002802	=	I	13337565	13337614	-1	INT	INTERNAL	da	0.000430018	0.0193552	0.407171	0.0939578	0.104499	0.0406962	-0.313213	-2.00464
WBGene00000117,WBGene00018364	sajrG019313	c	III	783201	783305	-1	ALT	FIRST	sd	0.0004295	0.0193552	0.873478	0.936948	0.00811929	0.013279	0.0634706	0.100092
WBGene00000117,WBGene00018364	sajrG019313	c	III	777589	778154	-1	ALT	FIRST	sd	0.0004295	0.0193552	0.126522	0.0630516	0.00811929	0.013279	-0.0634706	-0.902148
WBGene00000383,WBGene00270322	sajrG011106	c	II	5591444	5591485	-1	ALT	INTERNAL	ad	0.000432921	0.0194531	0.0826851	0.170887	0.0250135	0.0326511	0.0882016	0.964677
WBGene00002066	sajrG009719	c	II	8217345	8217356	1	ALT	INTERNAL	aa	0.000439358	0.0197093	0.887653	0.819607	0.0122479	0.0332155	-0.0680457	-0.113729
WBGene00021442	sajrG019423	=	III	1777418	1777502	-1	INT	INTERNAL	da	0.000445089	0.0198335	0.945302	0.398395	0.0947405	0.174185	-0.546906	-1.22599
WBGene00003936	sajrG019311	=	III	729318	729458	-1	ALT	INTERNAL	ad	0.000444741	0.0198335	0.794422	0.595846	0.0798603	0.0429715	-0.198576	-0.409002
WBGene00007091	sajrG027074	=	IV	12162294	12162419	1	EXN	INTERNAL	ad	0.00044476	0.0198335	0.990963	0.900937	0.0088502	0.0170295	-0.0900253	-0.135964
WBGene00002043	sajrG026674	=	IV	8540473	8540671	1	ALT	FIRST	sd	0.000451048	0.0200324	0.161299	0.266763	0.0120124	0.0263731	0.105464	0.692134
WBGene00002043	sajrG026674	=	IV	8539112	8539143	1	ALT	FIRST	sd	0.000451048	0.0200324	0.838701	0.733237	0.0120124	0.0263731	-0.105464	-0.191434
WBGene00021443	sajrG018036	=	III	1825156	1825225	1	EXN	INTERNAL	ad	0.000455736	0.020207	0.996492	0.923861	0.00303992	0.0262046	-0.0726312	-0.108056
WBGene00004431	sajrG001913	c	I	5485743	5485744	-1	ALT	INTERNAL	aa	0.000458118	0.0202673	0.996246	0.985755	0.000893738	0.00489014	-0.0104907	-0.0151198
WBGene00009518	sajrG027592	=	IV	1249776	1249861	-1	EXN	INTERNAL	ad	0.000458609	0.0202673	1	0.666471	0	0.110657	-0.333529	-0.578254
WBGene00000903,WBGene00000895	sajrG017957	c	III	820763	820811	1	INT	INTERNAL	da	0.000460448	0.0202942	0.570091	0.160458	0.164282	0.101419	-0.409634	-1.76687
WBGene00001330	sajrG027325	=	IV	14894167	14894241	1	ALT	INTERNAL	ad	0.000462603	0.0203431	0.346179	0.186143	0.0724561	0.0395564	-0.160035	-0.860693
WBGene00009291	sajrG040217	=	V	20847911	20847963	-1	INT	INTERNAL	da	0.000467259	0.0205142	0.255965	0.0577709	0.0611943	0.0411972	-0.198194	-1.9725
WBGene00015567	sajrG009632	=	II	7395393	7395413	1	ALT	INTERNAL	aa	0.000473525	0.0207553	0.540685	0.655108	0.0509545	0.0251689	0.114423	0.272361
WBGene00022161	sajrG001575	=	I	1782036	1782509	-1	INT	INTERNAL	da	0.000482155	0.021099	0.579519	0.19123	0.26876	0.0459232	-0.388289	-1.55069
WBGene00189949	sajrG001486	=	I	95119	95236	-1	INT	INTERNAL	da	0.000492595	0.0214888	0.00181378	0.115392	0.00314155	0.114055	0.113578	3.4079
WBGene00022735	sajrG019886	=	III	7077807	7077970	-1	EXN	INTERNAL	ad	0.000492666	0.0214888	1	0.668988	0	0.140399	-0.331012	-0.572897
WBGene00007119	sajrG040169	=	V	20477527	20478649	-1	INT	INTERNAL	da	0.000497885	0.0216459	0.429331	0.14668	0.0269827	0.0282546	-0.282651	-1.48749
WBGene00020107	sajrG018613	=	III	7209784	7210201	1	ALT	FIRST	sd	0.000500119	0.0217078	0.74216	0.509769	0.0318808	0.100552	-0.232391	-0.53317
WBGene00006594	sajrG000464	=	I	5546116	5546246	1	ALT	FIRST	sd	0.000504316	0.0218192	1	0.84587	0	0.0262398	-0.15413	-0.238892
WBGene00006594	sajrG000464	=	I	5560141	5560216	1	ALT	FIRST	sd	0.000504316	0.0218192	0	0.15413	0	0.0262398	0.15413	4.03677
WBGene00007353,WBGene00007354	sajrG009997	c	II	10571406	10571415	1	ALT	LAST	ae	0.000508435	0.0218885	0.237162	0.0334135	0.0952518	0.0192473	-0.203748	-2.50924
WBGene00007353,WBGene00007354	sajrG009997	c	II	10573878	10574399	1	ALT	LAST	ae	0.000508435	0.0218885	0.762838	0.966587	0.0952518	0.0192473	0.203748	0.337581
WBGene00003953	sajrG002295	=	I	8696215	8696260	-1	INT	INTERNAL	da	0.000509188	0.0218885	0.0061803	0.0378899	0.00540572	0.0142866	0.0317096	1.56548
WBGene00006588	sajrG049118	=	X	7940096	7940176	-1	ALT	INTERNAL	ad	0.000513047	0.0219838	0.377873	0.490456	0.0307214	0.0418628	0.112583	0.367659
WBGene00012319	sajrG040207	=	V	20727306	20727311	-1	ALT	INTERNAL	aa	0.000515065	0.0220051	0.769173	0.686977	0.0251817	0.00797011	-0.0821964	-0.160833
WBGene00020549	sajrG019785	=	III	6116169	6116174	-1	ALT	INTERNAL	aa	0.000515187	0.0220051	0.520783	0.399051	0.0136807	0.0598801	-0.121733	-0.375844
WBGene00022735	sajrG019886	=	III	7078016	7078149	-1	EXN	INTERNAL	ad	0.000518622	0.0221166	1	0.636659	0	0.152601	-0.363341	-0.643278
WBGene00013807,WBGene00013805	sajrG028998	c	IV	17102207	17102245	-1	ALT	INTERNAL	aa	0.000520233	0.02215	0.138347	0.243063	0.00688279	0.0518586	0.104716	0.770518
WBGene00022735	sajrG019886	=	III	7077623	7077753	-1	EXN	INTERNAL	ad	0.000529469	0.0225075	1	0.651658	0	0.16423	-0.348342	-0.610197
WBGene00019163	sajrG027854	=	IV	4809498	4809502	-1	ALT	INTERNAL	aa	0.000531642	0.022564	0.523984	0.392117	0.0312398	0.0514466	-0.131867	-0.40918
WBGene00007135	sajrG018241	c	III	4334120	4334125	1	ALT	INTERNAL	aa	0.000533618	0.0225764	0.859776	0.718962	0.0223298	0.0703338	-0.140813	-0.254799
WBGene00010150	sajrG026754	c	IV	9405620	9405684	1	EXN	INTERNAL	ad	0.000533022	0.0225764	1	0.858142	0	0.0237221	-0.141858	-0.218352
WBGene00003405	sajrG039010	=	V	10736672	10736814	-1	INT	INTERNAL	da	0.000534617	0.0225829	0.624465	0.436619	0.0255534	0.05107	-0.187846	-0.506497
WBGene00020297,WBGene00020296	sajrG025915	c	IV	398107	398273	1	EXN	INTERNAL	ad	0.000535959	0.022604	0.974352	0.89048	0.0170841	0.0379581	-0.0838724	-0.128481
WBGene00012462	sajrG011905	=	II	12026522	12026574	-1	EXN	INTERNAL	ad	0.000540878	0.0227755	1	0.796509	0	0.0854033	-0.203491	-0.324592
WBGene00012245	sajrG036686	=	V	12502564	12502569	1	ALT	INTERNAL	aa	0.000546597	0.0229428	0.705703	0.549196	0.0274934	0.0707643	-0.156508	-0.356009
WBGene00010563	sajrG000756	c	I	8036420	8036595	1	INT	INTERNAL	da	0.000546282	0.0229428	0.194102	0.0430231	0.112106	0.022269	-0.151079	-1.9446
WBGene00007545	sajrG012069	=	II	14470734	14470877	-1	EXN	INTERNAL	ad	0.00054742	0.0229428	0.964059	0.872115	0.0190179	0.025781	-0.0919447	-0.143043
WBGene00044674	sajrG019898	c	III	7135461	7135508	-1	INT	INTERNAL	da	0.000551762	0.0230887	0.399096	0.12708	0.128579	0.029907	-0.272016	-1.57742
WBGene00011691	sajrG037160	=	V	16037294	16037550	1	ALT	LAST	ae	0.000554542	0.0231327	0.930046	0.776702	0.0211822	0.0718336	-0.153344	-0.256914
WBGene00011691	sajrG037160	=	V	16038110	16038346	1	ALT	LAST	ae	0.000554542	0.0231327	0.0699537	0.223298	0.0211822	0.0718336	0.153344	1.54494
WBGene00011696	sajrG039352	=	V	13497046	13497051	-1	ALT	INTERNAL	aa	0.000566766	0.0235326	0.660128	0.525388	0.038583	0.0184561	-0.13474	-0.323853
WBGene00007024	sajrG000649	=	I	7058597	7059010	1	ALT	INTERNAL	dd	0.000566407	0.0235326	0.458543	0.556806	0.0381446	0.023774	0.0982636	0.274675
WBGene00003936	sajrG019311	=	III	731804	731804	-1	ALT	INTERNAL	aa	0.000568936	0.0235497	0.53683	0.424681	0.00657388	0.0417144	-0.112149	-0.331134
WBGene00003996	sajrG000500	=	I	5893163	5893234	1	ALT	INTERNAL	ad	0.000568898	0.0235497	0.0871399	0.173613	0.014474	0.0292576	0.0864733	0.918534
WBGene00020784	sajrG011186	=	II	6241796	6241975	-1	EXN	INTERNAL	ad	0.000582905	0.0240907	1	0.694791	0	0.0984358	-0.305209	-0.519087
WBGene00011935	sajrG002641	=	I	11689035	11689113	-1	ALT	INTERNAL	ad	0.000591546	0.0244102	0.802822	0.394279	0.175853	0.0667119	-0.408543	-1.00759
WBGene00016379,WBGene00016380	sajrG028149	c	IV	7792110	7792153	-1	INT	INTERNAL	da	0.000596779	0.0245882	0.133911	0.043812	0.0165626	0.0147713	-0.0900986	-1.41917
WBGene00012911	sajrG011986	=	II	12812187	12812426	-1	INT	INTERNAL	da	0.000606819	0.0249635	0.0317765	0.0992061	0.0123893	0.0333404	0.0674296	1.38629
WBGene00001978	sajrG036601	=	V	11851623	11851631	1	ALT	INTERNAL	aa	0.000622746	0.0255402	0.757549	0.617927	0.0418319	0.0486581	-0.139623	-0.289663
WBGene00015418	sajrG018765	=	III	8518206	8518213	1	ALT	INTERNAL	aa	0.000627436	0.0256932	0.706191	0.528411	0.0249238	0.0830459	-0.17778	-0.411636
WBGene00013807,WBGene00013805	sajrG028998	c	IV	17102246	17102303	-1	INT	INTERNAL	da	0.000629549	0.0257012	0.0331077	0.115335	0.0091336	0.0432956	0.0822273	1.53977
WBGene00021771	sajrG001585	=	I	1956865	1957053	-1	EXN	INTERNAL	ad	0.000629088	0.0257012	0.994961	0.903157	0.00440057	0.0270935	-0.0918035	-0.138204
WBGene00003685	sajrG040051	=	V	19076654	19076828	-1	ALT	LAST	ae	0.000636106	0.0257724	0.0107527	0.199573	0.0186242	0.0908405	0.188821	3.33609
WBGene00003685	sajrG040051	=	V	19078215	19078620	-1	ALT	LAST	ae	0.000636106	0.0257724	0.989247	0.800427	0.0186242	0.0908405	-0.188821	-0.30216
WBGene00022047,WBGene00002041	sajrG027529	c	IV	435285	435448	-1	EXN	INTERNAL	ad	0.000644583	0.0260764	0.991674	0.824599	0.0144211	0.0542189	-0.167075	-0.263257
WBGene00003936	sajrG019311	=	III	735358	735627	-1	ALT	INTERNAL	ad	0.000648701	0.0262034	0.0281769	0.0591945	0.00294228	0.00874702	0.0310176	0.857957
WBGene00000079	sajrG000726	=	I	7774456	7774595	1	ALT	INTERNAL	dd	0.000656057	0.0264606	0.474271	0.560082	0.018437	0.0240438	0.0858105	0.235354
WBGene00010806	sajrG002793	=	I	13282402	13282407	-1	ALT	INTERNAL	aa	0.000659688	0.0265671	0.747659	0.605283	0.0399624	0.0557134	-0.142376	-0.300299
WBGene00012128	sajrG029012	=	IV	17283080	17283115	-1	ALT	INTERNAL	aa	0.000662263	0.0266307	0.258458	0.336012	0.0104891	0.0236503	0.0775547	0.366129
WBGene00015949	sajrG047722	=	X	8063746	8063863	1	EXN	INTERNAL	ad	0.000669561	0.0268436	1	0.837935	0	0.110147	-0.162065	-0.25233
WBGene00016418	sajrG000503	=	I	5912513	5912683	1	EXN	INTERNAL	ad	0.000669425	0.0268436	0.968431	0.844345	0.0226335	0.056498	-0.124086	-0.195652
WBGene00006805	sajrG001758	=	I	4031607	4031739	-1	ALT	FIRST	sd	0.00067853	0.0271625	0.636359	0.384286	0.0286357	0.113496	-0.252072	-0.713091
WBGene00011522	sajrG010063	=	II	11218627	11218914	1	ALT	INTERNAL	ad	0.000679834	0.0271741	0.687785	0.449114	0.103398	0.0378215	-0.23867	-0.603929
WBGene00007944	sajrG049367	=	X	11234367	11234438	-1	EXN	INTERNAL	ad	0.000682864	0.0272545	0.626634	0.395646	0.0889843	0.0342566	-0.230988	-0.650242
WBGene00022335	sajrG018018	c	III	1442699	1443033	1	ALT	LAST	ae	0.000685782	0.0272897	0.905223	0.674526	0.0617682	0.0925838	-0.230697	-0.419017
WBGene00022335	sajrG018018	c	III	1443059	1443221	1	ALT	LAST	ae	0.000685782	0.0272897	0.0947773	0.325474	0.0617682	0.0925838	0.230697	1.67887
WBGene00003805	sajrG011766	=	II	10796966	10796974	-1	ALT	INTERNAL	aa	0.000687871	0.0273322	0.852048	0.69514	0.0343831	0.0686307	-0.156908	-0.289858
WBGene00002203	sajrG049687	=	X	15281091	15281110	-1	ALT	FIRST	sd	0.000709948	0.0280016	0.74723	0.464422	0.132964	0.0228661	-0.282808	-0.674562
WBGene00003407	sajrG048524	=	X	579988	580143	-1	ALT	INTERNAL	ad	0.000712445	0.0280588	0.686365	0.549882	0.0756326	0.0170639	-0.136482	-0.314719
WBGene00004068	sajrG000555	=	I	6295190	6295255	1	ALT	INTERNAL	da	0.000714156	0.0280849	0.00401254	0.0606377	0.00356497	0.0282331	0.0566252	2.33372
WBGene00004882	sajrG038881	=	V	9776318	9776324	-1	ALT	INTERNAL	aa	0.000723105	0.0283535	0.885526	0.758638	0.0238547	0.0594695	-0.126888	-0.220431
WBGene00019382	sajrG019865	=	III	6891130	6891182	-1	INT	INTERNAL	da	0.000724208	0.0283553	0.739884	0.114857	0.333019	0.0437435	-0.625027	-2.58639
WBGene00017988	sajrG035704	=	V	4372937	4372951	1	ALT	INTERNAL	aa	0.000727752	0.0284263	0.737921	0.638125	0.0293132	0.0388671	-0.099797	-0.206616
WBGene00015280	sajrG026468	=	IV	6644326	6644407	1	EXN	INTERNAL	ad	0.000728145	0.0284263	0.990329	0.918516	0.00906768	0.028526	-0.0718129	-0.107476
WBGene00009322	sajrG026808	=	IV	9899095	9899611	1	ALT	INTERNAL	dd	0.000732393	0.0285505	0.992887	0.806116	0.0123199	0.0157545	-0.186771	-0.297313
WBGene00000117,WBGene00018364	sajrG019313	c	III	782760	782765	-1	ALT	INTERNAL	aa	0.000734039	0.0285731	0.520368	0.393964	0.0378242	0.0453372	-0.126404	-0.392766
WBGene00011904	sajrG049566	=	X	13871712	13871997	-1	ALT	INTERNAL	ad	0.000736467	0.028626	0.104428	0.242056	0.0316579	0.0072607	0.137628	1.1393
WBGene00022110	sajrG000211	=	I	2905329	2905405	1	INT	INTERNAL	da	0.000740015	0.0287222	0.263466	0.0522557	0.0630584	0.0523	-0.21121	-2.13508
WBGene00018953	sajrG019932	c	III	7333423	7333431	-1	ALT	INTERNAL	aa	0.000747056	0.0289535	0.784381	0.635979	0.0199527	0.0727803	-0.148402	-0.298345
WBGene00019803	sajrG049088	=	X	7558451	7558451	-1	ALT	INTERNAL	aa	0.000748474	0.0289666	1	0.849257	0	0.0350137	-0.150743	-0.233194
WBGene00011102	sajrG049294	=	X	10340807	10340872	-1	EXN	INTERNAL	ad	0.000749927	0.0289809	1	0.932707	0	0.00454774	-0.0672929	-0.0994738
WBGene00009098	sajrG036307	=	V	9553626	9553703	1	EXN	INTERNAL	ad	0.000752041	0.0290208	0.938612	0.776372	0.0278416	0.0766307	-0.162239	-0.270605
WBGene00000148	sajrG000986	c	I	10344564	10344569	1	ALT	INTERNAL	aa	0.000756979	0.0291693	0.459107	0.325496	0.00826141	0.0452324	-0.133611	-0.48362
WBGene00044810	sajrG001592	=	I	2107814	2108527	-1	INT	INTERNAL	da	0.000762589	0.0293433	0.85475	0.159539	0.25158	0.0983981	-0.695211	-2.35067
WBGene00011194	sajrG036878	c	V	13962771	13962776	1	ALT	INTERNAL	aa	0.000779136	0.0298857	0.854883	0.740518	0.0411257	0.0208254	-0.114365	-0.204618
WBGene00002234	sajrG049141	c	X	8245759	8245803	-1	INT	INTERNAL	da	0.000785956	0.0300696	0.178709	0.410151	0.048763	0.158215	0.231442	1.15474
WBGene00086557	sajrG002289	=	I	8670889	8671038	-1	ALT	INTERNAL	ad	0.000789617	0.0301665	0.423431	0.15198	0.0933834	0.0718442	-0.271451	-1.41999
WBGene00008514	sajrG020140	=	III	9088735	9089026	-1	ALT	INTERNAL	ad	0.00080078	0.0305494	0.567962	0.620962	0.0115346	0.0211422	0.0530003	0.126579
WBGene00019590	sajrG010705	=	II	2291833	2292008	-1	EXN	INTERNAL	ad	0.000803793	0.0306069	1	0.773892	0	0.0486727	-0.226108	-0.365628
WBGene00016809	sajrG008729	=	II	85218	85298	1	ALT	INTERNAL	dd	0.000807999	0.0306937	0.112933	0.34111	0.0398105	0.113913	0.228177	1.51405
WBGene00010115	sajrG048199	=	X	13757271	13758344	1	INT	INTERNAL	da	0.000811724	0.0307915	0.0152201	0.0613033	0.00669063	0.0270313	0.0460833	1.4994
WBGene00004727	sajrG048775	=	X	3646703	3646708	-1	ALT	INTERNAL	aa	0.00081867	0.031011	0.163187	0.0176619	0.0459459	0.0157099	-0.145525	-2.64635
WBGene00019762	sajrG035864	c	V	5941586	5941594	1	ALT	INTERNAL	aa	0.000819888	0.0310133	0.842707	0.649148	0.0162727	0.101889	-0.193559	-0.371448
WBGene00022893	sajrG009648	=	II	7536006	7536103	1	EXN	INTERNAL	ad	0.00084037	0.0316539	1	0.729445	0	0.125408	-0.270555	-0.449841
WBGene00009457	sajrG002314	=	I	8819623	8819668	-1	INT	INTERNAL	da	0.000839527	0.0316539	0.324778	0.135593	0.0938243	0.00835657	-0.189185	-1.20126
WBGene00001574	sajrG002358	=	I	9101288	9101672	-1	ALT	LAST	ae	0.000846887	0.0318099	0.941998	0.88745	0.010593	0.00956818	-0.0545478	-0.0851266
WBGene00001574	sajrG002358	=	I	9100857	9101233	-1	ALT	LAST	ae	0.000846887	0.0318099	0.0580018	0.11255	0.010593	0.00956818	0.0545478	0.849721
WBGene00006359	sajrG019738	=	III	5703110	5703115	-1	ALT	INTERNAL	aa	0.00085234	0.0319699	0.589701	0.486331	0.014209	0.0429865	-0.103369	-0.272939
WBGene00003936	sajrG019311	=	III	733290	733388	-1	ALT	INTERNAL	ad	0.000857495	0.0321183	0.0319995	0.0772825	0.0193699	0.00419053	0.045283	1.05532
WBGene00045461	sajrG037546	=	V	19436940	19436988	1	INT	INTERNAL	da	0.000865656	0.0323046	0	0.204678	0	0.0432063	0.204678	4.4241
WBGene00001162	sajrG010285	=	II	13409310	13409592	1	EXN	INTERNAL	ad	0.000871216	0.0324507	1	0.836771	0	0.0514266	-0.163229	-0.254312
WBGene00016384,WBGene00016383	sajrG028152	c	IV	7815471	7815500	-1	ALT	INTERNAL	ad	0.000872947	0.03247	0.0196398	0.0779618	0.00616348	0.0252569	0.058322	1.56934
WBGene00019940	sajrG009657	=	II	7606271	7606279	1	ALT	INTERNAL	aa	0.000876092	0.0325418	0.851942	0.766285	0.0177144	0.0432867	-0.0856572	-0.151005
WBGene00017891	sajrG048737	=	X	3215439	3215498	-1	ALT	INTERNAL	ad	0.000894453	0.0331778	0.0505097	0.171354	0.0573124	0.0266464	0.120844	1.58357
WBGene00017885	sajrG000404	=	I	4943864	4943869	1	ALT	INTERNAL	aa	0.000896596	0.0332112	0.435	0.257622	0.0179343	0.0789505	-0.177379	-0.733612
WBGene00020107	sajrG018613	=	III	7212531	7212647	1	ALT	FIRST	sd	0.000913921	0.0337596	0.226059	0.472393	0.035164	0.11298	0.246335	1.03106
WBGene00021423	sajrG026081	=	IV	2349320	2349370	1	INT	INTERNAL	da	0.000928457	0.0342234	0.0119539	0.0725175	0.00123326	0.0214333	0.0605635	1.91022
WBGene00000254	sajrG000567	=	I	6348577	6349407	1	ALT	LAST	ae	0.000930309	0.0342234	0.372818	0.211958	0.0147166	0.0309525	-0.16086	-0.786374
WBGene00000294	sajrG049764	=	X	16809699	16811981	-1	ALT	INTERNAL	ad	0.000929902	0.0342234	0.000640921	0.0049245	0.000249946	0.00100633	0.00428357	0.488059
WBGene00016957	sajrG026594	=	IV	7894362	7894406	1	INT	INTERNAL	da	0.000967378	0.0354895	0.0467649	0.132737	0.0242669	0.0414595	0.0859722	1.33029
WBGene00017607	sajrG038608	=	V	7587344	7587388	-1	INT	INTERNAL	da	0.00097397	0.0356825	0.0740083	0.024099	0.0100059	0.0110557	-0.0499093	-1.3008
WBGene00019345	sajrG047444	=	X	4675856	4676023	1	EXN	INTERNAL	ad	0.000986039	0.0360753	1	0.692244	0	0.0304156	-0.307756	-0.524311
WBGene00015766	sajrG035831	=	V	5662458	5662505	1	INT	INTERNAL	da	0.000998061	0.0364207	0.194121	0.300546	0.0223403	0.0424132	0.106426	0.605387
WBGene00000527	sajrG002297	=	I	8710272	8710313	-1	ALT	INTERNAL	ad	0.000999561	0.0364207	0.0495178	0.138132	0.00924656	0.0353766	0.0886144	1.31549
WBGene00010064	sajrG048044	=	X	11844067	11844166	1	INT	INTERNAL	da	0.00100519	0.0365763	0	0.0911787	0	0.0222093	0.0911787	3.33883
WBGene00008430	sajrG011483	=	II	8684401	8684846	-1	INT	INTERNAL	da	0.00102149	0.0371187	0.0460313	0.226317	0.0423904	0.0250859	0.180285	2.07642
WBGene00004732	sajrG026614	=	IV	8062591	8062780	1	ALT	FIRST	sd	0.00102432	0.0371711	0.928818	0.831059	0.0419107	0.0154182	-0.0977591	-0.158639
WBGene00001574	sajrG002358	=	I	9106055	9106060	-1	ALT	INTERNAL	aa	0.00103871	0.0376306	0.957176	0.894021	0.0185512	0.0225246	-0.063155	-0.0974221
WBGene00006514	sajrG009837	=	II	8998933	8998941	1	ALT	INTERNAL	aa	0.00104375	0.0376908	0.917174	0.841536	0.0058981	0.0425504	-0.0756382	-0.122773
WBGene00007193	sajrG011830	=	II	11346302	11346352	-1	INT	INTERNAL	da	0.00104482	0.0376908	0.0384084	0.0986594	0.011511	0.0295825	0.0602511	1.16649
WBGene00008546	sajrG011866	=	II	11594594	11594632	-1	ALT	INTERNAL	ad	0.00104568	0.0376908	0.058573	0.107688	0.0157714	0.0178275	0.0491147	0.779251
WBGene00189949	sajrG001486	=	I	94930	94975	-1	INT	INTERNAL	da	0.00105426	0.0379493	0.0266246	0.15484	0.0331954	0.044666	0.128215	2.17018
WBGene00009201	sajrG036681	=	V	12471154	12471168	1	ALT	INTERNAL	aa	0.00105694	0.0379945	0.880145	0.721029	0.0472385	0.0360025	-0.159117	-0.284113
WBGene00016757,WBGene00016758	sajrG026410	c	IV	6222759	6222889	1	EXN	INTERNAL	ad	0.00106033	0.0380653	1	0.630301	0	0.0722451	-0.369699	-0.657533
WBGene00002136	sajrG002155	=	I	7352087	7352147	-1	INT	INTERNAL	da	0.00106323	0.0381184	0.212999	0.119738	0.0292093	0.0288969	-0.0932607	-0.781435
WBGene00001743	sajrG018701	=	III	8085770	8085820	1	INT	INTERNAL	da	0.00106624	0.0381751	0.0242548	0.0643457	0.010781	0.0129514	0.0400909	1.11794
WBGene00007492	sajrG028267	=	IV	8862486	8862501	-1	ALT	INTERNAL	aa	0.00107804	0.0385462	0.353612	0.271564	0.00900551	0.0282142	-0.0820482	-0.368938
WBGene00006527	sajrG028466	=	IV	10494509	10494627	-1	ALT	INTERNAL	ad	0.00107956	0.0385489	0.102015	0.198356	0.00888251	0.0242674	0.0963411	0.895358
WBGene00004829	sajrG048537	=	X	722153	722278	-1	ALT	INTERNAL	ad	0.00108219	0.0385914	0.468436	0.654314	0.084138	0.0463289	0.185878	0.473539
WBGene00007284	sajrG048355	=	X	15689762	15689763	1	ALT	INTERNAL	dd	0.0011025	0.0392112	0.995436	0.894097	0.00790532	0.0517257	-0.101339	-0.153272
WBGene00022110	sajrG000211	=	I	2905169	2905220	1	INT	INTERNAL	da	0.00111811	0.039661	0.457171	0.0816316	0.184719	0.0476186	-0.375539	-2.35003
WBGene00013732	sajrG020460	=	III	12575210	12575479	-1	ALT	FIRST	sd	0.00111707	0.039661	0.627484	0.355518	0.13692	0.0543446	-0.271967	-0.802448
WBGene00000874	sajrG018476	=	III	6022333	6022341	1	ALT	INTERNAL	aa	0.00112469	0.0398419	0.379539	0.241934	0.045821	0.0509232	-0.137605	-0.628724
WBGene00004736	sajrG020342	=	III	10812355	10813147	-1	INT	INTERNAL	da	0.00113556	0.0401735	0.020558	0.0136592	0.000992421	0.00144861	-0.00689887	-0.369153
WBGene00002263	sajrG036367	=	V	10025535	10025711	1	ALT	INTERNAL	ad	0.00115102	0.0406669	0.277023	0.185386	0.0561304	0.00673906	-0.0916369	-0.554839
WBGene00015635	sajrG001911	=	I	5481850	5481892	-1	INT	INTERNAL	da	0.00115393	0.0406798	0.0575599	0.144347	0.0210475	0.0255608	0.0867874	1.19194
WBGene00017098	sajrG000623	=	I	6804669	6804816	1	ALT	LAST	ae	0.00115595	0.0406798	0.0563346	0.105423	0.00936725	0.0220116	0.0490882	0.799095
WBGene00017098	sajrG000623	=	I	6801640	6801966	1	ALT	LAST	ae	0.00115595	0.0406798	0.943665	0.894577	0.00936725	0.0220116	-0.0490882	-0.0762396
WBGene00007009	sajrG000043	=	I	539795	539800	1	ALT	INTERNAL	aa	0.00117693	0.0412938	0.521285	0.362316	0.0301968	0.0736291	-0.158969	-0.512959
WBGene00003150	sajrG027166	=	IV	13031290	13031291	1	ALT	INTERNAL	dd	0.00117599	0.0412938	0.888695	0.766879	0.0339802	0.0343192	-0.121816	-0.210141
WBGene00010736	sajrG036708	=	V	12699407	12699445	1	ALT	INTERNAL	ad	0.00117802	0.0412938	0.0876721	0.135722	0.00625016	0.0251951	0.0480498	0.577199
WBGene00006675	sajrG048397	=	X	16306245	16306620	1	ALT	FIRST	sd	0.00119995	0.0418983	1	0.734127	0	0.0610905	-0.265873	-0.440735
WBGene00006675	sajrG048397	=	X	16308364	16308546	1	ALT	FIRST	sd	0.00119995	0.0418983	0	0.265873	0	0.0610905	0.265873	4.78593
WBGene00019733	sajrG047143	=	X	332936	333410	1	INT	INTERNAL	da	0.00120592	0.0420516	0.0435424	0.162673	0.00932737	0.0684309	0.119131	1.68929
WBGene00006384	sajrG048399	c	X	16335278	16335472	1	ALT	INTERNAL	aa	0.00121141	0.0421335	0.147624	0.336688	0.0155179	0.0935827	0.189064	1.13715
WBGene00003936	sajrG019311	=	III	730309	730437	-1	ALT	INTERNAL	ad	0.00121053	0.0421335	0.619498	0.729066	0.0392303	0.0280489	0.109568	0.231502
WBGene00012712	sajrG020488	=	III	12956722	12957094	-1	ALT	FIRST	sd	0.00121957	0.0421979	0.498512	0.728918	0.0335069	0.0492713	0.230406	0.539132
WBGene00012712	sajrG020488	=	III	12966929	12967081	-1	ALT	FIRST	sd	0.00121957	0.0421979	0.501488	0.271082	0.0335069	0.0492713	-0.230406	-0.863708
WBGene00016890	sajrG009578	=	II	7023638	7023683	1	INT	INTERNAL	da	0.00121501	0.0421979	0.235206	0.0695674	0.0156049	0.0400663	-0.165639	-1.62375
WBGene00077519	sajrG001069	=	I	10883938	10883983	1	INT	INTERNAL	da	0.00121799	0.0421979	0.279057	0.0906587	0.0659268	0.0255402	-0.188398	-1.52188
WBGene00022298	sajrG027629	c	IV	1971183	1971978	-1	INT	INTERNAL	da	0.00123226	0.0425821	0.29718	0.0781846	0.158411	0.0232903	-0.218995	-1.80048
WBGene00008007,WBGene00003912	sajrG019638	c	III	4810368	4810413	-1	INT	INTERNAL	da	0.00124022	0.0428018	0.324097	0.121404	0.141651	0.0240927	-0.202694	-1.34626
WBGene00010551	sajrG010362	=	II	14442918	14442923	1	ALT	INTERNAL	aa	0.00124544	0.0429267	0.858681	0.753011	0.00777437	0.0530437	-0.105671	-0.187124
WBGene00020284	sajrG028982	=	IV	16862392	16862516	-1	EXN	INTERNAL	ad	0.00124831	0.0429705	0.945201	0.830904	0.0207791	0.0601028	-0.114297	-0.183863
WBGene00006975	sajrG018793	=	III	8792948	8792996	1	INT	INTERNAL	da	0.00125402	0.0431114	0.335064	0.0866041	0.0353007	0.0386804	-0.24846	-1.83671
WBGene00022893	sajrG009648	=	II	7535842	7535957	1	EXN	INTERNAL	ad	0.00125578	0.0431167	1	0.748401	0	0.0691296	-0.251599	-0.413322
WBGene00006710	sajrG010789	=	II	2903213	2904148	-1	ALT	INTERNAL	ad	0.00125827	0.0431469	0.316105	0.220861	0.0272731	0.0305613	-0.0952441	-0.498312
WBGene00002175	sajrG028944	=	IV	15999309	15999314	-1	ALT	INTERNAL	aa	0.00127269	0.0435164	0.542261	0.247681	0.097274	0.115619	-0.29458	-1.09976
WBGene00011904	sajrG049566	=	X	13865744	13865854	-1	EXN	INTERNAL	ad	0.00127555	0.0435164	1	0.827163	0	0.0347798	-0.172837	-0.270774
WBGene00016588	sajrG027082	=	IV	12283816	12284091	1	ALT	INTERNAL	ad	0.00127724	0.0435187	0.659443	0.777611	0.0556184	0.0296871	0.118168	0.234522
WBGene00206479,WBGene00004945	sajrG010184	c	II	12344867	12345151	1	INT	INTERNAL	da	0.00129235	0.0437159	0.113257	0.00417367	0.0575947	0.00361495	-0.109083	-3.12039
WBGene00012812	sajrG040094	c	V	19535956	19536002	-1	EXN	INTERNAL	ad	0.00129402	0.0437159	0.936485	0.890533	0.0161714	0.0159658	-0.0459517	-0.0718
WBGene00019800,WBGene00019301	sajrG018790	c	III	8773143	8773923	1	ALT	FIRST	sd	0.001294	0.0437159	0.11554	0.161219	0.0166924	0.0157587	0.0456791	0.447696
WBGene00019800,WBGene00019301	sajrG018790	c	III	8768308	8768406	1	ALT	FIRST	sd	0.001294	0.0437159	0.88446	0.838781	0.0166924	0.0157587	-0.0456791	-0.0756247
WBGene00003918	sajrG018430	=	III	5674017	5674189	1	ALT	INTERNAL	ad	0.00128588	0.0437159	0.0334866	0.0881425	0.00880142	0.028428	0.0546559	1.17431
WBGene00008266	sajrG039481	c	V	14545472	14545480	-1	ALT	INTERNAL	aa	0.00132745	0.0446053	0.707005	0.598897	0.0298246	0.0410687	-0.108108	-0.235785
WBGene00015280	sajrG026468	=	IV	6644545	6644549	1	ALT	INTERNAL	dd	0.00133123	0.0446764	0.990585	0.937452	0.00899142	0.00899505	-0.0531331	-0.0787191
WBGene00020995	sajrG027890	c	IV	5185898	5186094	-1	INT	INTERNAL	da	0.00133423	0.044721	0.291185	0.108868	0.069937	0.0489281	-0.182317	-1.34129
WBGene00015007	sajrG000368	c	I	4657206	4657211	1	ALT	INTERNAL	aa	0.00134705	0.0450378	0.729156	0.612682	0.0107158	0.0647634	-0.116474	-0.247382
WBGene00003918	sajrG018430	=	III	5672221	5672367	1	ALT	INTERNAL	ad	0.00134633	0.0450378	0.960464	0.90106	0.00626559	0.0178953	-0.0594038	-0.0911284
WBGene00014021	sajrG020112	=	III	8884392	8884449	-1	INT	INTERNAL	da	0.00134891	0.0450437	0.280292	0.0204727	0.0879141	0.0354597	-0.25982	-3.25192
WBGene00011522	sajrG010063	=	II	11218450	11218494	1	ALT	INTERNAL	ad	0.00135815	0.0452395	0.744499	0.529255	0.106835	0.0238163	-0.215244	-0.484552
WBGene00013529	sajrG028924	=	IV	15449267	15449526	-1	EXN	INTERNAL	ad	0.00135674	0.0452395	0.978528	0.850157	0.0187631	0.0567677	-0.128371	-0.200681
WBGene00011195	sajrG036879	c	V	13964759	13964821	1	ALT	INTERNAL	ad	0.00136226	0.04532	0.0339708	0.124978	0.0185983	0.0469139	0.0910069	1.6181
WBGene00022048	sajrG027521	=	IV	363874	363879	-1	ALT	INTERNAL	aa	0.00137738	0.0457663	0.479156	0.424638	0.0292494	0.0112636	-0.0545182	-0.170481
WBGene00013869	sajrG049270	=	X	10064413	10064484	-1	EXN	INTERNAL	ad	0.00139275	0.0462197	1	0.858273	0	0.042916	-0.141727	-0.218135
WBGene00021075	sajrG008767	=	II	497586	498236	1	INT	INTERNAL	da	0.00141251	0.0467595	0.322519	0.101973	0.0754138	0.025994	-0.220546	-1.57029
WBGene00009984	sajrG039339	=	V	13416859	13416940	-1	EXN	INTERNAL	ad	0.00142754	0.0471987	1	0.715673	0	0.0586608	-0.284327	-0.476965
WBGene00006796	sajrG035712	=	V	4504975	4505120	1	ALT	INTERNAL	ad	0.00144766	0.047805	0.349158	0.562193	0.0436105	0.105396	0.213035	0.671883
WBGene00000549	sajrG018818	=	III	9058264	9058272	1	ALT	INTERNAL	aa	0.00147209	0.0480196	0.855737	0.694574	0.0314679	0.083424	-0.161163	-0.297178
WBGene00022647	sajrG049822	=	X	17463971	17464155	-1	ALT	FIRST	sd	0.00147161	0.0480196	0.66364	0.353934	0.0455545	0.117569	-0.309705	-0.8883
WBGene00022647	sajrG049822	=	X	17464810	17465051	-1	ALT	FIRST	sd	0.00147161	0.0480196	0.33636	0.646066	0.0455545	0.117569	0.309705	0.921567
WBGene00015816	sajrG009227	=	II	4230255	4230391	1	INT	INTERNAL	da	0.00146195	0.0480196	0.658187	0.930943	0.118126	0.0666987	0.272756	0.493856
WBGene00007329	sajrG009928	=	II	9930448	9930453	1	ALT	INTERNAL	aa	0.00146389	0.0480196	0.945366	0.869521	0.0042288	0.0392969	-0.0758451	-0.119336
WBGene00009789	sajrG048325	=	X	15264527	15264570	1	EXN	INTERNAL	ad	0.00146313	0.0480196	1	0.765573	0	0.0350516	-0.234427	-0.38102
WBGene00010150	sajrG026754	c	IV	9405732	9405828	1	EXN	INTERNAL	ad	0.00146157	0.0480196	1	0.878498	0	0.0197731	-0.121502	-0.184915
WBGene00004783	sajrG026424	c	IV	6330160	6330282	1	ALT	INTERNAL	ad	0.00146695	0.0480196	0.87625	0.801429	0.0141593	0.0403117	-0.0748209	-0.127249
WBGene00020251	sajrG010967	=	II	4493308	4493503	-1	ALT	FIRST	sd	0.00147591	0.0480272	0.324878	0.49159	0.0102818	0.068332	0.166712	0.582872
WBGene00020251	sajrG010967	=	II	4504989	4505147	-1	ALT	FIRST	sd	0.00147591	0.0480272	0.675122	0.50841	0.0102818	0.068332	-0.166712	-0.402268
WBGene00019396	sajrG000568	=	I	6358792	6358797	1	ALT	INTERNAL	aa	0.00147782	0.0480309	0.956862	0.864154	0.00672742	0.0524485	-0.0927085	-0.145423
WBGene00003785	sajrG009918	=	II	9748425	9748433	1	ALT	INTERNAL	aa	0.00148817	0.0482501	0.848409	0.746825	0.0172244	0.0535064	-0.101584	-0.181706
WBGene00003936	sajrG019311	=	III	732940	733074	-1	ALT	INTERNAL	ad	0.00148691	0.0482501	0.0360108	0.0754952	0.00834319	0.0107617	0.0394844	0.893871
WBGene00012459,WBGene00012458	sajrG010150	c	II	11983001	11983009	1	ALT	INTERNAL	aa	0.00149909	0.0484285	0.814376	0.643323	0.0114594	0.089655	-0.171052	-0.335505
WBGene00009180	sajrG010359	=	II	14405831	14405890	1	ALT	INTERNAL	dd	0.0014971	0.0484285	0.188353	0.113869	0.0312941	0.0148046	-0.0744841	-0.679257
WBGene00006436	sajrG038414	c	V	6155145	6155993	-1	ALT	INTERNAL	ad	0.00149776	0.0484285	0.0467725	0.0792647	0.00913061	0.012213	0.0324922	0.652898
WBGene00006805	sajrG001758	=	I	4015763	4015776	-1	ALT	LAST	ae	0.00150342	0.0484513	0.925714	0.540046	0.0715998	0.21279	-0.385669	-0.766516
WBGene00006805	sajrG001758	=	I	3999283	3999523	-1	ALT	LAST	ae	0.00150342	0.0484513	0.0742857	0.459954	0.0715998	0.21279	0.385669	2.47916
WBGene00017947,WBGene00017948	sajrG010945	c	II	4190101	4190155	-1	INT	INTERNAL	da	0.00151542	0.0487793	0.20163	0.509935	0.0940566	0.150089	0.308305	1.29679
WBGene00017775	sajrG018471	=	III	5950498	5951548	1	ALT	INTERNAL	dd	0.00151925	0.048844	0.00200437	0.00695497	0.00104986	0.00265939	0.0049506	0.498148
WBGene00045063	sajrG027259	=	IV	13956285	13956290	1	ALT	INTERNAL	aa	0.00152785	0.0490616	0.278802	0.0628171	0.0317018	0.0657532	-0.215985	-1.98773
WBGene00004319	sajrG026926	c	IV	10920294	10920300	1	ALT	INTERNAL	aa	0.00153993	0.0493312	0.364705	0.274227	0.0198238	0.0397814	-0.0904775	-0.398709
WBGene00016650	sajrG001807	c	I	4613017	4613022	-1	ALT	INTERNAL	aa	0.00155236	0.0496701	0.677623	0.576653	0.0158008	0.051286	-0.10097	-0.229111

## Sheet: Table S2
Supplementary Table 2. Intron reads analysis of RNAseq dataset from rnp-6(G281D) and rnp-6i. Events P value below 0.001 were defined as significant.
intron	gene	wt_luci_1.intron	wt_luci_2.intron	wt_luci_3.intron	wt_rnp-6i_1.intron	wt_rnp-6i_2.intron	wt_rnp-6i_3.intron	wt_luci_1.gene	wt_luci_2.gene	wt_luci_3.gene	wt_rnp-6i_1.gene	wt_rnp-6i_2.gene	wt_rnp-6i_3.intron	p.value	fdr		intron	gene	wt_luci_1.intron	wt_luci_2.intron	wt_luci_3.intron	rnp-6(G281D)_luci_1.intron	rnp-6(G281D)_luci_2.intron	rnp-6(G281D)_luci_3.intron	wt_luci_1.gene	wt_luci_2.gene	wt_luci_3.gene	rnp-6(G281D)_luci_1.gene	rnp-6(G281D)_luci_2.gene	rnp-6(G281D)_luci_3.gene	p.value	fdr
X:15755124:15755835	ID=gene:WBGene00006950;Name=wrt-4;biotype=protein_coding;description=Warthog	205	378	359	204	121	98	207	386	375	6912	6410	3244	2.29455e-10	2.18512e-05		I:6499047:6499280	ID=gene:WBGene00016943;Name=acdh-1;biotype=protein_coding;description=Acyl	147	169	171	539	481	493	98491	110357	107330	132997	121472	120904	4.35854e-08	0.00137105
V:18662812:18663725	ID=gene:WBGene00013481;Name=Y69H2.3;biotype=protein_coding;gene_id=WBGene00013481;logic_name=wormbase	14	15	18	287	244	141	19710	20946	22701	29664	25958	15322	1.10222e-08	0.000513725		I:598660:601169	ID=gene:WBGene00002040;Name=hum-7;biotype=protein_coding;description=Heavy	318	330	369	487	501	512	2760	2897	3319	3033	3130	2972	5.87484e-06	0.0456358
IV:885422:886441	ID=gene:WBGene00007007;Name=mak-2;biotype=protein_coding;description=MAP	27	23	28	430	431	453	1667	1591	1544	3904	3637	3816	1.94317e-08	0.000513725		X:10058078:10058162	ID=gene:WBGene00013867;Name=ZC373.2;biotype=protein_coding;gene_id=WBGene00013867;logic_name=wormbase	59	60	61	322	232	283	17391	20349	18652	15001	13896	12028	3.99119e-06	0.0456358
X:10058078:10058162	ID=gene:WBGene00013867;Name=ZC373.2;biotype=protein_coding;gene_id=WBGene00013867;logic_name=wormbase	59	60	61	133	127	165	17391	20349	18652	3004	3196	4659	2.15781e-08	0.000513725		IV:8348994:8349041	ID=gene:WBGene00017541;Name=F17E9.4;biotype=protein_coding;gene_id=WBGene00017541;logic_name=wormbase	19	22	12	67	76	71	5193	5802	4999	4568	4394	4018	3.23939e-06	0.0456358
X:17386961:17388271	ID=gene:WBGene00017342;Name=F10D7.5;biotype=protein_coding;gene_id=WBGene00017342;logic_name=wormbase	717	746	768	5183	4977	5391	1958	1962	2117	6299	5927	6768	3.34884e-08	0.000637826		V:1177271:1178355	ID=gene:WBGene00020662;Name=T21H3.1;biotype=protein_coding;gene_id=WBGene00020662;logic_name=wormbase	102	88	115	301	284	241	37934	42380	38707	42625	41186	37227	5.35411e-06	0.0456358
V:13202116:13202156	ID=gene:WBGene00000733;Name=col-160;biotype=protein_coding;description=COLlagen	2	2	6	308	257	294	106769	118978	147534	259750	243132	279748	5.31679e-08	0.000843873		X:976430:976713	ID=gene:WBGene00016644;Name=abhd-3.2;biotype=protein_coding;description=ABHydrolase	11	11	14	81	60	69	3755	4381	4860	4917	4619	5631	9.0161e-06	0.0509479
V:3482188:3482354	ID=gene:WBGene00003096;Name=lys-7;biotype=protein_coding;description=Lysozyme-like	11	20	13	523	548	234	10381	12658	9023	42654	39568	18249	1.00894e-07	0.00137223		III:835214:835327	ID=gene:WBGene00019327;Name=zip-2;biotype=protein_coding;description=BZIP	48	52	53	125	131	135	6591	6651	6898	6857	7696	6402	9.2236e-06	0.0509479
V:416775:416821	ID=gene:WBGene00022645;Name=ZK6.11;biotype=protein_coding;gene_id=WBGene00022645;logic_name=wormbase	5	6	12	1006	956	997	12909	13932	16738	174096	167491	190547	1.17715e-07	0.00137223		I:196334:197204	ID=gene:WBGene00000227;Name=atm-1;biotype=protein_coding;description=Serine/threonine-protein	19592	25423	23856	17260	16465	13903	53839	67805	63840	50549	47992	40844	3.42861e-05	0.0555851
X:2979404:2980472	ID=gene:WBGene00021527;Name=aakg-3;biotype=protein_coding;description=AMP-Activated	1880	2491	2640	1210	893	1171	2142	2774	3029	2135	1707	2218	1.29685e-07	0.00137223		III:11376138:11377715	ID=gene:WBGene00001077;Name=dpy-18;biotype=protein_coding;description=Prolyl	22	40	26	131	122	105	2242	2225	2336	2220	2468	2089	1.67081e-05	0.0555851
IV:8286949:8287009	ID=gene:WBGene00019510;Name=K07H8.10;biotype=protein_coding;gene_id=WBGene00019510;logic_name=wormbase	21	32	38	273	262	313	86050	97038	103256	73623	63452	93037	1.52136e-07	0.00143016		III:4463120:4463574	ID=gene:WBGene00003577;Name=ndg-4;biotype=protein_coding;description=Transmembrane	5	9	13	42	40	47	4266	5088	5756	5051	5110	6060	1.31798e-05	0.0555851
III:123228:123969	ID=gene:WBGene00016219;Name=pals-24;biotype=protein_coding;description=Protein	2	4	4	161	194	158	781	747	673	1736	1855	1681	1.65195e-07	0.00143016		II:2978490:2978904	ID=gene:WBGene00003678;Name=nhr-88;biotype=protein_coding;description=Nuclear	16	15	17	46	54	51	1589	1547	1466	1687	1590	1629	3.29753e-05	0.0555851
X:13450573:13451617	ID=gene:WBGene00008526;Name=F02D10.6;biotype=protein_coding;gene_id=WBGene00008526;logic_name=wormbase	530	586	598	4444	4297	5005	877	899	917	4527	4341	5130	1.87723e-07	0.00148975		X:13346037:13346341	ID=gene:WBGene00004238;Name=ptr-24;biotype=protein_coding;description=PaTched	363	425	463	295	297	263	4715	5415	6124	5340	5430	5511	2.63182e-05	0.0555851
III:1006064:1006109	ID=gene:WBGene00019914;Name=clec-150;biotype=protein_coding;description=C-type	4	4	6	54	51	45	14482	16068	14306	4061	3945	4389	2.26427e-07	0.00165869		X:17529385:17530156	ID=gene:WBGene00006319;Name=sup-10;biotype=protein_coding;description=Putative	0	0	0	16	9	20	187	174	162	191	134	212	2.58353e-05	0.0555851
I:6499047:6499280	ID=gene:WBGene00016943;Name=acdh-1;biotype=protein_coding;description=Acyl	147	169	171	283	294	428	98491	110357	107330	78109	73435	118704	3.30088e-07	0.00185601		I:7379760:7380066	ID=gene:WBGene00006754;Name=unc-15;biotype=protein_coding;description=Paramyosin	0	1	2	25	38	43	36996	36895	47211	52961	53549	59145	2.26425e-05	0.0555851
III:3764284:3765481	ID=gene:WBGene00008091;Name=C44F1.1;biotype=protein_coding;gene_id=WBGene00008091;logic_name=wormbase	3	6	6	133	143	140	479	551	579	1309	1206	1244	3.86293e-07	0.00185601		IV:885422:886441	ID=gene:WBGene00007007;Name=mak-2;biotype=protein_coding;description=MAP	27	23	28	66	70	79	1667	1591	1544	1758	1761	1751	2.85339e-05	0.0555851
X:9234408:9234465	ID=gene:WBGene00000748;Name=col-175;biotype=protein_coding;description=COLlagen	0	0	0	7	14	6	33	0	9	26957	24200	11092	4.39092e-07	0.00185601		II:11106749:11106799	ID=gene:WBGene00007500;Name=nasp-1;biotype=protein_coding;description=NASP	81	105	105	173	143	131	13898	15297	14853	13671	12546	11319	3.00588e-05	0.0555851
X:12105083:12105139	ID=gene:WBGene00000754;Name=col-181;biotype=protein_coding;description=COLlagen	244	241	309	1252	1211	1055	143824	166281	170288	237799	223140	219168	4.52811e-07	0.00185601		III:3764284:3765481	ID=gene:WBGene00008091;Name=C44F1.1;biotype=protein_coding;gene_id=WBGene00008091;logic_name=wormbase	3	6	6	28	22	35	479	551	579	546	492	633	2.64475e-05	0.0555851
III:1004065:1004886	ID=gene:WBGene00019914;Name=clec-150;biotype=protein_coding;description=C-type	4	6	3	28	27	32	14482	16068	14306	4061	3945	4389	4.57445e-07	0.00185601		IV:17321385:17321720	ID=gene:WBGene00008194;Name=C49C3.4;biotype=protein_coding;gene_id=WBGene00008194;logic_name=wormbase	4	1	3	26	25	25	17240	19160	19653	21347	20591	20482	2.79641e-05	0.0555851
V:15983419:15983459	ID=gene:WBGene00009489;Name=F36G9.13;biotype=protein_coding;gene_id=WBGene00009489;logic_name=wormbase	0	0	0	11	10	6	0	13	30	622	458	330	4.67749e-07	0.00185601		V:14547777:14549457	ID=gene:WBGene00008270;Name=C53A5.13;biotype=protein_coding;gene_id=WBGene00008270;logic_name=wormbase	45	41	55	80	80	97	1182	1308	1353	1070	1069	1242	2.95197e-05	0.0555851
III:4642901:4643141	ID=gene:WBGene00008654;Name=F10F2.2;biotype=protein_coding;description=Probable	0	2	0	104	97	68	5730	6327	7660	11676	10766	8662	4.9977e-07	0.00190374		II:8404488:8404795	ID=gene:WBGene00009897;Name=skpo-1;biotype=protein_coding;description=Peroxidase	18	10	15	78	88	51	29364	32260	29374	28854	25513	19896	1.2673e-05	0.0555851
IV:17340169:17340213	ID=gene:WBGene00008199;Name=C49C3.9;biotype=protein_coding;gene_id=WBGene00008199;logic_name=wormbase	3	0	3	179	160	206	1274	1478	1474	5299	4975	5687	5.50236e-07	0.00201537		III:10799291:10799744	ID=gene:WBGene00010772;Name=K11D9.3;biotype=protein_coding;gene_id=WBGene00010772;logic_name=wormbase	2	3	4	23	25	28	1222	1319	1658	1642	1713	1976	2.64569e-05	0.0555851
V:19157808:19158363	ID=gene:WBGene00012668;Name=Y39B6A.5;biotype=protein_coding;gene_id=WBGene00012668;logic_name=wormbase	7	7	15	160	151	117	687	827	812	1355	1224	1073	6.02068e-07	0.00211512		V:13893687:13893863	ID=gene:WBGene00011932;Name=sptl-3;biotype=protein_coding;description=Serine	9	16	9	58	71	56	9149	10035	10246	12217	12222	10669	1.42035e-05	0.0555851
I:14113920:14113964	ID=gene:WBGene00013406;Name=Y63D3A.7;biotype=protein_coding;gene_id=WBGene00013406;logic_name=wormbase	10	10	22	158	137	188	3711	4502	4392	4733	4469	5607	6.21891e-07	0.00211512		X:12103233:12103512	ID=gene:WBGene00012225;Name=W03G11.3;biotype=protein_coding;description=Putative	20	15	20	30	21	31	928	933	1089	452	404	446	3.2991e-05	0.0555851
V:13746896:13747286	ID=gene:WBGene00009434;Name=F35E12.10;biotype=protein_coding;gene_id=WBGene00009434;logic_name=wormbase	0	1	1	126	132	103	4788	5317	6470	17381	17573	16681	6.78867e-07	0.00222499		II:11977363:11977418	ID=gene:WBGene00012472;Name=Y17G7B.21;biotype=protein_coding;gene_id=WBGene00012472;logic_name=wormbase	17	22	33	71	76	74	4351	4417	5233	5388	5193	5110	2.76648e-05	0.0555851
IV:14422994:14423130	ID=gene:WBGene00010084;Name=F55B11.2;biotype=protein_coding;gene_id=WBGene00010084;logic_name=wormbase	4	6	10	145	120	151	10225	11533	12427	7448	7826	10313	7.29347e-07	0.00223205		II:12674846:12675855	ID=gene:WBGene00012600;Name=Y38E10A.22;biotype=protein_coding;gene_id=WBGene00012600;logic_name=wormbase	26	23	20	61	55	60	7562	7782	7496	7507	7216	6088	3.53408e-05	0.0555851
II:15148281:15148645	ID=gene:WBGene00013173;Name=Y53F4B.27;biotype=protein_coding;gene_id=WBGene00013173;logic_name=wormbase	0	0	0	10	7	3	0	6	12	1199	872	459	7.50025e-07	0.00223205		V:17987072:17988242	ID=gene:WBGene00013353;Name=Y59A8B.21;biotype=protein_coding;gene_id=WBGene00013353;logic_name=wormbase	18	18	18	44	50	45	2075	2155	2369	2009	1968	1863	2.27453e-05	0.0555851
II:12364515:12365438	ID=gene:WBGene00013273;Name=marc-5;biotype=protein_coding;description=MARCH	559	743	768	367	213	307	866	1119	1119	1417	1068	1152	7.78923e-07	0.00223318		III:11566519:11566563	ID=gene:WBGene00013436;Name=Y66D12A.10;biotype=protein_coding;gene_id=WBGene00013436;logic_name=wormbase	4	5	5	29	20	22	3941	4024	4116	4147	3566	3529	3.44683e-05	0.0555851
V:4918340:4918470	ID=gene:WBGene00015340;Name=C02E7.7;biotype=protein_coding;gene_id=WBGene00015340;logic_name=wormbase	0	0	0	43	20	10	17	0	10	7485	6652	4401	8.66756e-07	0.00223318		III:12496225:12496269	ID=gene:WBGene00013728;Name=Y111B2A.2;biotype=protein_coding;gene_id=WBGene00013728;logic_name=wormbase	51	56	56	131	106	121	5653	6053	5528	6784	6087	6284	1.93058e-05	0.0555851
III:11179342:11181096	ID=gene:WBGene00006604;Name=tra-1;biotype=protein_coding;description=Sex-determining	68	81	89	358	325	362	3689	4140	4277	8751	7854	8503	8.86161e-07	0.00223318		II:5545866:5546429	ID=gene:WBGene00015894;Name=acdh-2;biotype=protein_coding;description=Acyl	135	187	145	242	204	183	8244	9226	8553	7073	6088	4891	1.43646e-05	0.0555851
III:122759:123173	ID=gene:WBGene00016219;Name=pals-24;biotype=protein_coding;description=Protein	5	6	3	107	136	122	781	747	673	1736	1855	1681	8.97092e-07	0.00223318		I:6497775:6498080	ID=gene:WBGene00016943;Name=acdh-1;biotype=protein_coding;description=Acyl	169	254	285	970	735	812	98491	110357	107330	132997	121472	120904	1.47765e-05	0.0555851
I:572605:572888	ID=gene:WBGene00001725;Name=grl-16;biotype=protein_coding;description=GRound-Like	4	0	0	18	16	10	120	12	22	23801	21024	14461	9.21786e-07	0.00223318		X:17679320:17679494	ID=gene:WBGene00020732;Name=T23E7.2;biotype=protein_coding;gene_id=WBGene00020732;logic_name=wormbase	85	92	146	81	81	89	3499	3703	4976	5931	6159	6620	2.36152e-05	0.0555851
II:5203509:5204669	ID=gene:WBGene00016415;Name=ampd-1;biotype=protein_coding;description=AMP	136	147	139	614	599	647	8440	9260	10795	18442	16946	19193	9.94403e-07	0.00223318		I:6124007:6124337	ID=gene:WBGene00020838;Name=trak-1;biotype=protein_coding;description=TRAK1	9	5	12	47	42	50	4780	4778	5884	6360	6155	6247	1.86711e-05	0.0555851
II:5816681:5816726	ID=gene:WBGene00044393;Name=ZK1248.20;biotype=protein_coding;gene_id=WBGene00044393;logic_name=wormbase	0	0	0	12	13	9	0	23	10	463	404	285	1.01025e-06	0.00223318		III:6617153:6619116	ID=gene:WBGene00021502;Name=Y40D12A.1;biotype=protein_coding;gene_id=WBGene00021502;logic_name=wormbase	46	47	41	89	83	71	3833	4085	3829	3808	3270	3001	1.90175e-05	0.0555851
V:12759129:12759424	ID=gene:WBGene00008936;Name=papl-1;biotype=protein_coding;description=Purple	2	6	2	34	34	43	5033	5242	5751	2115	1879	2451	1.09235e-06	0.00223318		IV:2502026:2504311	ID=gene:WBGene00022087;Name=Y69A2AR.16;biotype=protein_coding;gene_id=WBGene00022087;logic_name=wormbase	1403	1649	1635	1213	1108	1045	15636	17310	17329	15503	14488	13534	2.63541e-05	0.0555851
III:616464:616623	ID=gene:WBGene00020560;Name=T19C3.2;biotype=protein_coding;gene_id=WBGene00020560;logic_name=wormbase	0	0	0	9	10	4	2	0	5	3361	3293	1193	1.12945e-06	0.00223318		III:2723542:2724664	ID=gene:WBGene00022176;Name=Y71H2AM.11;biotype=protein_coding;gene_id=WBGene00022176;logic_name=wormbase	29	35	25	78	84	92	7076	7912	7883	7400	6745	7048	1.34881e-05	0.0555851
V:4801442:4802129	ID=gene:WBGene00019839;Name=R02F11.1;biotype=protein_coding;gene_id=WBGene00019839;logic_name=wormbase	4	4	8	17	9	8	4	6	8	822	637	334	1.23977e-06	0.00224715		X:5037102:5037440	ID=gene:WBGene00022615;Name=ZC449.5;biotype=protein_coding;gene_id=WBGene00022615;logic_name=wormbase	4	1	4	36	31	31	1590	1899	2611	2911	2709	3057	3.38649e-05	0.0555851
X:11518946:11518989	ID=gene:WBGene00009259;Name=hpo-34;biotype=protein_coding;gene_id=WBGene00009259;logic_name=wormbase	5	14	12	116	101	110	27991	30853	35993	38032	35431	42040	1.24381e-06	0.00224715		V:11978258:11978350	ID=gene:WBGene00003235;Name=mif-2;biotype=protein_coding;description=MIF-like	1	2	3	26	16	15	3424	3834	3524	3981	3054	2967	3.85552e-05	0.0567944
I:3680392:3680440	ID=gene:WBGene00001501;Name=ftn-2;biotype=protein_coding;description=Ferritin	6	9	20	230	224	172	9934	11115	12277	30439	27570	21399	1.31129e-06	0.00227045		V:18663988:18664029	ID=gene:WBGene00013481;Name=Y69H2.3;biotype=protein_coding;gene_id=WBGene00013481;logic_name=wormbase	13	8	17	39	37	36	19710	20946	22701	17129	17317	16740	3.97206e-05	0.0567944
IV:8348994:8349041	ID=gene:WBGene00017541;Name=F17E9.4;biotype=protein_coding;gene_id=WBGene00017541;logic_name=wormbase	19	22	12	79	66	83	5193	5802	4999	1727	1784	2556	1.33973e-06	0.00227828		V:7575458:7575517	ID=gene:WBGene00017605;Name=F19F10.9;biotype=protein_coding;gene_id=WBGene00017605;logic_name=wormbase	30	26	23	59	61	57	17878	20337	21286	17361	15464	14814	3.87803e-05	0.0567944
III:5169652:5169699	ID=gene:WBGene00006736;Name=ulp-1;biotype=protein_coding;description=Sentrin-specific	4	4	4	48	39	54	14473	14889	15864	12529	10773	17326	1.44315e-06	0.00236953		III:1701928:1702364	ID=gene:WBGene00021263;Name=Y22D7AR.10;biotype=protein_coding;gene_id=WBGene00021263;logic_name=wormbase	1	1	0	13	18	14	1509	2005	1931	1524	1387	1214	3.72833e-05	0.0567944
III:8349434:8349562	ID=gene:WBGene00019879;Name=R05D3.5;biotype=protein_coding;gene_id=WBGene00019879;logic_name=wormbase	0	0	0	18	20	12	0	18	16	375	329	274	1.50309e-06	0.00239893		I:2289588:2289642	ID=gene:WBGene00000408;Name=cdk-7;biotype=protein_coding;description=Cyclin-dependent	6	2	6	27	26	17	7720	8480	8196	8085	7658	6843	0.000132302	0.0584002
V:15985008:15985058	ID=gene:WBGene00009489;Name=F36G9.13;biotype=protein_coding;gene_id=WBGene00009489;logic_name=wormbase	0	2	1	17	12	8	0	13	30	622	458	330	1.57158e-06	0.00239893		X:6607661:6607853	ID=gene:WBGene00000786;Name=cpr-6;biotype=protein_coding;description=Cathepsin	45	70	64	119	111	123	67512	77437	65965	61962	53359	45910	0.0001528	0.0584002
II:2583928:2583968	ID=gene:WBGene00005548;Name=sri-36;biotype=protein_coding;description=Serpentine	0	0	0	50	43	26	0	2	0	621	614	439	1.5875e-06	0.00239893		III:11373213:11373360	ID=gene:WBGene00001077;Name=dpy-18;biotype=protein_coding;description=Prolyl	0	0	1	10	15	11	2242	2225	2336	2220	2468	2089	7.87049e-05	0.0584002
III:5966457:5966594	ID=gene:WBGene00017773;Name=dct-6;biotype=protein_coding;gene_id=WBGene00017773;logic_name=wormbase	2	1	5	85	69	73	3775	3875	4200	7674	7017	7192	1.60654e-06	0.00239893		V:17939760:17940760	ID=gene:WBGene00001080;Name=dpy-21;biotype=protein_coding;description=Dosage	7	12	13	30	29	30	5984	6522	6661	5835	6165	5017	0.000120558	0.0584002
IV:1817723:1818403	ID=gene:WBGene00000683;Name=col-109;biotype=protein_coding;description=COLlagen	0	1	1	83	63	19	6	8	18	21328	19569	7807	1.76272e-06	0.00239893		V:26381:28381	ID=gene:WBGene00001177;Name=egl-8;biotype=protein_coding;description=1-phosphatidylinositol	35	51	61	167	119	129	6217	6807	7570	7394	7268	7228	0.000122333	0.0584002
II:8400513:8401059	ID=gene:WBGene00009897;Name=skpo-1;biotype=protein_coding;description=Peroxidase	15	8	12	29	25	38	29364	32260	29374	6261	6061	9377	1.76719e-06	0.00239893		IV:9803102:9803946	ID=gene:WBGene00001395;Name=fat-3;biotype=protein_coding;description=Delta(6)-fatty-acid	54	55	66	115	134	144	7455	8335	9445	9309	8626	9290	5.12277e-05	0.0584002
I:9398019:9398066	ID=gene:WBGene00008876;Name=F16A11.1;biotype=protein_coding;gene_id=WBGene00008876;logic_name=wormbase	4	5	3	47	45	49	8491	9804	9404	8474	7325	9961	1.79837e-06	0.00239893		I:12062897:12063110	ID=gene:WBGene00002000;Name=hrp-2;biotype=protein_coding;description=HnRNP	20	28	23	51	39	52	25194	27802	26793	23351	21589	20213	0.000151721	0.0584002
II:5317012:5317468	ID=gene:WBGene00001538;Name=gcy-12;biotype=protein_coding;description=Receptor-type	17	17	22	187	207	169	5978	6549	6659	12645	11430	11426	1.92762e-06	0.00239893		X:16386216:16386612	ID=gene:WBGene00002280;Name=let-2;biotype=protein_coding;description=Collagen	25	25	42	72	73	77	58967	59087	74858	72844	72259	85451	0.000131772	0.0584002
III:2723542:2724664	ID=gene:WBGene00022176;Name=Y71H2AM.11;biotype=protein_coding;gene_id=WBGene00022176;logic_name=wormbase	29	35	25	145	105	158	7076	7912	7883	8134	7223	9549	1.93752e-06	0.00239893		X:11482624:11483105	ID=gene:WBGene00003003;Name=lin-14;biotype=protein_coding;gene_id=WBGene00003003;logic_name=wormbase	25	29	32	67	81	101	920	1171	1318	1498	1430	1847	0.000134215	0.0584002
X:5448536:5449466	ID=gene:WBGene00044569;Name=C25F6.8;biotype=protein_coding;gene_id=WBGene00044569;logic_name=wormbase	0	0	0	14	13	12	4	0	0	525	442	299	1.94343e-06	0.00239893		X:2090146:2090196	ID=gene:WBGene00003087;Name=lsy-2;biotype=protein_coding;gene_id=WBGene00003087;logic_name=wormbase	13	10	18	50	43	32	3614	3371	3379	3458	3221	2697	5.66768e-05	0.0584002
III:616718:617203	ID=gene:WBGene00020560;Name=T19C3.2;biotype=protein_coding;gene_id=WBGene00020560;logic_name=wormbase	0	0	0	10	16	3	2	0	5	3361	3293	1193	1.95363e-06	0.00239893		IV:3120972:3121630	ID=gene:WBGene00003153;Name=mca-3;biotype=protein_coding;description=Calcium-transporting	49	52	49	101	92	107	26254	27534	29606	29205	27982	26891	5.42885e-05	0.0584002
V:1281621:1281697	ID=gene:WBGene00004053;Name=tank-1;biotype=protein_coding;description=Tankyrase-like	0	0	0	107	87	160	7359	7651	7458	23234	22415	30999	1.97877e-06	0.00239893		III:5971783:5972508	ID=gene:WBGene00003375;Name=mlp-1;biotype=protein_coding;description=MLP/CRP	71	78	101	73	62	86	2386	2884	3691	4258	4460	6170	5.90206e-05	0.0584002
V:5800035:5802140	ID=gene:WBGene00000893;Name=cyn-17;biotype=protein_coding;description=CYclophyliN	0	0	0	17	15	4	21	8	0	489	536	120	1.99006e-06	0.00239893		X:579654:579987	ID=gene:WBGene00003407;Name=mrp-1;biotype=protein_coding;description=Multidrug	26	26	30	59	64	73	7511	7617	8771	9686	9505	9950	0.000164981	0.0584002
V:9372835:9373265	ID=gene:WBGene00017093;Name=E02C12.8;biotype=protein_coding;gene_id=WBGene00017093;logic_name=wormbase	2	7	8	182	172	187	170	187	166	934	893	943	2.09648e-06	0.00249562		X:10801734:10802922	ID=gene:WBGene00004036;Name=plc-1;biotype=protein_coding;description=1-phosphatidylinositol	23	13	21	52	57	63	2098	2215	2591	2637	2709	2954	0.000124983	0.0584002
II:8970958:8971067	ID=gene:WBGene00007685;Name=C18E9.5;biotype=protein_coding;gene_id=WBGene00007685;logic_name=wormbase	0	0	0	25	24	27	2450	2720	2864	2176	1913	2383	2.24201e-06	0.00257629		IV:8746823:8747397	ID=gene:WBGene00004051;Name=parg-1;biotype=protein_coding;description=Poly(ADP-ribose)	171	171	171	119	111	104	11693	12968	11851	12468	11191	10866	0.000146586	0.0584002
III:2842761:2843020	ID=gene:WBGene00019261;Name=H34I24.2;biotype=protein_coding;gene_id=WBGene00019261;logic_name=wormbase	8	19	9	130	134	105	6126	6953	7305	10051	9473	8342	2.31147e-06	0.00257629		IV:6023586:6023794	ID=gene:WBGene00004112;Name=pqn-22;biotype=protein_coding;description=Prion-like-(Q/N-rich)-domain-bearing	33	28	66	155	153	155	13322	14120	17123	17480	18748	18008	4.78585e-05	0.0584002
IV:4521199:4521244	ID=gene:WBGene00022680;Name=ZK180.6;biotype=protein_coding;gene_id=WBGene00022680;logic_name=wormbase	0	0	1	8	10	5	0	2	40	2669	2605	1511	2.65968e-06	0.00270877		I:10436410:10436465	ID=gene:WBGene00004444;Name=rpl-30;biotype=protein_coding;description=Ribosomal	42	39	67	115	103	138	50421	62069	62406	54923	55543	61151	0.000149904	0.0584002
III:120776:121156	ID=gene:WBGene00016219;Name=pals-24;biotype=protein_coding;description=Protein	9	9	13	201	209	156	781	747	673	1736	1855	1681	2.71213e-06	0.00270877		I:6220206:6220367	ID=gene:WBGene00004486;Name=rps-17;biotype=protein_coding;description=40S	368	436	487	566	603	643	78847	89903	93306	84047	79371	86516	4.43724e-05	0.0584002
II:2061853:2063178	ID=gene:WBGene00017211;Name=fbxb-36;biotype=protein_coding;description=F-box	38	45	25	9	6	6	136	198	112	389	259	169	3.00049e-06	0.00270877		X:14166012:14166163	ID=gene:WBGene00006369;Name=sym-4;biotype=protein_coding;description=SYM-4	9	11	8	33	44	28	4112	4354	4115	4203	3810	3531	8.73298e-05	0.0584002
X:11497046:11497090	ID=gene:WBGene00012018;Name=T25C12.3;biotype=protein_coding;gene_id=WBGene00012018;logic_name=wormbase	5	2	2	64	69	93	56543	59631	64055	75077	70393	81355	3.05508e-06	0.00270877		X:12627580:12627625	ID=gene:WBGene00006493;Name=tag-147;biotype=protein_coding;gene_id=WBGene00006493;logic_name=wormbase	13	15	14	45	37	27	8870	9473	9756	6762	6553	6775	0.00010588	0.0584002
I:11745554:11747190	ID=gene:WBGene00012946;Name=Y47H9B.2;biotype=protein_coding;gene_id=WBGene00012946;logic_name=wormbase	95	128	127	97	85	79	166	202	246	521	567	458	3.07966e-06	0.00270877		I:13293025:13293528	ID=gene:WBGene00006595;Name=top-1;biotype=protein_coding;description=DNA	23	35	25	73	56	57	28809	32315	32308	30314	28463	23869	6.67362e-05	0.0584002
III:1218793:1219386	ID=gene:WBGene00003978;Name=pes-4;biotype=protein_coding;description=Patterned	4	8	13	113	103	102	898	958	1238	2701	2513	2573	3.10458e-06	0.00270877		III:9549683:9550136	ID=gene:WBGene00006755;Name=unc-16;biotype=protein_coding;description=JNK-interacting	50	55	60	84	94	89	15911	17555	17646	16429	15263	14120	0.00012905	0.0584002
V:13442108:13442636	ID=gene:WBGene00000735;Name=col-162;biotype=protein_coding;description=COLlagen	5	2	6	79	90	55	110	90	74	19358	17347	13360	3.11711e-06	0.00270877		IV:10329202:10329687	ID=gene:WBGene00006779;Name=unc-43;biotype=protein_coding;description=Calcium/calmodulin-dependent	9	13	17	52	45	46	3003	2998	3846	4525	4214	4802	0.000103291	0.0584002
IV:17321385:17321720	ID=gene:WBGene00008194;Name=C49C3.4;biotype=protein_coding;gene_id=WBGene00008194;logic_name=wormbase	4	1	3	91	92	72	17240	19160	19653	22406	20659	22560	3.11839e-06	0.00270877		V:6908066:6908161	ID=gene:WBGene00006801;Name=unc-68;biotype=protein_coding;gene_id=WBGene00006801;logic_name=wormbase	4	3	6	27	27	23	21739	22474	24553	27365	25617	27381	6.32069e-05	0.0584002
II:2474192:2474245	ID=gene:WBGene00018769;Name=mnat-1;biotype=protein_coding;description=MNAT	34	19	30	103	91	137	6906	7311	8099	5297	5256	7641	3.17235e-06	0.00270877		IV:7437388:7437478	ID=gene:WBGene00006814;Name=unc-82;biotype=protein_coding;gene_id=WBGene00006814;logic_name=wormbase	4	3	3	24	28	27	3043	3313	4001	4394	4339	5239	5.91151e-05	0.0584002
V:19436940:19436988	ID=gene:WBGene00045461;Name=C25F9.14;biotype=protein_coding;gene_id=WBGene00045461;logic_name=wormbase	2	2	0	48	49	46	152	188	122	279	243	275	3.27117e-06	0.00270877		I:4053584:4054475	ID=gene:WBGene00006820;Name=unc-89;biotype=protein_coding;description=Muscle	13	20	16	69	53	66	47401	48125	59518	65728	61649	77012	8.12615e-05	0.0584002
II:1463711:1464077	ID=gene:WBGene00021791;Name=Y51H7C.13;biotype=protein_coding;gene_id=WBGene00021791;logic_name=wormbase	6	8	4	8	9	5	50	63	73	3042	2755	3078	3.31434e-06	0.00270877		I:8529536:8529707	ID=gene:WBGene00006976;Name=zhp-3;biotype=protein_coding;description=Zip	22	35	27	60	57	49	4888	5609	5220	5180	4751	3997	6.7832e-05	0.0584002
II:13635763:13636218	ID=gene:WBGene00006404;Name=tag-10;biotype=protein_coding;description=p52CeGA	51	49	52	125	128	127	8340	9941	10087	9221	8323	8502	3.31839e-06	0.00270877		X:9440855:9441139	ID=gene:WBGene00007128;Name=memb-1;biotype=protein_coding;description=Golgi	1	1	0	14	11	8	1000	1164	1006	1238	1099	702	0.000111348	0.0584002
II:2584282:2584510	ID=gene:WBGene00005548;Name=sri-36;biotype=protein_coding;description=Serpentine	0	0	0	40	36	38	0	2	0	621	614	439	3.72947e-06	0.00275238		II:8970958:8971067	ID=gene:WBGene00007685;Name=C18E9.5;biotype=protein_coding;gene_id=WBGene00007685;logic_name=wormbase	0	0	0	12	13	19	2450	2720	2864	3490	3206	3128	0.000108616	0.0584002
V:7785893:7786803	ID=gene:WBGene00016146;Name=C26F1.1;biotype=protein_coding;gene_id=WBGene00016146;logic_name=wormbase	9	8	2	20	15	16	64	75	25	1493	1197	1146	3.74388e-06	0.00275238		IV:11787799:11788928	ID=gene:WBGene00010350;Name=H01G02.3;biotype=protein_coding;gene_id=WBGene00010350;logic_name=wormbase	25	32	38	147	105	116	387	527	576	695	681	740	0.0001226	0.0584002
X:11495482:11495525	ID=gene:WBGene00012018;Name=T25C12.3;biotype=protein_coding;gene_id=WBGene00012018;logic_name=wormbase	1	3	2	61	59	50	56543	59631	64055	75077	70393	81355	3.76878e-06	0.00275238		I:11319897:11319965	ID=gene:WBGene00010416;Name=hxk-2;biotype=protein_coding;description=Phosphotransferase	24	19	14	56	59	51	5836	6446	6808	6095	5790	5788	7.49771e-05	0.0584002
X:4246845:4246887	ID=gene:WBGene00018602;Name=F48D6.4;biotype=protein_coding;gene_id=WBGene00018602;logic_name=wormbase	22	22	40	139	119	74	5372	5910	6445	6992	6119	3364	3.77273e-06	0.00275238		X:10339719:10339873	ID=gene:WBGene00011102;Name=R07E3.1;biotype=protein_coding;gene_id=WBGene00011102;logic_name=wormbase	15	16	12	3	3	3	3021	3178	3904	4644	4290	5370	0.000141063	0.0584002
IV:7786575:7786884	ID=gene:WBGene00016378;Name=imp-3;biotype=protein_coding;description=IntraMembrane	10	17	16	73	73	84	5135	5585	5471	5698	4783	6742	3.81226e-06	0.00275238		II:10240666:10241533	ID=gene:WBGene00011334;Name=mrps-14;biotype=protein_coding;description=Probable	2057	2592	2427	1847	1659	1583	7056	8541	8422	7754	7409	7597	7.98022e-05	0.0584002
IV:2489375:2489609	ID=gene:WBGene00022090;Name=Y69A2AR.19;biotype=protein_coding;gene_id=WBGene00022090;logic_name=wormbase	28	42	46	64	51	56	789	788	1181	6468	6355	5685	3.94478e-06	0.00275238		IV:17283116:17283234	ID=gene:WBGene00012128;Name=nra-1;biotype=protein_coding;description=Nicotinic	27	32	28	52	63	49	11250	11531	11385	11272	10874	9255	0.000165231	0.0584002
V:18519447:18520164	ID=gene:WBGene00013073;Name=hmit-1.1;biotype=protein_coding;description=H(+)	51	45	58	55	38	52	175	206	224	1832	1738	1224	3.96318e-06	0.00275238		IV:17288904:17288948	ID=gene:WBGene00012130;Name=slc-17.4;biotype=protein_coding;description=SLC	0	4	5	24	20	25	1818	1690	1769	1740	1658	1890	0.000116327	0.0584002
X:976430:976713	ID=gene:WBGene00016644;Name=abhd-3.2;biotype=protein_coding;description=ABHydrolase	11	11	14	131	129	110	3755	4381	4860	4479	3970	4885	4.04278e-06	0.00275238		X:15333431:15333671	ID=gene:WBGene00012443;Name=Y15E3A.4;biotype=protein_coding;gene_id=WBGene00012443;logic_name=wormbase	19	16	29	82	65	81	1728	2121	2453	2704	2710	3315	0.000120282	0.0584002
X:10876302:10877417	ID=gene:WBGene00004000;Name=pgp-6;biotype=protein_coding;description=P-GlycoProtein	2	1	4	357	359	229	1815	2362	2013	17394	15556	12807	4.17938e-06	0.00275238		II:11984920:11985978	ID=gene:WBGene00012458;Name=ash-2;biotype=protein_coding;description=Set1/Ash2	22	18	22	48	47	34	5133	5420	5568	5195	5005	4132	0.000101659	0.0584002
V:14474568:14475110	ID=gene:WBGene00008595;Name=clec-56;biotype=protein_coding;description=C-type	0	0	5	72	63	63	2184	2379	2978	1986	1994	2318	4.19535e-06	0.00275238		II:12995889:12995937	ID=gene:WBGene00012608;Name=hphd-1;biotype=protein_coding;description=Hydroxyacid-oxoacid	80	102	79	142	139	148	47065	51352	48434	50472	46462	49367	7.96858e-05	0.0584002
IV:7695238:7695288	ID=gene:WBGene00002173;Name=itr-1;biotype=protein_coding;description=Inositol	2	4	1	39	38	42	15111	16500	18531	18665	17691	20701	4.19741e-06	0.00275238		V:19118618:19118667	ID=gene:WBGene00012675;Name=Y39B6A.13;biotype=protein_coding;gene_id=WBGene00012675;logic_name=wormbase	13	10	14	40	50	34	2712	2767	2754	2855	2422	2145	7.5519e-05	0.0584002
X:5254900:5254950	ID=gene:WBGene00021322;Name=Y34B4A.6;biotype=protein_coding;gene_id=WBGene00021322;logic_name=wormbase	1	3	5	78	76	76	9686	11162	11869	33135	29834	28371	4.21886e-06	0.00275238		III:11265554:11266213	ID=gene:WBGene00012930;Name=obr-1;biotype=protein_coding;description=Oxysterol-binding	11	16	21	51	36	51	5656	6570	6926	6336	6348	6902	0.000164126	0.0584002
II:2003535:2003581	ID=gene:WBGene00019136;Name=F59H6.5;biotype=protein_coding;gene_id=WBGene00019136;logic_name=wormbase	12	13	13	17	23	10	195	174	161	2208	2085	1083	4.27068e-06	0.00275238		III:12450869:12452276	ID=gene:WBGene00013038;Name=ani-1;biotype=protein_coding;description=Anillin-like	153	160	171	234	202	187	37086	40444	39684	39243	36885	31029	0.000138818	0.0584002
IV:1510765:1512626	ID=gene:WBGene00019368;Name=K03H6.2;biotype=protein_coding;gene_id=WBGene00019368;logic_name=wormbase	100	101	146	127	151	136	534	594	891	406	452	414	4.43862e-06	0.00275238		II:12364515:12365438	ID=gene:WBGene00013273;Name=marc-5;biotype=protein_coding;description=MARCH	559	743	768	426	505	383	866	1119	1119	781	883	705	6.94234e-05	0.0584002
V:10560209:10560248	ID=gene:WBGene00009340;Name=best-14;biotype=protein_coding;description=Bestrophin	2	5	10	81	66	78	4051	4492	4915	7193	6592	7035	4.47745e-06	0.00275238		V:18072052:18073195	ID=gene:WBGene00013347;Name=nova-1;biotype=protein_coding;description=NOVA	55	64	58	102	86	78	6620	7158	6373	6454	5915	5001	7.04822e-05	0.0584002
V:5909452:5909503	ID=gene:WBGene00015421;Name=C04E6.4;biotype=protein_coding;gene_id=WBGene00015421;logic_name=wormbase	0	0	0	21	17	8	0	14	6	328	248	152	4.54177e-06	0.00275238		IV:13399751:13399793	ID=gene:WBGene00013380;Name=memi-2;biotype=protein_coding;description=MEiosis-to-MItosis	33	42	47	72	66	61	8077	8503	8703	7734	7117	6486	9.72809e-05	0.0584002
V:19400405:19400450	ID=gene:WBGene00005833;Name=srw-86;biotype=protein_coding;description=Serpentine	0	0	0	8	6	10	3	0	0	201	211	213	4.58285e-06	0.00275238		X:11883428:11883661	ID=gene:WBGene00013394;Name=ule-5;biotype=protein_coding;description=Uterine	11	15	21	48	43	36	27760	32119	28229	30212	27380	22241	9.14829e-05	0.0584002
III:11265554:11266213	ID=gene:WBGene00012930;Name=obr-1;biotype=protein_coding;description=Oxysterol-binding	11	16	21	95	85	91	5656	6570	6926	10153	9301	10405	4.60551e-06	0.00275238		V:20236455:20237439	ID=gene:WBGene00013768;Name=sld-5;biotype=protein_coding;description=DNA	97	89	98	143	125	98	2745	2929	2921	2648	2386	1968	9.37382e-05	0.0584002
III:11590119:11591081	ID=gene:WBGene00013429;Name=Y66D12A.3;biotype=protein_coding;gene_id=WBGene00013429;logic_name=wormbase	28	37	27	21	22	29	228	283	243	963	912	904	4.85514e-06	0.00275238		III:795394:795439	ID=gene:WBGene00015173;Name=trpp-11;biotype=protein_coding;description=TRansport	9	6	5	33	21	29	12614	13983	13606	12486	11565	11198	0.000104434	0.0584002
V:5327152:5328182	ID=gene:WBGene00015684;Name=C10G8.8;biotype=protein_coding;gene_id=WBGene00015684;logic_name=wormbase	10	6	10	72	77	66	4175	4621	5734	6851	6015	6296	4.89079e-06	0.00275238		I:5492708:5492940	ID=gene:WBGene00015633;Name=C09D4.2;biotype=protein_coding;gene_id=WBGene00015633;logic_name=wormbase	6	4	1	20	11	14	1902	1853	1697	1428	1010	1138	0.000134495	0.0584002
III:1262725:1262771	ID=gene:WBGene00022496;Name=fbxa-92;biotype=protein_coding;description=F-box	1	0	0	200	203	121	126	145	186	2017	1749	1012	5.02255e-06	0.00275238		V:2584301:2584365	ID=gene:WBGene00016234;Name=C29G2.6;biotype=protein_coding;gene_id=WBGene00016234;logic_name=wormbase	0	4	0	16	15	17	1217	1447	1430	1367	1311	1523	0.000159208	0.0584002
X:14215014:14215364	ID=gene:WBGene00010605;Name=K06G5.1;biotype=protein_coding;gene_id=WBGene00010605;logic_name=wormbase	1	2	3	318	279	185	17282	19287	20560	84566	77221	69543	5.26558e-06	0.00276787		II:4801982:4805377	ID=gene:WBGene00016354;Name=rig-6;biotype=protein_coding;description=Contactin	247	294	359	541	543	660	1814	1941	2392	2796	2669	3070	6.5197e-05	0.0584002
IV:10737829:10737871	ID=gene:WBGene00001730;Name=grl-21;biotype=protein_coding;description=GRound-Like	0	0	0	32	19	17	2	9	4	7414	5687	3370	5.28979e-06	0.00276787		X:7880345:7880392	ID=gene:WBGene00016535;Name=C39D10.8;biotype=protein_coding;gene_id=WBGene00016535;logic_name=wormbase	15	13	25	50	50	59	2806	3034	3258	3360	3635	4077	0.000149555	0.0584002
IV:4521317:4521365	ID=gene:WBGene00022680;Name=ZK180.6;biotype=protein_coding;gene_id=WBGene00022680;logic_name=wormbase	0	0	1	14	24	10	0	2	40	2669	2605	1511	5.38599e-06	0.00277251		X:981898:982626	ID=gene:WBGene00016641;Name=C44C1.1;biotype=protein_coding;gene_id=WBGene00016641;logic_name=wormbase	4	4	5	20	27	40	1959	2057	2442	2332	2277	2732	0.000116677	0.0584002
X:2933905:2933948	ID=gene:WBGene00022200;Name=fard-1;biotype=protein_coding;description=Fatty	1	3	2	30	26	38	6910	7673	8599	8018	7286	9063	5.44999e-06	0.00277544		IV:903788:903992	ID=gene:WBGene00016646;Name=fbxc-5;biotype=protein_coding;description=F-box	67	63	60	26	11	1	1995	2365	1933	4035	3413	2922	0.000120308	0.0584002
X:4833095:4833602	ID=gene:WBGene00019957;Name=R08E3.1;biotype=protein_coding;gene_id=WBGene00019957;logic_name=wormbase	6	4	8	77	102	94	14856	16247	16225	19279	17943	17606	5.49542e-06	0.00277829		IV:899635:899839	ID=gene:WBGene00016647;Name=fbxc-4;biotype=protein_coding;description=F-box	14	11	11	6	2	1	989	809	779	1676	1535	1201	0.000127385	0.0584002
IV:4520472:4521138	ID=gene:WBGene00022680;Name=ZK180.6;biotype=protein_coding;gene_id=WBGene00022680;logic_name=wormbase	0	0	1	55	39	19	0	2	40	2669	2605	1511	5.51393e-06	0.00277829		X:17386961:17388271	ID=gene:WBGene00017342;Name=F10D7.5;biotype=protein_coding;gene_id=WBGene00017342;logic_name=wormbase	717	746	768	1079	1052	938	1958	1962	2117	2237	2281	2121	6.85905e-05	0.0584002
I:12062897:12063110	ID=gene:WBGene00002000;Name=hrp-2;biotype=protein_coding;description=HnRNP	20	28	23	108	81	97	25194	27802	26793	17904	15489	22821	5.54676e-06	0.00278012		II:4703627:4703756	ID=gene:WBGene00017372;Name=F10G7.9;biotype=protein_coding;gene_id=WBGene00017372;logic_name=wormbase	130	123	135	166	165	172	8412	9289	10005	7792	7224	7226	5.52383e-05	0.0584002
I:6245480:6246796	ID=gene:WBGene00016751;Name=C48E7.6;biotype=protein_coding;gene_id=WBGene00016751;logic_name=wormbase	19	26	27	296	299	292	1336	1273	1607	4535	4187	3545	5.90942e-06	0.00279895		II:3351860:3358632	ID=gene:WBGene00017452;Name=bath-29;biotype=protein_coding;description=BTB	1034	1209	949	874	640	674	2948	3305	2891	3207	2649	2570	0.000156405	0.0584002
IV:13657914:13658784	ID=gene:WBGene00012877;Name=Y45F10C.1;biotype=protein_coding;gene_id=WBGene00012877;logic_name=wormbase	20	23	32	15	6	11	90	78	88	675	599	551	5.92423e-06	0.00279895		III:5966457:5966594	ID=gene:WBGene00017773;Name=dct-6;biotype=protein_coding;gene_id=WBGene00017773;logic_name=wormbase	2	1	5	19	19	23	3775	3875	4200	4035	4076	4418	7.14166e-05	0.0584002
I:4008337:4010773	ID=gene:WBGene00006805;Name=unc-73;biotype=protein_coding;description=Guanine	27	30	30	101	82	98	6383	6600	6195	7805	7094	7674	5.95347e-06	0.00279895		I:5858891:5859275	ID=gene:WBGene00018006;Name=hpo-3;biotype=protein_coding;gene_id=WBGene00018006;logic_name=wormbase	9	7	7	23	27	20	10834	11902	11297	11176	10267	8842	0.000149763	0.0584002
IV:4098310:4100934	ID=gene:WBGene00016432;Name=C35B1.2;biotype=protein_coding;gene_id=WBGene00016432;logic_name=wormbase	80	78	98	183	164	223	5095	5595	5570	5534	5205	6848	5.97688e-06	0.00279895		V:2873282:2873677	ID=gene:WBGene00018138;Name=folt-2;biotype=protein_coding;description=Folate-like	111	132	142	163	150	161	39494	44146	41339	33526	32600	33844	0.00011977	0.0584002
X:12627580:12627625	ID=gene:WBGene00006493;Name=tag-147;biotype=protein_coding;gene_id=WBGene00006493;logic_name=wormbase	13	15	14	49	54	49	8870	9473	9756	8533	7711	8019	6.02032e-06	0.00279895		V:6531151:6531508	ID=gene:WBGene00018488;Name=acs-1;biotype=protein_coding;description=Fatty	12	14	16	49	56	65	13630	15595	18886	24147	24056	23292	0.000129771	0.0584002
II:15150411:15151047	ID=gene:WBGene00013173;Name=Y53F4B.27;biotype=protein_coding;gene_id=WBGene00013173;logic_name=wormbase	0	0	0	22	10	2	0	6	12	1199	872	459	6.22163e-06	0.00281201		IV:1310799:1310896	ID=gene:WBGene00018778;Name=F53H1.4;biotype=protein_coding;gene_id=WBGene00018778;logic_name=wormbase	4	6	6	20	19	15	18213	19146	18909	18040	16362	13870	0.000142507	0.0584002
V:9221984:9222315	ID=gene:WBGene00001695;Name=grd-6;biotype=protein_coding;description=GRounDhog	0	0	0	29	14	21	0	0	6	323	226	278	6.23048e-06	0.00281201		I:6551181:6551300	ID=gene:WBGene00019006;Name=spg-20;biotype=protein_coding;description=SPG	2	2	5	20	17	16	1843	1923	1861	1845	1535	1391	6.3358e-05	0.0584002
IV:17324802:17324845	ID=gene:WBGene00008194;Name=C49C3.4;biotype=protein_coding;gene_id=WBGene00008194;logic_name=wormbase	3	6	4	53	40	42	17240	19160	19653	22406	20659	22560	6.30825e-06	0.00283368		IV:1510765:1512626	ID=gene:WBGene00019368;Name=K03H6.2;biotype=protein_coding;gene_id=WBGene00019368;logic_name=wormbase	100	101	146	148	82	104	534	594	891	364	224	332	4.55096e-05	0.0584002
I:5898459:5898938	ID=gene:WBGene00016419;Name=tyr-4;biotype=protein_coding;description=TYRosinase	32	50	50	284	277	218	5873	6533	6724	13827	12611	11838	6.39356e-06	0.00285381		IV:2067422:2068636	ID=gene:WBGene00019873;Name=arrd-26;biotype=protein_coding;description=ARRestin	21	30	37	16	13	18	87	115	142	160	163	163	6.67226e-05	0.0584002
IV:17341392:17341462	ID=gene:WBGene00008199;Name=C49C3.9;biotype=protein_coding;gene_id=WBGene00008199;logic_name=wormbase	4	0	0	116	97	126	1274	1478	1474	5299	4975	5687	6.61413e-06	0.00285961		III:1004065:1004886	ID=gene:WBGene00019914;Name=clec-150;biotype=protein_coding;description=C-type	4	6	3	22	14	25	14482	16068	14306	10522	10031	9022	0.000131565	0.0584002
II:8398817:8399004	ID=gene:WBGene00009898;Name=dod-23;biotype=protein_coding;description=Downstream	1	3	2	64	60	44	5260	6377	6329	10158	9155	4728	6.72385e-06	0.00285961		V:3780382:3780562	ID=gene:WBGene00019965;Name=R08F11.1;biotype=protein_coding;description=Non-lysosomal	0	0	2	14	12	15	2965	3153	3352	3292	2968	3119	7.06743e-05	0.0584002
II:11571864:11571910	ID=gene:WBGene00010049;Name=F54D5.3;biotype=protein_coding;gene_id=WBGene00010049;logic_name=wormbase	0	1	2	52	49	32	6009	7088	6390	17368	17087	11441	6.87201e-06	0.00285961		II:719879:721115	ID=gene:WBGene00020171;Name=T02H6.1;biotype=protein_coding;gene_id=WBGene00020171;logic_name=wormbase	32	23	39	80	71	58	8476	8875	9397	8189	7803	7721	0.000143144	0.0584002
III:1254284:1254330	ID=gene:WBGene00022494;Name=fbxa-91;biotype=protein_coding;description=F-box	1	0	0	179	156	108	129	140	190	2043	1792	1020	7.00328e-06	0.00286236		X:6595028:6595589	ID=gene:WBGene00020884;Name=T28B4.1;biotype=protein_coding;gene_id=WBGene00020884;logic_name=wormbase	2	12	10	43	43	55	935	1052	1072	1420	1330	1600	0.000145435	0.0584002
V:5802266:5802772	ID=gene:WBGene00000893;Name=cyn-17;biotype=protein_coding;description=CYclophyliN	2	0	0	20	13	1	21	8	0	489	536	120	7.0908e-06	0.00287346		IV:507148:513757	ID=gene:WBGene00021012;Name=pig-1;biotype=protein_coding;description=Maternal	658	664	596	917	836	828	10117	11206	10201	11107	10202	9277	4.73928e-05	0.0584002
II:86648:87265	ID=gene:WBGene00016809;Name=C50D2.6;biotype=protein_coding;gene_id=WBGene00016809;logic_name=wormbase	24	40	39	301	223	252	559	722	602	1679	1430	1614	7.14907e-06	0.00287458		V:1092732:1092815	ID=gene:WBGene00021743;Name=Y50D4B.4;biotype=protein_coding;gene_id=WBGene00021743;logic_name=wormbase	3	0	2	18	13	23	13248	12932	14539	12469	12035	11824	0.000162334	0.0584002
I:12114942:12115567	ID=gene:WBGene00010821;Name=M01G12.7;biotype=protein_coding;gene_id=WBGene00010821;logic_name=wormbase	0	0	0	13	15	6	0	4	0	253	280	219	7.15393e-06	0.00287458		I:3065118:3066534	ID=gene:WBGene00021840;Name=pign-1;biotype=protein_coding;description=PhosphatidylInositol	4	5	2	21	16	27	2786	3282	3422	2602	2599	2541	0.000136815	0.0584002
X:11493134:11493178	ID=gene:WBGene00012018;Name=T25C12.3;biotype=protein_coding;gene_id=WBGene00012018;logic_name=wormbase	2	2	4	37	40	37	56543	59631	64055	75077	70393	81355	7.21301e-06	0.00288236		V:4580143:4582705	ID=gene:WBGene00022015;Name=Y61A9LA.3;biotype=protein_coding;gene_id=WBGene00022015;logic_name=wormbase	371	433	421	542	508	554	5713	6222	6290	6365	5800	5737	0.000141543	0.0584002
IV:17341576:17341619	ID=gene:WBGene00008199;Name=C49C3.9;biotype=protein_coding;gene_id=WBGene00008199;logic_name=wormbase	0	0	0	72	72	105	1274	1478	1474	5299	4975	5687	7.26408e-06	0.00288236		III:2629092:2630080	ID=gene:WBGene00022191;Name=Y71H2B.1;biotype=protein_coding;gene_id=WBGene00022191;logic_name=wormbase	8	10	11	23	24	20	641	614	843	452	502	475	7.94854e-05	0.0584002
I:4714906:4715122	ID=gene:WBGene00021114;Name=W09C3.7;biotype=protein_coding;gene_id=WBGene00021114;logic_name=wormbase	43	39	63	30	30	47	1253	1461	1760	4638	4446	5179	7.33823e-06	0.0028997		X:2933905:2933948	ID=gene:WBGene00022200;Name=fard-1;biotype=protein_coding;description=Fatty	1	3	2	28	20	31	6910	7673	8599	12352	12344	12559	0.000105608	0.0584002
V:9528431:9528519	ID=gene:WBGene00008229;Name=C50F4.1;biotype=protein_coding;gene_id=WBGene00008229;logic_name=wormbase	0	0	0	43	48	34	1790	2181	2182	5519	5227	4839	7.43795e-06	0.00291561		IV:1457316:1458222	ID=gene:WBGene00022307;Name=Y77E11A.2;biotype=protein_coding;gene_id=WBGene00022307;logic_name=wormbase	34	34	28	80	91	91	1107	1147	1116	1522	1591	1424	9.14707e-05	0.0584002
II:2766000:2766720	ID=gene:WBGene00017249;Name=fbxb-108;biotype=protein_coding;description=F-box	15	13	9	7	6	4	145	145	85	12	10	6	7.49292e-06	0.00291561		IV:2694509:2695723	ID=gene:WBGene00022378;Name=Y94H6A.5;biotype=protein_coding;gene_id=WBGene00022378;logic_name=wormbase	55	61	73	83	98	102	8959	9969	10544	7978	8464	9169	8.3125e-05	0.0584002
IV:2067422:2068636	ID=gene:WBGene00019873;Name=arrd-26;biotype=protein_coding;description=ARRestin	21	30	37	27	18	23	87	115	142	344	250	393	7.5327e-06	0.00291561		I:886708:887838	ID=gene:WBGene00022386;Name=Y95B8A.6;biotype=protein_coding;gene_id=WBGene00022386;logic_name=wormbase	0	2	1	18	23	10	827	907	964	823	915	711	8.15474e-05	0.0584002
II:15147201:15148123	ID=gene:WBGene00013173;Name=Y53F4B.27;biotype=protein_coding;gene_id=WBGene00013173;logic_name=wormbase	0	0	0	17	12	14	0	6	12	1199	872	459	7.55189e-06	0.00291561		IV:1199883:1200392	ID=gene:WBGene00022427;Name=Y104H12D.3;biotype=protein_coding;gene_id=WBGene00022427;logic_name=wormbase	9	10	7	32	23	34	7577	7641	7889	7980	7146	7245	0.000131439	0.0584002
IV:4236425:4236474	ID=gene:WBGene00001074;Name=dpy-13;biotype=protein_coding;description=Cuticle	0	0	1	15	15	7	109	10	24	46146	40025	16240	7.6411e-06	0.00291561		X:4145554:4146442	ID=gene:WBGene00022745;Name=ZK470.2;biotype=protein_coding;gene_id=WBGene00022745;logic_name=wormbase	228	206	183	129	127	124	1628	1618	1511	1529	1516	1541	4.54529e-05	0.0584002
III:7481320:7481487	ID=gene:WBGene00003497;Name=mup-4;biotype=protein_coding;description=Transmembrane	14	13	24	187	193	146	13444	14655	16446	38443	35275	33346	7.82868e-06	0.00291561		V:8602666:8602719	ID=gene:WBGene00044554;Name=F41E6.15;biotype=protein_coding;gene_id=WBGene00044554;logic_name=wormbase	7	1	11	37	41	62	742	756	1482	1134	1061	1303	0.000110284	0.0584002
I:2806032:2806793	ID=gene:WBGene00002174;Name=itx-1;biotype=protein_coding;description=InTestinal	6	9	7	156	119	189	3503	3772	4119	8835	8175	9146	7.94398e-06	0.00291561		V:8602409:8602595	ID=gene:WBGene00044554;Name=F41E6.15;biotype=protein_coding;gene_id=WBGene00044554;logic_name=wormbase	0	0	4	14	17	26	742	756	1482	1134	1061	1303	0.000120987	0.0584002
III:5956835:5957691	ID=gene:WBGene00017778;Name=nono-1;biotype=protein_coding;description=NONO	134	126	142	214	209	245	8637	9260	8422	6960	6041	8008	7.98222e-06	0.00291561		III:7884343:7884918	ID=gene:WBGene00044762;Name=ZK688.11;biotype=protein_coding;gene_id=WBGene00044762;logic_name=wormbase	31	27	34	61	64	69	2044	2220	2225	2230	2057	1878	0.000146143	0.0584002
V:13980740:13980784	ID=gene:WBGene00045401;Name=eol-1;biotype=protein_coding;description=Enhanced	0	0	0	11	13	3	4	0	18	688	674	466	8.2826e-06	0.00294313		X:6439932:6440155	ID=gene:WBGene00206388;Name=K10C2.14;biotype=protein_coding;gene_id=WBGene00206388;logic_name=wormbase	9	18	23	97	87	100	104	133	185	299	259	373	8.56527e-05	0.0584002
V:18660308:18660458	ID=gene:WBGene00013481;Name=Y69H2.3;biotype=protein_coding;gene_id=WBGene00013481;logic_name=wormbase	0	0	1	73	49	23	19710	20946	22701	29664	25958	15322	8.54868e-06	0.00295956		I:4965290:4965335	ID=gene:WBGene00000155;Name=app-1;biotype=protein_coding;description=Xaa-Pro	10	12	17	39	33	27	21650	23492	22997	21546	20257	18946	0.00016595	0.0584354
X:11843823:11843867	ID=gene:WBGene00010064;Name=F54F7.2;biotype=protein_coding;gene_id=WBGene00010064;logic_name=wormbase	0	0	0	15	9	10	1721	1979	1575	454	461	435	8.60452e-06	0.00295956		V:19639899:19640760	ID=gene:WBGene00012828;Name=Y43F8C.6;biotype=protein_coding;gene_id=WBGene00012828;logic_name=wormbase	22	17	20	37	53	42	2496	2700	2744	2389	2557	2050	0.00016771	0.0588358
II:12904805:12904878	ID=gene:WBGene00009397;Name=clec-66;biotype=protein_coding;description=C-type	0	0	0	47	45	57	875	1038	1083	4694	4183	5189	8.63959e-06	0.00295956		I:12734770:12734972	ID=gene:WBGene00012193;Name=vps-25;biotype=protein_coding;description=Related	16	22	22	39	41	42	4859	5189	4968	4573	4645	4015	0.000169075	0.0588768
IV:17106074:17106971	ID=gene:WBGene00013808;Name=sfa-1;biotype=protein_coding;description=SF1	31	29	27	89	80	87	14059	15368	14895	13549	12384	16236	8.71012e-06	0.00296592		X:9722902:9723063	ID=gene:WBGene00001863;Name=him-4;biotype=protein_coding;description=Hemicentin%3B	2	1	1	12	14	11	34622	35178	40828	35638	33125	36121	0.000173636	0.0600222
IV:10270826:10271051	ID=gene:WBGene00012782;Name=Y43C5A.2;biotype=protein_coding;gene_id=WBGene00012782;logic_name=wormbase	0	0	2	43	63	55	8419	9319	9659	8432	7830	8959	8.74427e-06	0.00296592		II:13682626:13685481	ID=gene:WBGene00012999;Name=rpoa-1;biotype=protein_coding;description=RNA	40	44	46	79	62	71	15355	17418	17485	15943	14767	15606	0.000176843	0.0603121
IV:2920070:2921160	ID=gene:WBGene00021887;Name=fbxc-45;biotype=protein_coding;description=F-box	178	183	178	129	103	140	1439	1646	1596	1925	1787	2386	8.7792e-06	0.00296592		II:5545215:5545265	ID=gene:WBGene00015894;Name=acdh-2;biotype=protein_coding;description=Acyl	37	52	23	103	107	60	8244	9226	8553	7073	6088	4891	0.00018035	0.0603532
IV:12549034:12550447	ID=gene:WBGene00014081;Name=impk-1;biotype=protein_coding;description=Kinase	21	18	26	105	115	111	454	412	549	932	962	995	8.8139e-06	0.00296592		X:14215014:14215364	ID=gene:WBGene00010605;Name=K06G5.1;biotype=protein_coding;gene_id=WBGene00010605;logic_name=wormbase	1	2	3	17	21	19	17282	19287	20560	29474	29938	28909	0.00018265	0.0608208
II:23509:23560	ID=gene:WBGene00005017;Name=sqt-2;biotype=protein_coding;description=SQuaT	0	0	4	13	9	1	15	10	16	8917	8034	2262	8.88348e-06	0.00297257		I:7080958:7081349	ID=gene:WBGene00009050;Name=F22D6.2;biotype=protein_coding;gene_id=WBGene00009050;logic_name=wormbase	86	109	91	136	155	114	17923	19772	20624	16891	17711	15360	0.000185352	0.0609122
IV:8862502:8862608	ID=gene:WBGene00007492;Name=C09G9.1;biotype=protein_coding;gene_id=WBGene00007492;logic_name=wormbase	2	5	3	34	27	33	9726	10854	10499	10361	8936	12023	8.95701e-06	0.00297257		III:3497248:3498172	ID=gene:WBGene00010815;Name=M01F1.9;biotype=protein_coding;gene_id=WBGene00010815;logic_name=wormbase	24	33	27	70	48	56	5692	6178	6260	6169	5642	5383	0.000194968	0.0609122
X:6503020:6504433	ID=gene:WBGene00000393;Name=cdf-1;biotype=protein_coding;description=Cation	34	40	24	133	138	137	1954	2247	2195	3013	3074	3026	9.1096e-06	0.00297257		II:11425472:11426160	ID=gene:WBGene00014666;Name=C05D12.3;biotype=protein_coding;gene_id=WBGene00014666;logic_name=wormbase	31	22	41	17	13	25	4491	4744	6721	9014	9125	9999	0.000197463	0.0609122
X:9554159:9554298	ID=gene:WBGene00009888;Name=F49E2.5;biotype=protein_coding;gene_id=WBGene00009888;logic_name=wormbase	4	3	5	61	47	55	5811	6517	8350	14214	13180	14611	9.13561e-06	0.00297257		V:7245779:7246888	ID=gene:WBGene00015464;Name=C05C8.7;biotype=protein_coding;gene_id=WBGene00015464;logic_name=wormbase	4	7	5	20	17	23	2326	2529	2903	2465	2369	2281	0.000193606	0.0609122
I:6220206:6220367	ID=gene:WBGene00004486;Name=rps-17;biotype=protein_coding;description=40S	368	436	487	664	602	869	78847	89903	93306	81531	70426	92678	9.2126e-06	0.00298166		V:8130964:8131699	ID=gene:WBGene00017016;Name=snap-1;biotype=protein_coding;description=SNAP	413	468	435	585	566	456	8688	10412	10349	9736	8930	8084	0.000190178	0.0609122
X:11844355:11844403	ID=gene:WBGene00010064;Name=F54F7.2;biotype=protein_coding;gene_id=WBGene00010064;logic_name=wormbase	0	0	1	15	10	10	1721	1979	1575	454	461	435	9.27178e-06	0.00298166		III:5290817:5294619	ID=gene:WBGene00020530;Name=T15B12.1;biotype=protein_coding;gene_id=WBGene00020530;logic_name=wormbase	67	91	100	158	149	162	867	983	1330	1213	1130	1362	0.000194257	0.0609122
IV:7686282:7686328	ID=gene:WBGene00002173;Name=itr-1;biotype=protein_coding;description=Inositol	0	1	2	26	27	26	15111	16500	18531	18665	17691	20701	9.27429e-06	0.00298166		X:2935765:2936311	ID=gene:WBGene00022200;Name=fard-1;biotype=protein_coding;description=Fatty	4	2	8	35	29	42	6910	7673	8599	12352	12344	12559	0.000195617	0.0609122
III:18134:18709	ID=gene:WBGene00019184;Name=H10E21.4;biotype=protein_coding;gene_id=WBGene00019184;logic_name=wormbase	2	2	2	21	26	10	27	23	30	2502	2677	1689	9.42407e-06	0.00298166		X:12203543:12205433	ID=gene:WBGene00000277;Name=cab-1;biotype=protein_coding;gene_id=WBGene00000277;logic_name=wormbase	48	67	58	110	100	115	5801	6481	6995	7402	7129	7506	0.000227332	0.0611205
III:125910:125955	ID=gene:WBGene00016218;Name=pals-23;biotype=protein_coding;description=Protein	1	2	1	42	41	35	454	517	326	946	837	881	9.49666e-06	0.00298166		X:16387287:16387787	ID=gene:WBGene00002280;Name=let-2;biotype=protein_coding;description=Collagen	1	4	8	21	23	32	58967	59087	74858	72844	72259	85451	0.000227047	0.0611205
I:11257740:11257782	ID=gene:WBGene00009467;Name=F36D1.8;biotype=protein_coding;gene_id=WBGene00009467;logic_name=wormbase	0	0	0	9	10	5	0	0	2	122	128	76	9.57136e-06	0.00298166		I:9341410:9341452	ID=gene:WBGene00003026;Name=lin-41;biotype=protein_coding;gene_id=WBGene00003026;logic_name=wormbase	7	4	9	27	25	15	12255	13163	12845	12466	11778	9125	0.000210558	0.0611205
I:6058952:6059027	ID=gene:WBGene00016158;Name=ari-1;biotype=protein_coding;description=ARI	5	12	13	58	49	56	7608	8536	8206	7657	6899	8784	9.64339e-06	0.00298166		V:5306211:5306518	ID=gene:WBGene00003567;Name=ncx-2;biotype=protein_coding;description=Na/Ca	2	4	4	18	23	37	2688	2629	4285	4173	4393	5733	0.000217235	0.0611205
X:6922167:6922210	ID=gene:WBGene00017449;Name=otpl-3;biotype=protein_coding;description=OToPetrin-Like	0	0	0	36	27	31	287	501	486	893	825	752	9.75555e-06	0.00299527		V:763688:763729	ID=gene:WBGene00005643;Name=srp-2;biotype=protein_coding;description=SeRPin	6	11	10	32	20	30	1097	1436	1609	1401	1138	1682	0.000217342	0.0611205
III:9545545:9545592	ID=gene:WBGene00194691;Name=ZK1098.12;biotype=protein_coding;gene_id=WBGene00194691;logic_name=wormbase	10	11	6	7	3	7	49	41	32	397	417	369	9.81157e-06	0.00299527		I:11762250:11764294	ID=gene:WBGene00006876;Name=vab-10;biotype=protein_coding;description=VAB-10B	25	24	21	57	52	54	51736	56209	58648	65592	61239	64503	0.000221275	0.0611205
II:5234806:5235051	ID=gene:WBGene00004020;Name=pho-1;biotype=protein_coding;description=Intestinal	6	3	14	51	44	51	5143	5410	5483	2598	2539	3145	9.81322e-06	0.00299527		III:5932323:5932524	ID=gene:WBGene00006987;Name=zmp-1;biotype=protein_coding;description=Matrix	42	46	43	25	19	21	246	270	288	295	223	283	0.000203802	0.0611205
II:10342157:10342950	ID=gene:WBGene00007413;Name=pro-2;biotype=protein_coding;description=Nucleolar	21	13	25	100	103	112	12417	13718	14405	16748	15289	19925	9.90855e-06	0.0030147		II:8086634:8086688	ID=gene:WBGene00010502;Name=K02C4.3;biotype=protein_coding;description=Probable	1	1	4	13	15	13	30258	33360	31453	31849	28583	25221	0.000226673	0.0611205
X:4833736:4833778	ID=gene:WBGene00019957;Name=R08E3.1;biotype=protein_coding;gene_id=WBGene00019957;logic_name=wormbase	2	1	2	29	30	24	14856	16247	16225	19279	17943	17606	1.007e-05	0.00303561		IV:10126520:10126573	ID=gene:WBGene00010676;Name=ctf-18;biotype=protein_coding;gene_id=WBGene00010676;logic_name=wormbase	7	7	12	27	23	26	13247	14632	13686	13481	12754	11497	0.000226806	0.0611205
IV:4516859:4516910	ID=gene:WBGene00022679;Name=ZK180.5;biotype=protein_coding;gene_id=WBGene00022679;logic_name=wormbase	0	0	0	11	7	4	16	5	9	5723	5196	2597	1.01193e-05	0.00303561		III:123228:123969	ID=gene:WBGene00016219;Name=pals-24;biotype=protein_coding;description=Protein	2	4	4	31	57	33	781	747	673	918	898	771	0.000203968	0.0611205
I:11302405:11303686	ID=gene:WBGene00013184;Name=Y53H1B.6;biotype=protein_coding;gene_id=WBGene00013184;logic_name=wormbase	192	235	205	105	63	88	205	245	218	149	110	137	1.01961e-05	0.00303561		III:2462330:2462473	ID=gene:WBGene00017101;Name=E02H9.3;biotype=protein_coding;gene_id=WBGene00017101;logic_name=wormbase	77	96	84	55	42	48	5427	6654	6288	6232	5816	5387	0.000227153	0.0611205
V:19983379:19983427	ID=gene:WBGene00013357;Name=clec-260;biotype=protein_coding;description=C-type	0	0	1	3	12	4	0	11	16	367	387	278	1.02157e-05	0.00303561		IV:8356221:8356263	ID=gene:WBGene00017539;Name=F17E9.2;biotype=protein_coding;gene_id=WBGene00017539;logic_name=wormbase	4	3	3	12	12	8	104	129	55	68	58	33	0.000219715	0.0611205
I:6346166:6348291	ID=gene:WBGene00000254;Name=bli-4;biotype=protein_coding;description=Endoprotease	307	322	377	1123	1111	1073	22490	24351	23846	29464	26444	32302	1.02466e-05	0.00303561		III:8486742:8487406	ID=gene:WBGene00018367;Name=F42H10.3;biotype=protein_coding;description=LIM	2	12	12	26	32	40	825	1125	1201	992	1017	1379	0.000220489	0.0611205
X:11512800:11512851	ID=gene:WBGene00009259;Name=hpo-34;biotype=protein_coding;gene_id=WBGene00009259;logic_name=wormbase	73	80	85	257	229	229	27991	30853	35993	38032	35431	42040	1.02608e-05	0.00303561		X:4676024:4676508	ID=gene:WBGene00019345;Name=tmem-135;biotype=protein_coding;description=Transmembrane	33	18	42	105	99	95	1174	1312	1479	1492	1582	1585	0.000221492	0.0611205
II:2165760:2165870	ID=gene:WBGene00016336;Name=C33C12.4;biotype=protein_coding;gene_id=WBGene00016336;logic_name=wormbase	14	8	11	13	13	13	57	72	88	1059	1119	870	1.0296e-05	0.00303561		I:710266:711730	ID=gene:WBGene00021209;Name=hgap-1;biotype=protein_coding;description=Heterodimeric	48	66	58	84	87	82	6557	7166	6941	6392	6303	5602	0.000225854	0.0611205
X:6678360:6678825	ID=gene:WBGene00018174;Name=F38B6.4;biotype=protein_coding;description=Trifunctional	4	6	9	20	21	16	3656	3905	4334	1829	1643	1255	1.03553e-05	0.00304366		V:6161692:6164439	ID=gene:WBGene00006436;Name=ttn-1;biotype=protein_coding;description=Titin	18	15	17	56	67	58	66556	67609	87687	97314	84554	103148	0.000229942	0.0616466
III:2319457:2321138	ID=gene:WBGene00021857;Name=iffb-1;biotype=protein_coding;description=Eukaryotic	55	64	47	120	99	174	12229	13715	14053	10729	9305	13974	1.04699e-05	0.00305298		II:5063743:5064652	ID=gene:WBGene00016151;Name=smc-5;biotype=protein_coding;description=Structural	126	108	108	193	148	158	21069	23158	22284	21590	19058	17947	0.000234707	0.0625685
III:787601:788206	ID=gene:WBGene00004922;Name=snt-2;biotype=protein_coding;description=Synaptotagmin	7	11	13	32	30	42	5926	6786	6759	4397	3829	5845	1.05185e-05	0.00305298		IV:11320469:11320519	ID=gene:WBGene00044290;Name=B0035.18;biotype=protein_coding;gene_id=WBGene00044290;logic_name=wormbase	84	147	88	127	94	94	842	1109	908	606	445	504	0.00023749	0.0626689
III:124886:124927	ID=gene:WBGene00016218;Name=pals-23;biotype=protein_coding;description=Protein	3	3	1	69	48	48	454	517	326	946	837	881	1.07278e-05	0.00306782		III:11323349:11324189	ID=gene:WBGene00012935;Name=mcm-10;biotype=protein_coding;description=Yeast	8	2	5	21	23	18	7180	7341	6982	7399	6837	5406	0.000244134	0.0638135
II:4917951:4922262	ID=gene:WBGene00019895;Name=aagr-2;biotype=protein_coding;description=Acid	339	350	365	353	316	309	33766	37623	35575	52272	47072	47325	1.10554e-05	0.00309755		V:4733235:4733366	ID=gene:WBGene00018208;Name=F39G3.3;biotype=protein_coding;gene_id=WBGene00018208;logic_name=wormbase	60	62	72	99	89	79	3289	3774	3791	3456	3141	2926	0.000244786	0.0638135
X:1145439:1145542	ID=gene:WBGene00020128;Name=R193.2;biotype=protein_coding;gene_id=WBGene00020128;logic_name=wormbase	6	10	13	17	31	33	7618	8466	9196	2352	2474	3177	1.12204e-05	0.00309755		IV:2920070:2921160	ID=gene:WBGene00021887;Name=fbxc-45;biotype=protein_coding;description=F-box	178	183	178	146	150	114	1439	1646	1596	1907	1715	1580	0.000246364	0.0640367
I:8637159:8637858	ID=gene:WBGene00000777;Name=cpn-1;biotype=protein_coding;description=CPN-1%3B	33	35	30	84	92	139	14998	17139	15866	16407	14766	21289	1.13757e-05	0.00309755		I:7823529:7823964	ID=gene:WBGene00008400;Name=drh-3;biotype=protein_coding;description=Dicer	26	26	37	59	53	54	16999	18105	17688	17852	15956	15044	0.000248844	0.0643381
II:1967732:1967778	ID=gene:WBGene00022692;Name=ZK250.9;biotype=protein_coding;gene_id=WBGene00022692;logic_name=wormbase	31	34	25	133	128	69	332	383	360	3834	3483	1945	1.13844e-05	0.00309755		I:8306505:8307502	ID=gene:WBGene00009920;Name=abts-1;biotype=protein_coding;description=Anion	22	15	34	80	87	59	11844	12970	13097	13495	12975	11788	0.000250183	0.0644644
II:2603746:2603789	ID=gene:WBGene00005589;Name=sri-77;biotype=protein_coding;description=Serpentine	0	0	0	16	19	8	0	7	0	188	196	94	1.14642e-05	0.00310771		IV:17102246:17102303	ID=gene:WBGene00013807;Name=Y116A8C.30;biotype=protein_coding;gene_id=WBGene00013807;logic_name=wormbase	14	30	27	62	62	43	3320	3551	3851	3565	3337	2888	0.000253425	0.0644644
X:4913436:4913886	ID=gene:WBGene00002052;Name=ifa-4;biotype=protein_coding;description=Intermediate	8	10	7	67	68	89	4408	4827	5094	10390	9825	13358	1.15758e-05	0.00310771		V:6845493:6845922	ID=gene:WBGene00020516;Name=T15B7.1;biotype=protein_coding;gene_id=WBGene00020516;logic_name=wormbase	1	6	1	25	23	29	8240	9339	8602	13346	12184	11253	0.000253431	0.0644644
I:2251604:2252338	ID=gene:WBGene00017398;Name=slc-17.6;biotype=protein_coding;description=SLC	10	6	4	43	56	45	3973	4511	4498	3343	3353	3445	1.1625e-05	0.00310972		III:8884835:8885151	ID=gene:WBGene00014021;Name=svop-1;biotype=protein_coding;description=Putative	0	2	5	18	15	17	372	381	548	423	498	514	0.000256378	0.0650387
II:14525430:14525825	ID=gene:WBGene00010196;Name=F57C2.4;biotype=protein_coding;gene_id=WBGene00010196;logic_name=wormbase	14	34	21	76	68	63	2489	2892	2778	722	614	868	1.19742e-05	0.00313459		V:3482188:3482354	ID=gene:WBGene00003096;Name=lys-7;biotype=protein_coding;description=Lysozyme-like	11	20	13	30	20	30	10381	12658	9023	5564	4385	3238	0.000257817	0.0652285
IV:12460698:12462601	ID=gene:WBGene00007735;Name=C25G4.8;biotype=protein_coding;gene_id=WBGene00007735;logic_name=wormbase	5	8	15	14	12	6	24	20	29	523	472	371	1.19868e-05	0.00313459		III:824281:825377	ID=gene:WBGene00019328;Name=clec-149;biotype=protein_coding;description=C-type	44	56	38	86	72	87	614	704	624	670	638	625	0.000259246	0.0652401
V:20780522:20781314	ID=gene:WBGene00001851;Name=hif-1;biotype=protein_coding;description=Hypoxia-inducible	63	50	68	190	152	182	7401	7573	9099	11021	10064	11297	1.22847e-05	0.00313459		X:9480920:9487379	ID=gene:WBGene00001516;Name=gap-2;biotype=protein_coding;description=Ras	44	56	72	118	107	115	4670	4745	5020	5411	4901	4541	0.000263868	0.0657025
X:11491190:11491234	ID=gene:WBGene00012018;Name=T25C12.3;biotype=protein_coding;gene_id=WBGene00012018;logic_name=wormbase	0	2	2	27	28	37	56543	59631	64055	75077	70393	81355	1.23273e-05	0.00313459		X:12540860:12551456	ID=gene:WBGene00007635;Name=npr-4;biotype=protein_coding;description=NeuroPeptide	30	36	38	64	52	53	275	260	277	277	238	241	0.000262423	0.0657025
I:1552849:1553515	ID=gene:WBGene00022358;Name=Y92H12A.2;biotype=protein_coding;description=E3	84	94	101	70	70	92	2397	2583	2919	4812	4673	4998	1.24043e-05	0.00313459		X:2703207:2705504	ID=gene:WBGene00020160;Name=igcm-3;biotype=protein_coding;description=ImmunoGlobulin-like	34	49	34	72	60	39	1624	1844	1178	1381	1242	896	0.000263324	0.0657025
V:1549401:1549456	ID=gene:WBGene00018706;Name=F52F10.2;biotype=protein_coding;gene_id=WBGene00018706;logic_name=wormbase	0	0	0	10	5	8	8	0	19	516	420	211	1.27053e-05	0.00314418		V:20830472:20832378	ID=gene:WBGene00003830;Name=num-1;biotype=protein_coding;description=Numb-related	11	17	9	35	34	28	1942	2235	2298	2173	2091	1968	0.000266185	0.0657589
IV:1735955:1736677	ID=gene:WBGene00021507;Name=Y41D4A.5;biotype=protein_coding;description=Protein-tyrosine-phosphatase	1158	1616	1456	465	326	401	4272	5290	4958	3183	2821	3874	1.27639e-05	0.00314418		II:10342157:10342950	ID=gene:WBGene00007413;Name=pro-2;biotype=protein_coding;description=Nucleolar	21	13	25	50	42	41	12417	13718	14405	12913	11702	12267	0.000265541	0.0657589
IV:3012820:3013849	ID=gene:WBGene00021869;Name=vrp-1;biotype=protein_coding;description=Vitellogenin	59	47	98	472	396	351	4883	5476	5239	4956	4603	4927	1.27993e-05	0.00314418		X:4281286:4281638	ID=gene:WBGene00016865;Name=ets-9;biotype=protein_coding;description=ETS	2	8	11	37	43	27	276	384	356	507	513	418	0.000265113	0.0657589
III:9462064:9462106	ID=gene:WBGene00004980;Name=spk-1;biotype=protein_coding;description=Serine/threonine-protein	159	180	197	265	226	275	23280	25049	26348	21350	18494	24837	1.28764e-05	0.00314418		IV:8312253:8312758	ID=gene:WBGene00018073;Name=F35H10.10;biotype=protein_coding;description=CELF35-1	0	0	0	7	7	9	1535	1740	1911	1840	1642	1882	0.000269846	0.0664892
V:2900602:2901310	ID=gene:WBGene00016282;Name=C31B8.7;biotype=protein_coding;gene_id=WBGene00016282;logic_name=wormbase	0	0	0	45	34	32	247	242	222	777	572	691	1.32802e-05	0.00318181		I:7364413:7367480	ID=gene:WBGene00006306;Name=sue-1;biotype=protein_coding;description=SUppressor	10	10	20	73	40	58	395	364	435	569	462	499	0.000271464	0.0667136
I:12718440:12718766	ID=gene:WBGene00011548;Name=T06G6.6;biotype=protein_coding;gene_id=WBGene00011548;logic_name=wormbase	0	0	0	12	25	2	7	0	4	718	780	90	1.33848e-05	0.00318181		IV:7683318:7685671	ID=gene:WBGene00002173;Name=itr-1;biotype=protein_coding;description=Inositol	7	7	10	27	29	44	15111	16500	18531	19898	18727	20656	0.000274381	0.0669381
II:5750264:5751241	ID=gene:WBGene00002054;Name=ifb-2;biotype=protein_coding;description=Intermediate	6	5	13	152	146	156	8725	10066	12555	56812	52358	61218	1.3391e-05	0.00318181		IV:3012820:3013849	ID=gene:WBGene00021869;Name=vrp-1;biotype=protein_coding;description=Vitellogenin	59	47	98	256	209	278	4883	5476	5239	5927	5602	5185	0.000273925	0.0669381
V:18661712:18662118	ID=gene:WBGene00013481;Name=Y69H2.3;biotype=protein_coding;gene_id=WBGene00013481;logic_name=wormbase	9	6	9	55	43	28	19710	20946	22701	29664	25958	15322	1.35897e-05	0.00320083		II:8401382:8401429	ID=gene:WBGene00009897;Name=skpo-1;biotype=protein_coding;description=Peroxidase	0	0	0	6	9	8	29364	32260	29374	28854	25513	19896	0.000277437	0.0674787
II:14628113:14628157	ID=gene:WBGene00007999;Name=tag-297;biotype=protein_coding;gene_id=WBGene00007999;logic_name=wormbase	0	0	0	15	9	3	17	24	8	9763	8603	3850	1.37965e-05	0.00320974		II:13389855:13390653	ID=gene:WBGene00012995;Name=Y48C3A.14;biotype=protein_coding;description=DNA	22	32	46	90	69	79	8817	9708	9760	9631	8981	8545	0.000278562	0.0675782
III:8400450:8400796	ID=gene:WBGene00002249;Name=lap-1;biotype=protein_coding;description=Leucine	6	5	8	59	55	52	15094	15564	17089	15166	13420	19011	1.43105e-05	0.00326743		X:7589898:7589953	ID=gene:WBGene00000083;Name=adt-2;biotype=protein_coding;description=ADAMTS	1	2	3	16	15	12	5004	5665	6182	6659	6523	6673	0.000281496	0.0680441
X:12693056:12693851	ID=gene:WBGene00011564;Name=ugt-50;biotype=protein_coding;description=Putative	37	30	27	83	73	63	1489	1540	1365	928	985	975	1.43761e-05	0.00326743		IV:133963:134294	ID=gene:WBGene00000897;Name=daf-1;biotype=protein_coding;description=Cell	5	6	2	17	16	16	2383	2662	2498	2460	2319	1905	0.000285869	0.0680441
IV:17383476:17384245	ID=gene:WBGene00044238;Name=C30H6.12;biotype=protein_coding;gene_id=WBGene00044238;logic_name=wormbase	2	0	4	5	5	10	5	5	13	1323	1114	1040	1.44165e-05	0.0032688		III:9628764:9629050	ID=gene:WBGene00006540;Name=tbg-1;biotype=protein_coding;description=Tubulin	10	14	6	33	26	25	7510	8028	7718	7556	7145	6712	0.00028376	0.0680441
V:7363947:7363992	ID=gene:WBGene00015400;Name=cyp-35A2;biotype=protein_coding;description=CYtochrome	34	36	42	93	56	76	5134	6093	6879	1749	1532	1172	1.45797e-05	0.00328236		IV:895483:895687	ID=gene:WBGene00016648;Name=fbxc-2;biotype=protein_coding;description=F-box	14	11	10	6	2	1	592	732	699	1485	807	982	0.000283752	0.0680441
II:8733191:8733241	ID=gene:WBGene00004397;Name=rol-6;biotype=protein_coding;description=Cuticle	0	1	0	14	14	0	15	4	0	5841	5342	1578	1.47346e-05	0.00329828		X:7292901:7293729	ID=gene:WBGene00019351;Name=lron-7;biotype=protein_coding;description=ELRR	39	36	42	73	70	65	11510	13107	13429	13220	12675	12978	0.000284539	0.0680441
IV:4235712:4235769	ID=gene:WBGene00001074;Name=dpy-13;biotype=protein_coding;description=Cuticle	1	0	0	23	9	4	109	10	24	46146	40025	16240	1.47543e-05	0.00329828		IV:4360421:4360467	ID=gene:WBGene00050916;Name=F55F10.3;biotype=protein_coding;gene_id=WBGene00050916;logic_name=wormbase	4	12	15	3	2	3	20	40	62	43	57	102	0.000282085	0.0680441
II:1983914:1983960	ID=gene:WBGene00021194;Name=Y16E11A.2;biotype=protein_coding;gene_id=WBGene00021194;logic_name=wormbase	21	14	19	55	52	38	473	499	578	7718	7171	3870	1.49461e-05	0.00332135		X:5946434:5946708	ID=gene:WBGene00003254;Name=mig-23;biotype=protein_coding;description=Nucleoside-diphosphatase	4	5	6	24	16	25	1779	1945	1929	2235	1769	1601	0.000288877	0.0684957
V:10204092:10204341	ID=gene:WBGene00014112;Name=ZK856.11;biotype=protein_coding;description=Probable	18	30	16	56	52	64	3355	3965	3410	2749	2536	3389	1.50668e-05	0.00332135		X:8185971:8186433	ID=gene:WBGene00015926;Name=C17H11.6;biotype=protein_coding;gene_id=WBGene00015926;logic_name=wormbase	4	4	2	28	24	16	2333	2381	2485	2974	2842	2900	0.000289931	0.0685734
IV:2492754:2492805	ID=gene:WBGene00022090;Name=Y69A2AR.19;biotype=protein_coding;gene_id=WBGene00022090;logic_name=wormbase	18	21	24	26	26	35	789	788	1181	6468	6355	5685	1.52712e-05	0.0033279		V:8789108:8789461	ID=gene:WBGene00006342;Name=sup-37;biotype=protein_coding;description=SUPpressor	7	5	6	18	26	26	2241	2254	2000	2286	2350	2062	0.000292046	0.068762
X:3404345:3404414	ID=gene:WBGene00006929;Name=vit-5;biotype=protein_coding;description=Vitellogenin-5	87	80	137	176	158	136	369787	396789	382870	121377	111631	123874	1.53523e-05	0.00333793		IV:4509508:4510142	ID=gene:WBGene00022677;Name=ZK180.3;biotype=protein_coding;description=Protein	31	32	24	11	10	10	2059	2179	1964	2069	1858	1733	0.000292249	0.068762
IV:3611789:3612056	ID=gene:WBGene00022610;Name=ZC416.6;biotype=protein_coding;gene_id=WBGene00022610;logic_name=wormbase	9	11	12	45	37	45	5935	6523	7149	7116	6426	7645	1.54934e-05	0.00334623		V:18660981:18661087	ID=gene:WBGene00013481;Name=Y69H2.3;biotype=protein_coding;gene_id=WBGene00013481;logic_name=wormbase	6	6	7	16	16	22	19710	20946	22701	17129	17317	16740	0.000297824	0.0692257
III:8349261:8349366	ID=gene:WBGene00019879;Name=R05D3.5;biotype=protein_coding;gene_id=WBGene00019879;logic_name=wormbase	0	0	0	15	24	22	0	18	16	375	329	274	1.54959e-05	0.00334623		X:7568382:7568462	ID=gene:WBGene00017244;Name=apy-1;biotype=protein_coding;description=Apyrase	11	12	13	3	3	1	5552	6505	5917	6814	6614	6648	0.000296745	0.0692257
IV:2488890:2488943	ID=gene:WBGene00022090;Name=Y69A2AR.19;biotype=protein_coding;gene_id=WBGene00022090;logic_name=wormbase	11	10	19	22	20	13	789	788	1181	6468	6355	5685	1.55953e-05	0.00334827		III:7876400:7876620	ID=gene:WBGene00015332;Name=tyr-1;biotype=protein_coding;description=Putative	6	5	4	17	19	20	1037	1098	1040	1147	1079	945	0.000301779	0.0698011
II:8404488:8404795	ID=gene:WBGene00009897;Name=skpo-1;biotype=protein_coding;description=Peroxidase	18	10	15	24	41	61	29364	32260	29374	6261	6061	9377	1.56801e-05	0.00335557		IV:3726741:3726790	ID=gene:WBGene00021365;Name=smgl-2;biotype=protein_coding;gene_id=WBGene00021365;logic_name=wormbase	23	32	27	46	40	39	9565	10379	10058	8831	7826	7136	0.000301251	0.0698011
IV:386921:387157	ID=gene:WBGene00044789;Name=T07A9.14;biotype=protein_coding;gene_id=WBGene00044789;logic_name=wormbase	43	33	49	77	76	89	3673	3380	4593	3217	3067	3878	1.5962e-05	0.00338902		II:6152730:6153097	ID=gene:WBGene00019018;Name=abts-3;biotype=protein_coding;description=Anion	2	1	3	11	18	17	754	887	933	933	957	1092	0.000303914	0.0701231
II:3500806:3501564	ID=gene:WBGene00000647;Name=col-71;biotype=protein_coding;description=COLlagen	10	5	18	42	72	19	236	219	257	32176	30463	14809	1.60426e-05	0.00338902		IV:7883949:7885445	ID=gene:WBGene00016957;Name=atic-1;biotype=protein_coding;description=5-Aminoimidazole-4-carboxamide	14	17	22	54	33	40	7969	8096	9227	8424	7627	7834	0.000305478	0.0703122
IV:10535051:10535093	ID=gene:WBGene00011594;Name=T07G12.3;biotype=protein_coding;gene_id=WBGene00011594;logic_name=wormbase	0	0	0	7	7	7	4	0	0	380	376	152	1.61736e-05	0.00340006		X:7433923:7434410	ID=gene:WBGene00000526;Name=clc-5;biotype=protein_coding;description=Clc-like	0	0	2	13	10	22	252	266	262	315	234	307	0.000308167	0.0703312
X:13335057:13335108	ID=gene:WBGene00009798;Name=F46G10.4;biotype=protein_coding;gene_id=WBGene00009798;logic_name=wormbase	0	1	1	19	16	16	841	865	749	459	528	579	1.62781e-05	0.00341449		III:797444:797768	ID=gene:WBGene00015173;Name=trpp-11;biotype=protein_coding;description=TRansport	9	8	8	22	24	18	12614	13983	13606	12486	11565	11198	0.000309767	0.0703312
IV:2490082:2490129	ID=gene:WBGene00022090;Name=Y69A2AR.19;biotype=protein_coding;gene_id=WBGene00022090;logic_name=wormbase	15	15	18	11	8	17	789	788	1181	6468	6355	5685	1.66937e-05	0.00342777		IV:891331:891535	ID=gene:WBGene00016649;Name=fbxc-1;biotype=protein_coding;description=F-box	37	33	38	17	7	1	927	1152	1060	1682	1580	1264	0.000313014	0.0703312
II:1769080:1769121	ID=gene:WBGene00018101;Name=math-27;biotype=protein_coding;description=MATH	3	0	0	34	28	26	3650	4299	4197	2977	3005	3150	1.67217e-05	0.00342777		IV:7473666:7473709	ID=gene:WBGene00018902;Name=F55G1.6;biotype=protein_coding;gene_id=WBGene00018902;logic_name=wormbase	21	33	37	72	48	61	4285	4959	4914	4335	4000	3908	0.000312386	0.0703312
X:5338629:5339084	ID=gene:WBGene00016133;Name=C26B9.3;biotype=protein_coding;gene_id=WBGene00016133;logic_name=wormbase	10	7	6	11	17	6	86	96	103	1449	1502	788	1.67373e-05	0.00342777		IV:1778993:1779355	ID=gene:WBGene00021510;Name=frpr-19;biotype=protein_coding;description=FMRFamide	2	5	1	15	15	10	687	784	712	682	735	555	0.000312972	0.0703312
IV:2693609:2694405	ID=gene:WBGene00022378;Name=Y94H6A.5;biotype=protein_coding;gene_id=WBGene00022378;logic_name=wormbase	35	46	47	89	100	121	8959	9969	10544	9719	8909	11904	1.68209e-05	0.00343722		I:586134:587153	ID=gene:WBGene00002040;Name=hum-7;biotype=protein_coding;description=Heavy	9	12	15	3	1	0	2760	2897	3319	3033	3130	2972	0.000322119	0.072034
V:18660981:18661087	ID=gene:WBGene00013481;Name=Y69H2.3;biotype=protein_coding;gene_id=WBGene00013481;logic_name=wormbase	6	6	7	114	82	35	19710	20946	22701	29664	25958	15322	1.70722e-05	0.00343722		III:281561:282633	ID=gene:WBGene00021752;Name=xpd-1;biotype=protein_coding;description=XPD	22	18	24	41	52	39	7225	7806	7998	7691	7240	6432	0.000321417	0.072034
V:45500:45598	ID=gene:WBGene00015152;Name=B0348.2;biotype=protein_coding;gene_id=WBGene00015152;logic_name=wormbase	1	5	3	7	9	5	17	15	13	816	770	703	1.71388e-05	0.00344334		II:8400513:8401059	ID=gene:WBGene00009897;Name=skpo-1;biotype=protein_coding;description=Peroxidase	15	8	12	31	28	21	29364	32260	29374	28854	25513	19896	0.000326373	0.0722875
V:19985676:19986217	ID=gene:WBGene00013357;Name=clec-260;biotype=protein_coding;description=C-type	0	0	0	7	13	16	0	11	16	367	387	278	1.72133e-05	0.00345103		V:7363947:7363992	ID=gene:WBGene00015400;Name=cyp-35A2;biotype=protein_coding;description=CYtochrome	34	36	42	44	38	38	5134	6093	6879	4254	3376	2911	0.00032858	0.0722875
IV:13251073:13252248	ID=gene:WBGene00010440;Name=ttr-51;biotype=protein_coding;description=TransThyretin-Related	185	198	236	366	353	244	7894	9973	10467	27578	25077	19048	1.7417e-05	0.00346996		II:1431939:1432988	ID=gene:WBGene00021789;Name=nol-6;biotype=protein_coding;description=Nucleolar	64	67	85	33	32	40	7766	8687	8714	8013	7310	7749	0.000325909	0.0722875
X:4676024:4676508	ID=gene:WBGene00019345;Name=tmem-135;biotype=protein_coding;description=Transmembrane	33	18	42	95	87	115	1174	1312	1479	920	926	1082	1.77503e-05	0.00350702		IV:3121682:3123744	ID=gene:WBGene00003153;Name=mca-3;biotype=protein_coding;description=Calcium-transporting	106	110	138	199	167	161	26254	27534	29606	29205	27982	26891	0.00033224	0.0724099
III:4743053:4743439	ID=gene:WBGene00006661;Name=twk-6;biotype=protein_coding;description=TWiK	0	1	0	6	7	6	0	8	30	247	268	168	1.79896e-05	0.00354013		X:15502318:15502904	ID=gene:WBGene00006541;Name=tbh-1;biotype=protein_coding;description=Tyramine	15	16	21	31	35	33	22920	25849	20414	17184	14620	12008	0.000331677	0.0724099
IV:4522781:4523217	ID=gene:WBGene00022680;Name=ZK180.6;biotype=protein_coding;gene_id=WBGene00022680;logic_name=wormbase	0	0	0	12	19	5	0	2	40	2669	2605	1511	1.80479e-05	0.00354374		III:5169652:5169699	ID=gene:WBGene00006736;Name=ulp-1;biotype=protein_coding;description=Sentrin-specific	4	4	4	14	15	17	14473	14889	15864	15106	13973	12418	0.000335558	0.0729644
III:1558279:1558332	ID=gene:WBGene00022057;Name=Y67D2.7;biotype=protein_coding;gene_id=WBGene00022057;logic_name=wormbase	14	13	10	47	58	71	5885	6337	6471	6396	5708	7729	1.80951e-05	0.003545		V:11934387:11934434	ID=gene:WBGene00010286;Name=F58H1.3;biotype=protein_coding;description=Enolase-phosphatase	8	21	11	39	30	36	3774	4365	4317	3539	3438	3220	0.000336856	0.0730785
V:17207675:17208034	ID=gene:WBGene00044212;Name=Y68A4A.13;biotype=protein_coding;gene_id=WBGene00044212;logic_name=wormbase	0	0	2	21	23	2	4	9	10	2307	2187	475	1.82274e-05	0.003545		III:9462064:9462106	ID=gene:WBGene00004980;Name=spk-1;biotype=protein_coding;description=Serine/threonine-protein	159	180	197	368	245	292	23280	25049	26348	22383	21231	19497	0.000340316	0.0732793
III:11843552:11844867	ID=gene:WBGene00003826;Name=ntl-3;biotype=protein_coding;description=NOT-Like	25	30	38	73	62	88	8616	9857	9908	8556	7831	10895	1.82522e-05	0.003545		IV:9086669:9087278	ID=gene:WBGene00006663;Name=twk-8;biotype=protein_coding;description=TWiK	6	7	15	32	38	32	791	773	1102	1106	1031	1207	0.000339593	0.0732793
IV:8246272:8246318	ID=gene:WBGene00020372;Name=T09A12.1;biotype=protein_coding;gene_id=WBGene00020372;logic_name=wormbase	4	6	6	1	2	2	75	79	134	836	1011	700	1.82776e-05	0.003545		IV:14766342:14766441	ID=gene:WBGene00013302;Name=vti-1;biotype=protein_coding;description=VTI	4	8	5	22	18	18	1266	1544	1437	1443	1415	1474	0.000342441	0.0732793
X:4673915:4674841	ID=gene:WBGene00019345;Name=tmem-135;biotype=protein_coding;description=Transmembrane	3	9	8	37	42	34	1174	1312	1479	920	926	1082	1.86005e-05	0.00357848		IV:13642682:13642905	ID=gene:WBGene00007455;Name=ugt-22;biotype=protein_coding;description=UDP-glucuronosyltransferase	6	6	16	29	17	27	14297	15816	19984	12359	11131	11894	0.000345556	0.0736879
III:2246615:2246763	ID=gene:WBGene00020642;Name=T20H9.6;biotype=protein_coding;gene_id=WBGene00020642;logic_name=wormbase	0	0	0	10	5	8	0	5	6	242	238	162	1.89445e-05	0.00358223		II:13954167:13955873	ID=gene:WBGene00012330;Name=zip-3;biotype=protein_coding;description=BZIP	13	18	24	45	34	55	1135	1177	1455	1226	1247	1491	0.000346514	0.0736879
IV:1559123:1559170	ID=gene:WBGene00016427;Name=C34H4.5;biotype=protein_coding;gene_id=WBGene00016427;logic_name=wormbase	5	5	6	6	7	5	3224	3555	3236	37205	34871	30851	1.89962e-05	0.00358223		II:1017458:1017510	ID=gene:WBGene00018461;Name=F45D11.16;biotype=protein_coding;gene_id=WBGene00018461;logic_name=wormbase	0	0	0	13	13	8	4012	7126	4846	8303	11461	6893	0.000346693	0.0736879
I:6124007:6124337	ID=gene:WBGene00020838;Name=trak-1;biotype=protein_coding;description=TRAK1	9	5	12	72	78	68	4780	4778	5884	9975	9182	10054	1.92583e-05	0.00358901		III:1074476:1076325	ID=gene:WBGene00006697;Name=uaf-1;biotype=protein_coding;description=Splicing	108	88	117	223	165	194	10087	11266	11787	10833	10327	9193	0.000349879	0.0740315
X:17020347:17020531	ID=gene:WBGene00018031;Name=F35B3.4;biotype=protein_coding;gene_id=WBGene00018031;logic_name=wormbase	0	0	2	19	12	9	7	5	41	4192	3966	1810	1.93647e-05	0.00359477		II:15216639:15218568	ID=gene:WBGene00021597;Name=spsb-1;biotype=protein_coding;description=SPSB	56	76	77	126	108	92	3907	3967	4604	4217	3821	3659	0.000349366	0.0740315
X:3025710:3025858	ID=gene:WBGene00000175;Name=aqp-7;biotype=protein_coding;description=AQuaPorin	3	7	2	43	44	54	13049	14217	18657	20734	19234	24998	1.9883e-05	0.00364131		III:12610746:12617821	ID=gene:WBGene00013735;Name=Y111B2A.12;biotype=protein_coding;gene_id=WBGene00013735;logic_name=wormbase	656	754	803	795	776	798	12708	14560	14656	12828	12240	11607	0.000352891	0.0745019
IV:17341126:17341165	ID=gene:WBGene00008199;Name=C49C3.9;biotype=protein_coding;gene_id=WBGene00008199;logic_name=wormbase	8	2	12	208	169	196	1274	1478	1474	5299	4975	5687	1.99345e-05	0.00364265		IV:1494945:1495604	ID=gene:WBGene00003806;Name=npp-20;biotype=protein_coding;description=Protein	27	34	26	49	61	51	5787	6538	6435	6161	5794	5451	0.000356627	0.0751226
II:14628270:14628325	ID=gene:WBGene00007999;Name=tag-297;biotype=protein_coding;gene_id=WBGene00007999;logic_name=wormbase	0	0	1	11	11	1	17	24	8	9763	8603	3850	2.01815e-05	0.00364265		X:6130033:6130764	ID=gene:WBGene00022202;Name=Y72A10A.1;biotype=protein_coding;gene_id=WBGene00022202;logic_name=wormbase	0	0	0	6	11	18	220	324	341	291	286	361	0.000357602	0.0751601
I:5377482:5379732	ID=gene:WBGene00004131;Name=pqn-44;biotype=protein_coding;description=Prion-like-(Q/N-rich)-domain-bearing	103	105	148	148	146	138	4466	5050	5666	12280	11844	12740	2.02008e-05	0.00364265		X:5401976:5404794	ID=gene:WBGene00015390;Name=C03F11.4;biotype=protein_coding;gene_id=WBGene00015390;logic_name=wormbase	54	32	45	98	75	88	589	591	748	649	556	606	0.000362282	0.0759746
V:10935066:10935113	ID=gene:WBGene00008923;Name=F17C11.12;biotype=protein_coding;gene_id=WBGene00008923;logic_name=wormbase	0	0	0	18	23	18	953	1092	1160	1607	1752	1556	2.02429e-05	0.00364265		I:9610063:9610111	ID=gene:WBGene00002070;Name=ile-1;biotype=protein_coding;description=ERGIC-53-like	9	12	9	0	1	1	14276	15931	15650	14697	13634	12489	0.000366632	0.0761058
II:4793299:4793747	ID=gene:WBGene00017837;Name=F26G1.1;biotype=protein_coding;gene_id=WBGene00017837;logic_name=wormbase	137	144	128	164	173	231	10881	11174	10955	8196	7218	10650	2.02573e-05	0.00364265		IV:1348855:1349391	ID=gene:WBGene00004338;Name=rfc-2;biotype=protein_coding;description=RFC	33	21	17	58	59	48	7012	7632	7102	7167	6467	6037	0.000364746	0.0761058
V:19924619:19924690	ID=gene:WBGene00004810;Name=skr-4;biotype=protein_coding;description=SKp1	3	2	4	93	113	68	583	720	925	3587	3430	2489	2.0266e-05	0.00364265		III:9551553:9551627	ID=gene:WBGene00006755;Name=unc-16;biotype=protein_coding;description=JNK-interacting	231	239	252	302	276	242	15911	17555	17646	16429	15263	14120	0.000368585	0.0761058
X:10075733:10075936	ID=gene:WBGene00000930;Name=dao-4;biotype=protein_coding;description=Dauer	0	0	2	9	12	9	2	2	8	1955	1773	781	2.0302e-05	0.00364265		II:8389196:8389359	ID=gene:WBGene00009902;Name=drd-1;biotype=protein_coding;description=Dietary	4	8	9	56	47	30	2935	3258	3344	4693	4245	4300	0.000365904	0.0761058
X:4995141:4997554	ID=gene:WBGene00022501;Name=ZC8.6;biotype=protein_coding;gene_id=WBGene00022501;logic_name=wormbase	53	48	54	40	32	25	27290	28927	28657	54822	50138	49884	2.03056e-05	0.00364265		III:11009370:11009416	ID=gene:WBGene00012966;Name=exos-1;biotype=protein_coding;description=EXOSome	8	13	8	36	21	20	3565	3877	3882	3181	2669	2827	0.000371225	0.0761058
I:1545764:1550350	ID=gene:WBGene00022358;Name=Y92H12A.2;biotype=protein_coding;description=E3	290	281	345	260	303	337	2397	2583	2919	4812	4673	4998	2.03551e-05	0.00364368		V:5325666:5326674	ID=gene:WBGene00015684;Name=C10G8.8;biotype=protein_coding;gene_id=WBGene00015684;logic_name=wormbase	34	35	35	89	79	82	4175	4621	5734	6429	6207	6899	0.000371367	0.0761058
X:7292901:7293729	ID=gene:WBGene00019351;Name=lron-7;biotype=protein_coding;description=ELRR	39	36	42	117	102	93	11510	13107	13429	16005	15074	14511	2.07386e-05	0.00367976		III:4959646:4959941	ID=gene:WBGene00016166;Name=C27F2.4;biotype=protein_coding;gene_id=WBGene00016166;logic_name=wormbase	8	9	19	35	33	28	5535	6297	6691	6245	5999	5582	0.000373335	0.0761058
I:3602373:3602497	ID=gene:WBGene00021633;Name=Y47G6A.3;biotype=protein_coding;gene_id=WBGene00021633;logic_name=wormbase	16	8	18	8	13	5	227	197	320	1572	1456	1223	2.09343e-05	0.00368133		IV:8686484:8686530	ID=gene:WBGene00017237;Name=pole-2;biotype=protein_coding;description=Probable	4	6	4	20	14	15	6810	7400	7263	6839	6621	6436	0.000371492	0.0761058
IV:8835333:8836520	ID=gene:WBGene00012121;Name=T28C6.7;biotype=protein_coding;gene_id=WBGene00012121;logic_name=wormbase	51	59	60	125	122	153	17663	18570	19189	21808	20077	22711	2.09685e-05	0.00368133		I:2504141:2504368	ID=gene:WBGene00021276;Name=Y23H5B.5;biotype=protein_coding;gene_id=WBGene00021276;logic_name=wormbase	3	2	4	16	10	13	8398	8907	9244	8486	7599	7491	0.000371494	0.0761058
III:2233980:2234883	ID=gene:WBGene00016520;Name=C39B5.2;biotype=protein_coding;gene_id=WBGene00016520;logic_name=wormbase	44	38	21	34	28	30	916	1019	623	200	187	251	2.13923e-05	0.00369729		IV:1006565:1007293	ID=gene:WBGene00021926;Name=Y55F3AM.9;biotype=protein_coding;gene_id=WBGene00021926;logic_name=wormbase	6	8	10	0	0	0	2571	2854	2782	2678	2451	2168	0.000368638	0.0761058
X:4826719:4827201	ID=gene:WBGene00019957;Name=R08E3.1;biotype=protein_coding;gene_id=WBGene00019957;logic_name=wormbase	2	8	8	47	49	39	14856	16247	16225	19279	17943	17606	2.18753e-05	0.00372831		X:9496762:9497667	ID=gene:WBGene00001516;Name=gap-2;biotype=protein_coding;description=Ras	7	8	11	27	22	30	4670	4745	5020	5411	4901	4541	0.000398623	0.0763098
X:5255432:5255658	ID=gene:WBGene00021325;Name=Y34B4A.9;biotype=protein_coding;gene_id=WBGene00021325;logic_name=wormbase	15	21	19	90	88	74	7769	8371	8794	13994	12775	13117	2.19486e-05	0.00372831		I:7380287:7381357	ID=gene:WBGene00006754;Name=unc-15;biotype=protein_coding;description=Paramyosin	20	12	11	71	62	106	36996	36895	47211	52961	53549	59145	0.000385788	0.0763098
IV:7473666:7473709	ID=gene:WBGene00018902;Name=F55G1.6;biotype=protein_coding;gene_id=WBGene00018902;logic_name=wormbase	21	33	37	75	61	83	4285	4959	4914	3186	3073	4521	2.24988e-05	0.00377216		V:9586303:9589158	ID=gene:WBGene00010727;Name=K09G1.1;biotype=protein_coding;gene_id=WBGene00010727;logic_name=wormbase	94	97	114	146	151	179	7083	8058	9383	8672	8729	10359	0.000400551	0.0763098
X:6436750:6437208	ID=gene:WBGene00045265;Name=K10C2.8;biotype=protein_coding;gene_id=WBGene00045265;logic_name=wormbase	1	2	7	28	23	35	1363	1598	2062	1337	1399	2008	2.26964e-05	0.00378097		X:1115659:1116250	ID=gene:WBGene00015472;Name=C05D9.3;biotype=protein_coding;description=Uncharacterized	28	29	38	21	14	32	1542	1699	2105	2563	2469	3246	0.000399678	0.0763098
II:11572145:11572606	ID=gene:WBGene00010049;Name=F54D5.3;biotype=protein_coding;gene_id=WBGene00010049;logic_name=wormbase	31	47	36	350	279	249	6009	7088	6390	17368	17087	11441	2.27317e-05	0.00378097		II:7666775:7666819	ID=gene:WBGene00017546;Name=rpa-1;biotype=protein_coding;description=Probable	12	21	16	32	30	34	35437	39052	36003	33043	30158	26722	0.000399902	0.0763098
V:1461340:1461394	ID=gene:WBGene00019978;Name=hacd-1;biotype=protein_coding;description=Hydroxy-Acyl-CoA	1	3	5	40	40	32	2882	3472	3240	6022	5243	4684	2.27499e-05	0.00378097		I:5442420:5442945	ID=gene:WBGene00017858;Name=F27C1.11;biotype=protein_coding;gene_id=WBGene00017858;logic_name=wormbase	3	6	8	1	0	2	614	716	1838	1682	1744	3918	0.000396161	0.0763098
IV:5662347:5662540	ID=gene:WBGene00000247;Name=bec-1;biotype=protein_coding;description=Beclin	12	16	7	68	47	68	4198	4715	4277	4734	4360	5549	2.31044e-05	0.0038332		X:4676650:4676853	ID=gene:WBGene00019345;Name=tmem-135;biotype=protein_coding;description=Transmembrane	0	3	8	26	44	31	1174	1312	1479	1492	1582	1585	0.000383794	0.0763098
III:4463120:4463574	ID=gene:WBGene00003577;Name=ndg-4;biotype=protein_coding;description=Transmembrane	5	9	13	54	33	48	4266	5088	5756	3642	3480	4240	2.39033e-05	0.00390312		I:2875153:2875202	ID=gene:WBGene00022117;Name=Y71F9AL.12;biotype=protein_coding;gene_id=WBGene00022117;logic_name=wormbase	14	7	10	31	23	27	6336	6916	6566	6749	5677	5666	0.000393431	0.0763098
X:11303203:11303250	ID=gene:WBGene00008585;Name=F08G12.1;biotype=protein_coding;gene_id=WBGene00008585;logic_name=wormbase	1	1	2	15	17	16	1477	1671	1598	1256	1134	1321	2.43752e-05	0.00390312		III:7036999:7042227	ID=gene:WBGene00023414;Name=R01H2.7;biotype=protein_coding;gene_id=WBGene00023414;logic_name=wormbase	52	54	47	81	70	59	275	329	280	283	267	232	0.000388201	0.0763098
V:26381:28381	ID=gene:WBGene00001177;Name=egl-8;biotype=protein_coding;description=1-phosphatidylinositol	35	51	61	177	221	228	6217	6807	7570	9240	8815	9579	2.44275e-05	0.00390312		IV:701203:707667	ID=gene:WBGene00021950;Name=cutl-26;biotype=protein_coding;description=CUTiclin-Like	872	825	694	1105	981	1074	1212	1357	1127	2395	2220	2514	0.000405952	0.0770819
V:18372287:18372659	ID=gene:WBGene00007440;Name=C08E8.4;biotype=protein_coding;gene_id=WBGene00007440;logic_name=wormbase	2	1	0	15	10	6	48	31	24	4314	3696	3437	2.45814e-05	0.00391173		III:7310278:7310357	ID=gene:WBGene00018950;Name=F56C9.6;biotype=protein_coding;gene_id=WBGene00018950;logic_name=wormbase	68	80	74	116	108	141	22479	25991	25014	22140	20786	19717	0.000406807	0.0770891
III:3764088:3764140	ID=gene:WBGene00008091;Name=C44F1.1;biotype=protein_coding;gene_id=WBGene00008091;logic_name=wormbase	0	1	1	40	34	28	479	551	579	1309	1206	1244	2.46047e-05	0.00391173		I:6346166:6348291	ID=gene:WBGene00000254;Name=bli-4;biotype=protein_coding;description=Endoprotease	307	322	377	455	458	462	22490	24351	23846	24405	22244	21964	0.000415358	0.0776861
IV:5691085:5692062	ID=gene:WBGene00044501;Name=C55C3.8;biotype=protein_coding;gene_id=WBGene00044501;logic_name=wormbase	6	4	14	19	37	9	14	10	32	296	399	201	2.48161e-05	0.00392569		II:8401488:8401986	ID=gene:WBGene00009897;Name=skpo-1;biotype=protein_coding;description=Peroxidase	21	28	22	40	46	41	29364	32260	29374	28854	25513	19896	0.000420003	0.0776861
III:12656606:12660569	ID=gene:WBGene00013737;Name=tpst-1;biotype=protein_coding;description=Protein-tyrosine	130	191	190	373	384	340	2074	2628	2565	2639	2337	2538	2.51503e-05	0.00395214		II:13587717:13588608	ID=gene:WBGene00013007;Name=Y48E1B.8;biotype=protein_coding;gene_id=WBGene00013007;logic_name=wormbase	0	2	1	9	6	8	1985	2046	2180	1652	1460	1150	0.000412047	0.0776861
IV:1248366:1248427	ID=gene:WBGene00009524;Name=F38A1.11;biotype=protein_coding;gene_id=WBGene00009524;logic_name=wormbase	0	0	0	13	11	9	0	3	0	114	166	117	2.53514e-05	0.00395735		III:6508789:6509184	ID=gene:WBGene00017756;Name=F23F12.12;biotype=protein_coding;gene_id=WBGene00017756;logic_name=wormbase	90	95	91	242	175	103	1223	1401	1028	1352	1224	777	0.00041168	0.0776861
III:9773159:9773330	ID=gene:WBGene00000366;Name=cbp-1;biotype=protein_coding;gene_id=WBGene00000366;logic_name=wormbase	13	17	23	51	41	56	28562	30993	29918	25180	21581	29545	2.62712e-05	0.00395735		V:7879027:7879843	ID=gene:WBGene00018217;Name=F40A3.2;biotype=protein_coding;gene_id=WBGene00018217;logic_name=wormbase	2	3	0	16	12	19	1857	2157	2285	2524	2486	2503	0.000421882	0.0776861
II:12556059:12556417	ID=gene:WBGene00044163;Name=F49C5.11;biotype=protein_coding;gene_id=WBGene00044163;logic_name=wormbase	0	4	0	14	9	4	0	10	2	423	343	108	2.63326e-05	0.00395735		II:2474192:2474245	ID=gene:WBGene00018769;Name=mnat-1;biotype=protein_coding;description=MNAT	34	19	30	80	59	89	6906	7311	8099	6646	6594	6374	0.000421453	0.0776861
III:6613651:6613692	ID=gene:WBGene00021503;Name=ctsa-2;biotype=protein_coding;description=Carboxypeptidase	3	2	5	17	14	19	3767	4386	3557	2105	1851	2168	2.6346e-05	0.00395735		I:2261785:2262350	ID=gene:WBGene00000020;Name=abt-2;biotype=protein_coding;description=ABC	6	2	3	19	21	20	1953	2190	2208	2789	2463	2808	0.000443458	0.0780637
V:16545643:16549628	ID=gene:WBGene00012522;Name=Y32B12B.2;biotype=protein_coding;gene_id=WBGene00012522;logic_name=wormbase	73	82	94	132	137	163	11204	12398	12083	9718	9057	12807	2.68515e-05	0.00399709		V:13442108:13442636	ID=gene:WBGene00000735;Name=col-162;biotype=protein_coding;description=COLlagen	5	2	6	2	2	8	110	90	74	330	317	2002	0.000430382	0.0780637
I:574663:574929	ID=gene:WBGene00001725;Name=grl-16;biotype=protein_coding;description=GRound-Like	1	0	0	5	12	6	120	12	22	23801	21024	14461	2.68624e-05	0.00399709		V:16592956:16593523	ID=gene:WBGene00000776;Name=cpl-1;biotype=protein_coding;description=CathePsin	115	143	122	223	191	223	112025	124251	125402	131693	120877	108502	0.000447093	0.0780637
IV:8693092:8693173	ID=gene:WBGene00000994;Name=dic-1;biotype=protein_coding;description=DICE1	4	2	4	21	20	33	9282	9833	10288	8675	7867	10286	2.69588e-05	0.00400518		III:5625283:5625362	ID=gene:WBGene00000900;Name=daf-4;biotype=protein_coding;description=Cell	5	2	7	23	29	17	3511	3637	3854	4772	4269	3645	0.00043641	0.0780637
X:11849912:11849953	ID=gene:WBGene00010065;Name=F54F7.3;biotype=protein_coding;gene_id=WBGene00010065;logic_name=wormbase	0	2	0	34	34	43	1232	1346	1737	3488	3760	4893	2.72701e-05	0.00402005		V:10474188:10474811	ID=gene:WBGene00001178;Name=egl-9;biotype=protein_coding;description=Hypoxia-inducible	5	11	10	25	31	35	1272	1402	1399	1452	1300	1214	0.000434964	0.0780637
II:13482478:13482531	ID=gene:WBGene00008448;Name=E01G4.6;biotype=protein_coding;gene_id=WBGene00008448;logic_name=wormbase	0	1	0	8	7	6	53	69	65	31065	28341	10261	2.73627e-05	0.00402126		X:9995734:9996635	ID=gene:WBGene00001708;Name=grk-1;biotype=protein_coding;description=G	30	15	25	72	63	65	3146	3638	3350	3721	3667	3001	0.000444654	0.0780637
X:11715554:11715664	ID=gene:WBGene00008089;Name=C44C10.9;biotype=protein_coding;gene_id=WBGene00008089;logic_name=wormbase	0	0	0	27	26	27	1064	1269	1528	3718	3379	3793	2.74568e-05	0.00402887		I:1164863:1166225	ID=gene:WBGene00001816;Name=haf-6;biotype=protein_coding;description=HAlF	34	44	45	63	81	57	1182	1260	1315	1170	1281	1105	0.000440148	0.0780637
III:13414501:13420184	ID=gene:WBGene00009730;Name=myo-6;biotype=protein_coding;description=MYOsin	636	792	687	490	412	390	1316	1619	1532	1687	1404	1648	2.76794e-05	0.00404531		IV:8541217:8541763	ID=gene:WBGene00002043;Name=hyl-1;biotype=protein_coding;description=Ceramide	24	31	24	49	60	58	7579	8066	8347	8472	7649	7137	0.000445784	0.0780637
IV:293690:293828	ID=gene:WBGene00019298;Name=K02D7.1;biotype=protein_coding;description=Purine	11	8	5	112	114	150	3988	4009	4897	9184	8409	8806	2.77636e-05	0.00404531		X:12402463:12402610	ID=gene:WBGene00002991;Name=lin-2;biotype=protein_coding;gene_id=WBGene00002991;logic_name=wormbase	0	0	2	14	8	14	1488	1587	1682	1914	1873	2031	0.000445236	0.0780637
I:15025074:15025888	ID=gene:WBGene00009366;Name=F33H2.2;biotype=protein_coding;gene_id=WBGene00009366;logic_name=wormbase	13	16	19	36	37	53	11646	12928	12628	9779	8971	13165	2.77779e-05	0.00404531		II:6490660:6490719	ID=gene:WBGene00004702;Name=rsp-5;biotype=protein_coding;description=Probable	29	29	34	52	45	47	10503	11052	11525	10430	9639	9370	0.000435983	0.0780637
III:5609603:5609804	ID=gene:WBGene00015469;Name=C05D2.8;biotype=protein_coding;gene_id=WBGene00015469;logic_name=wormbase	2	11	5	88	63	62	3878	4196	4584	4549	4340	4396	2.80369e-05	0.00405807		I:12975636:12976510	ID=gene:WBGene00008132;Name=gale-1;biotype=protein_coding;description=UDP-GALactose	6	4	1	17	13	15	5242	5744	5183	5039	4651	4056	0.000435565	0.0780637
III:10602048:10602705	ID=gene:WBGene00012642;Name=Y39A1A.2;biotype=protein_coding;gene_id=WBGene00012642;logic_name=wormbase	17	15	19	21	25	24	95	93	100	526	444	434	2.82268e-05	0.00406667		II:1310643:1311213	ID=gene:WBGene00018974;Name=fcho-1;biotype=protein_coding;description=FCH	11	14	11	24	33	32	12163	13271	13171	12349	11460	10396	0.000435817	0.0780637
IV:4283584:4283727	ID=gene:WBGene00017487;Name=F15E6.6;biotype=protein_coding;gene_id=WBGene00017487;logic_name=wormbase	1	1	0	12	17	9	1275	1564	1621	517	585	594	2.86691e-05	0.00408711		I:5508087:5508666	ID=gene:WBGene00019077;Name=zipt-11;biotype=protein_coding;description=Zrt	179	216	201	147	122	110	6471	6894	6575	6381	5842	5109	0.000442498	0.0780637
I:1308199:1309105	ID=gene:WBGene00003400;Name=dapk-1;biotype=protein_coding;description=Death-associated	22	26	20	121	138	126	4270	4423	4549	8724	7572	7791	2.89436e-05	0.00411392		I:6467307:6467357	ID=gene:WBGene00019431;Name=K06A5.3;biotype=protein_coding;description=Major	4	10	26	2	3	5	72	75	187	125	142	229	0.000445932	0.0780637
II:5845882:5846632	ID=gene:WBGene00019270;Name=H41C03.3;biotype=protein_coding;gene_id=WBGene00019270;logic_name=wormbase	3	2	3	15	23	23	892	941	1051	740	775	850	2.92612e-05	0.00414669		I:392663:392997	ID=gene:WBGene00020090;Name=R119.5;biotype=protein_coding;gene_id=WBGene00020090;logic_name=wormbase	35	16	20	59	54	58	1186	1259	1255	1085	1037	930	0.000445426	0.0780637
X:2562763:2563742	ID=gene:WBGene00018718;Name=F52H2.6;biotype=protein_coding;description=Diminuto-like	0	4	4	25	23	29	2007	2319	2567	2443	2189	2691	2.94225e-05	0.00415717		IV:8862502:8862608	ID=gene:WBGene00007492;Name=C09G9.1;biotype=protein_coding;gene_id=WBGene00007492;logic_name=wormbase	2	5	3	15	30	19	9726	10854	10499	10010	9623	8748	0.000454081	0.0786268
II:9389394:9390004	ID=gene:WBGene00007378;Name=C06C3.8;biotype=protein_coding;gene_id=WBGene00007378;logic_name=wormbase	6	6	9	3	3	0	109	140	133	918	679	557	3.02221e-05	0.00420881		X:17522305:17522415	ID=gene:WBGene00003600;Name=nhr-1;biotype=protein_coding;description=Nuclear	0	0	0	5	10	10	1379	1484	1598	1569	1578	1688	0.000455033	0.0786474
V:9202240:9203048	ID=gene:WBGene00000215;Name=asp-2;biotype=protein_coding;description=ASpartyl	5	2	7	50	36	46	43201	48028	47024	67162	61360	62478	3.04505e-05	0.00420881		X:580454:580888	ID=gene:WBGene00003407;Name=mrp-1;biotype=protein_coding;description=Multidrug	43	44	35	93	104	88	7511	7617	8771	9686	9505	9950	0.00045826	0.0790603
V:15656659:15657388	ID=gene:WBGene00009978;Name=F53E4.1;biotype=protein_coding;gene_id=WBGene00009978;logic_name=wormbase	8	14	8	42	40	46	5078	5736	5611	6072	5016	6870	3.07149e-05	0.00420881		V:16594613:16595087	ID=gene:WBGene00000776;Name=cpl-1;biotype=protein_coding;description=CathePsin	335	387	454	586	556	561	112025	124251	125402	131693	120877	108502	0.000460623	0.0793229
V:10581993:10582536	ID=gene:WBGene00011893;Name=T21C9.6;biotype=protein_coding;gene_id=WBGene00011893;logic_name=wormbase	5	0	0	19	20	22	2225	2571	2856	807	811	1024	3.07875e-05	0.00420881		IV:13325325:13325922	ID=gene:WBGene00001394;Name=fat-2;biotype=protein_coding;description=Delta(12)	67	93	93	231	184	260	33925	38047	42574	51263	48238	47120	0.000463078	0.0796006
II:11977363:11977418	ID=gene:WBGene00012472;Name=Y17G7B.21;biotype=protein_coding;gene_id=WBGene00012472;logic_name=wormbase	17	22	33	143	147	119	4351	4417	5233	5935	5281	6199	3.13356e-05	0.00425695		I:9371404:9371455	ID=gene:WBGene00008878;Name=ppfr-1;biotype=protein_coding;description=Protein	7	11	7	25	27	17	22704	23625	24467	23107	21018	19821	0.000466864	0.0798151
I:11309653:11310934	ID=gene:WBGene00010417;Name=H25P06.4;biotype=protein_coding;gene_id=WBGene00010417;logic_name=wormbase	299	411	335	168	104	149	312	421	351	214	156	213	3.17787e-05	0.0042805		X:15357736:15359183	ID=gene:WBGene00007877;Name=nfki-1;biotype=protein_coding;description=Nuclear	21	23	23	53	44	56	940	1038	1014	1244	1184	1240	0.000472398	0.0803414
X:6784833:6785096	ID=gene:WBGene00019225;Name=bgal-2;biotype=protein_coding;description=Beta	3	5	7	35	28	31	1795	1796	1900	2052	1842	2284	3.20989e-05	0.00431023		V:13370853:13370947	ID=gene:WBGene00010867;Name=tag-260;biotype=protein_coding;gene_id=WBGene00010867;logic_name=wormbase	8	8	8	26	20	24	1141	1235	1536	1433	1330	1463	0.000472496	0.0803414
I:7173030:7173370	ID=gene:WBGene00010870;Name=let-522;biotype=protein_coding;gene_id=WBGene00010870;logic_name=wormbase	6	3	7	165	136	119	257	374	487	2211	2036	1943	3.22632e-05	0.00432132		I:5028920:5029164	ID=gene:WBGene00002979;Name=lfe-2;biotype=protein_coding;description=Inositol-trisphosphate	2	1	3	17	21	13	2312	2326	2849	3280	3276	3544	0.000474161	0.0804794
I:886708:887838	ID=gene:WBGene00022386;Name=Y95B8A.6;biotype=protein_coding;gene_id=WBGene00022386;logic_name=wormbase	0	2	1	22	15	21	827	907	964	865	850	986	3.25245e-05	0.0043502		IV:10469979:10470064	ID=gene:WBGene00008486;Name=ugt-44;biotype=protein_coding;description=UDP-GlucuronosylTransferase	21	17	19	5	10	7	2784	2819	2925	4559	3751	3096	0.0004769	0.0806542
I:4607125:4608712	ID=gene:WBGene00016654;Name=C44E4.5;biotype=protein_coding;gene_id=WBGene00016654;logic_name=wormbase	810	857	807	565	490	679	6106	6446	6514	5438	4908	6931	3.26057e-05	0.00435429		III:470408:471011	ID=gene:WBGene00021914;Name=magu-1;biotype=protein_coding;description=MAGUK	13	18	18	2	4	1	2355	2484	2459	2024	1767	1614	0.000482165	0.08089
X:4676650:4676853	ID=gene:WBGene00019345;Name=tmem-135;biotype=protein_coding;description=Transmembrane	0	3	8	48	48	40	1174	1312	1479	920	926	1082	3.26726e-05	0.00435429		X:13115956:13116023	ID=gene:WBGene00008926;Name=F17H10.2;biotype=protein_coding;gene_id=WBGene00008926;logic_name=wormbase	0	2	0	9	9	17	1366	1605	1615	1680	1708	2028	0.000483878	0.0809638
IV:1012851:1012907	ID=gene:WBGene00021921;Name=Y55F3AM.3;biotype=protein_coding;gene_id=WBGene00021921;logic_name=wormbase	21	28	27	71	60	66	6016	6374	6822	5305	4587	6600	3.27848e-05	0.0043554		I:9134439:9134974	ID=gene:WBGene00003209;Name=mel-26;biotype=protein_coding;description=Protein	26	30	40	57	61	63	17276	18238	17907	16835	15343	13048	0.000491409	0.0814195
II:6325292:6325335	ID=gene:WBGene00004860;Name=sma-6;biotype=protein_coding;description=Serine/threonine-protein	1	1	0	44	60	56	1055	1157	1130	3051	2963	2529	3.30609e-05	0.0043554		I:7933699:7934144	ID=gene:WBGene00003777;Name=nmy-2;biotype=protein_coding;description=Non-muscle	1540	1746	1720	1443	1196	1033	110478	123074	115400	116579	105250	95548	0.000491413	0.0814195
III:1257430:1257733	ID=gene:WBGene00022495;Name=fbxa-78;biotype=protein_coding;description=F-box	0	0	0	40	41	28	73	71	84	327	291	268	3.31897e-05	0.0043554		IV:14422994:14423130	ID=gene:WBGene00010084;Name=F55B11.2;biotype=protein_coding;gene_id=WBGene00010084;logic_name=wormbase	4	6	10	26	39	55	10225	11533	12427	11336	10797	11679	0.000491778	0.0814195
X:11498464:11499212	ID=gene:WBGene00012018;Name=T25C12.3;biotype=protein_coding;gene_id=WBGene00012018;logic_name=wormbase	6	14	9	52	55	75	56543	59631	64055	75077	70393	81355	3.33862e-05	0.00436731		IV:8529324:8532084	ID=gene:WBGene00015650;Name=pkg-2;biotype=protein_coding;description=Protein	64	68	80	40	34	26	3183	3358	3239	2991	2772	2417	0.000491187	0.0814195
II:7237056:7238311	ID=gene:WBGene00000169;Name=aqp-1;biotype=protein_coding;description=AQuaPorin	5	15	30	172	175	144	2177	2527	2895	4431	3896	3723	3.34571e-05	0.00437058		V:14442418:14443129	ID=gene:WBGene00009081;Name=F23B12.4;biotype=protein_coding;gene_id=WBGene00009081;logic_name=wormbase	2	2	3	17	13	22	1829	2038	2629	2615	2927	4400	0.000499807	0.082159
V:14083394:14083438	ID=gene:WBGene00044080;Name=D1086.10;biotype=protein_coding;gene_id=WBGene00044080;logic_name=wormbase	0	6	1	192	177	161	13334	14320	18145	23630	22962	31624	3.35953e-05	0.00437442		IV:7396301:7396631	ID=gene:WBGene00016739;Name=pitr-1;biotype=protein_coding;description=Phosphate	9	7	9	20	23	18	10622	11367	11841	10719	11108	9238	0.000498046	0.082159
II:7235068:7235115	ID=gene:WBGene00017969;Name=F32A5.3;biotype=protein_coding;description=Uncharacterized	0	0	0	13	15	16	4629	4609	5868	5197	4612	6545	3.36683e-05	0.00437442		III:7349940:7350521	ID=gene:WBGene00017274;Name=F08F8.9;biotype=protein_coding;gene_id=WBGene00017274;logic_name=wormbase	28	32	28	50	56	40	10958	12882	12508	11911	10913	9773	0.000498444	0.082159
X:11494611:11494655	ID=gene:WBGene00012018;Name=T25C12.3;biotype=protein_coding;gene_id=WBGene00012018;logic_name=wormbase	6	2	7	55	62	48	56543	59631	64055	75077	70393	81355	3.39766e-05	0.00438372		IV:9128067:9128484	ID=gene:WBGene00006438;Name=nrfl-1;biotype=protein_coding;description=NHERF	19	30	21	60	62	64	8499	9432	10482	12619	12499	13868	0.000502344	0.0823025
IV:1248520:1248625	ID=gene:WBGene00009524;Name=F38A1.11;biotype=protein_coding;gene_id=WBGene00009524;logic_name=wormbase	0	0	0	16	15	10	0	3	0	114	166	117	3.40653e-05	0.00438372		IV:11996249:11996306	ID=gene:WBGene00006759;Name=unc-22;biotype=protein_coding;description=Twitchin	11	7	7	40	27	38	94626	97496	119401	140994	132050	156777	0.000511106	0.0835873
X:10875072:10875269	ID=gene:WBGene00004000;Name=pgp-6;biotype=protein_coding;description=P-GlycoProtein	0	0	2	92	94	61	1815	2362	2013	17394	15556	12807	3.42932e-05	0.00438372		IV:8863498:8863848	ID=gene:WBGene00007492;Name=C09G9.1;biotype=protein_coding;gene_id=WBGene00007492;logic_name=wormbase	6	22	10	47	48	33	9726	10854	10499	10010	9623	8748	0.000511958	0.0835873
IV:13139107:13141396	ID=gene:WBGene00008623;Name=F09E8.1;biotype=protein_coding;gene_id=WBGene00008623;logic_name=wormbase	7	22	16	70	51	33	18	33	32	374	321	226	3.43463e-05	0.00438372		V:2121211:2121590	ID=gene:WBGene00194908;Name=F22F7.8;biotype=protein_coding;gene_id=WBGene00194908;logic_name=wormbase	18	22	26	48	31	46	1222	1402	1460	1015	986	1395	0.000513578	0.083707
III:3404371:3404460	ID=gene:WBGene00003795;Name=npp-9;biotype=protein_coding;description=Nuclear	24	19	24	166	177	151	32366	35800	36305	31344	27654	39152	3.45778e-05	0.00438372		II:9365077:9365635	ID=gene:WBGene00003196;Name=mel-11;biotype=protein_coding;description=MEL-11	27	29	45	65	60	61	13111	14407	14976	15155	13717	12921	0.000516681	0.0840371
I:10329995:10330040	ID=gene:WBGene00013710;Name=Y106G6G.1;biotype=protein_coding;gene_id=WBGene00013710;logic_name=wormbase	9	10	13	3	2	8	172	169	271	1406	1351	1176	3.46139e-05	0.00438372		I:10715516:10715560	ID=gene:WBGene00015017;Name=B0205.1;biotype=protein_coding;gene_id=WBGene00015017;logic_name=wormbase	10	4	6	22	27	17	9921	10479	10510	10125	8762	7952	0.000518275	0.0840371
IV:1457316:1458222	ID=gene:WBGene00022307;Name=Y77E11A.2;biotype=protein_coding;gene_id=WBGene00022307;logic_name=wormbase	34	34	28	205	157	133	1107	1147	1116	2419	1993	2030	3.47461e-05	0.00438372		I:6058952:6059027	ID=gene:WBGene00016158;Name=ari-1;biotype=protein_coding;description=ARI	5	12	13	25	28	23	7608	8536	8206	8078	7339	6546	0.00051818	0.0840371
IV:7569056:7569979	ID=gene:WBGene00017991;Name=clec-180;biotype=protein_coding;description=C-type	15	21	9	34	37	13	75	82	83	2514	2176	535	3.51998e-05	0.00438372		III:1841911:1842869	ID=gene:WBGene00021440;Name=Y39A3CL.1;biotype=protein_coding;gene_id=WBGene00021440;logic_name=wormbase	61	55	56	92	89	71	8792	9384	9295	9552	8604	7776	0.000520711	0.084143
III:5969319:5969566	ID=gene:WBGene00017773;Name=dct-6;biotype=protein_coding;gene_id=WBGene00017773;logic_name=wormbase	4	3	0	46	44	37	3775	3875	4200	7674	7017	7192	3.5289e-05	0.00438372		III:6932155:6932223	ID=gene:WBGene00000276;Name=byn-1;biotype=protein_coding;description=Cell	3	3	5	12	13	17	9681	10972	11529	10405	9623	10049	0.00052519	0.0847217
X:6323331:6323487	ID=gene:WBGene00000740;Name=col-167;biotype=protein_coding;description=COLlagen	18	13	31	319	170	173	1134	1153	2475	84613	76349	67042	3.53164e-05	0.00438372		V:12732671:12733503	ID=gene:WBGene00000984;Name=dhs-21;biotype=protein_coding;description=L-xylulose	4	1	6	16	24	29	1300	1450	1680	1812	1771	2099	0.000529908	0.0850219
II:11569877:11570046	ID=gene:WBGene00010050;Name=F54D5.4;biotype=protein_coding;gene_id=WBGene00010050;logic_name=wormbase	10	4	4	57	51	70	7705	8923	8961	12760	12305	13638	3.5353e-05	0.00438372		V:18662812:18663725	ID=gene:WBGene00013481;Name=Y69H2.3;biotype=protein_coding;gene_id=WBGene00013481;logic_name=wormbase	14	15	18	34	58	66	19710	20946	22701	17129	17317	16740	0.00052981	0.0850219
I:1555123:1555786	ID=gene:WBGene00022358;Name=Y92H12A.2;biotype=protein_coding;description=E3	76	81	79	56	56	77	2397	2583	2919	4812	4673	4998	3.55861e-05	0.00440117		I:6497628:6497670	ID=gene:WBGene00016943;Name=acdh-1;biotype=protein_coding;description=Acyl	143	114	215	473	435	367	98491	110357	107330	132997	121472	120904	0.000530655	0.0850219
III:5548260:5548313	ID=gene:WBGene00017302;Name=F09F7.5;biotype=protein_coding;gene_id=WBGene00017302;logic_name=wormbase	2	2	0	47	42	42	982	1079	1253	3149	3300	3357	3.59743e-05	0.00443286		I:914819:915979	ID=gene:WBGene00022391;Name=Y95B8A.12;biotype=protein_coding;gene_id=WBGene00022391;logic_name=wormbase	6	6	7	1	0	1	214	152	203	241	271	270	0.00052842	0.0850219
IV:4360421:4360467	ID=gene:WBGene00050916;Name=F55F10.3;biotype=protein_coding;gene_id=WBGene00050916;logic_name=wormbase	4	12	15	2	3	6	20	40	62	207	236	168	3.62902e-05	0.00444304		III:9024285:9025106	ID=gene:WBGene00010315;Name=F59B2.13;biotype=protein_coding;description=Putative	27	23	30	61	47	50	308	323	430	445	381	359	0.000533394	0.085105
II:1768503:1768634	ID=gene:WBGene00018101;Name=math-27;biotype=protein_coding;description=MATH	8	8	8	30	48	34	3650	4299	4197	2977	3005	3150	3.63446e-05	0.00444304		III:11009195:11009250	ID=gene:WBGene00012966;Name=exos-1;biotype=protein_coding;description=EXOSome	14	20	18	30	31	25	3565	3877	3882	3181	2669	2827	0.000533879	0.085105
V:15356264:15356317	ID=gene:WBGene00007807;Name=C29F3.7;biotype=protein_coding;gene_id=WBGene00007807;logic_name=wormbase	0	0	0	17	24	16	1403	1474	1777	1765	1754	1889	3.64366e-05	0.00444859		II:12141682:12141864	ID=gene:WBGene00013246;Name=Y57A10A.1;biotype=protein_coding;gene_id=WBGene00013246;logic_name=wormbase	2	1	0	8	8	9	4235	4474	4338	4071	3848	3229	0.000538474	0.0855485
II:9386946:9387048	ID=gene:WBGene00007378;Name=C06C3.8;biotype=protein_coding;gene_id=WBGene00007378;logic_name=wormbase	5	11	8	0	0	2	109	140	133	918	679	557	3.67166e-05	0.00445614		I:2472505:2473310	ID=gene:WBGene00022281;Name=abtm-1;biotype=protein_coding;description=ABC	26	20	17	46	40	39	7094	7293	7663	7545	7022	6693	0.000537722	0.0855485
X:16257038:16257456	ID=gene:WBGene00004789;Name=sgk-1;biotype=protein_coding;description=Serine/threonine-protein	6	8	8	53	54	42	2209	2228	2467	4210	3549	3652	3.68147e-05	0.00445614		V:19004511:19005839	ID=gene:WBGene00012692;Name=Y39B6A.33;biotype=protein_coding;gene_id=WBGene00012692;logic_name=wormbase	39	54	54	77	72	74	7402	8052	8818	7998	7183	8052	0.000545052	0.0863555
II:4755739:4756273	ID=gene:WBGene00016164;Name=C27D9.2;biotype=protein_coding;gene_id=WBGene00016164;logic_name=wormbase	2	0	0	9	7	4	8	0	0	83	101	90	3.68415e-05	0.00445614		I:7433629:7433959	ID=gene:WBGene00006752;Name=unc-13;biotype=protein_coding;description=Phorbol	1	0	1	11	7	11	2559	2656	3155	3367	3166	3238	0.00054984	0.086625
III:1701928:1702364	ID=gene:WBGene00021263;Name=Y22D7AR.10;biotype=protein_coding;gene_id=WBGene00021263;logic_name=wormbase	1	1	0	14	20	13	1509	2005	1931	1334	1476	1475	3.70379e-05	0.00446475		III:5613019:5613144	ID=gene:WBGene00000239;Name=bas-1;biotype=protein_coding;description=Biogenic	13	15	11	38	24	37	1741	1979	2110	2079	1826	2225	0.000558892	0.0874671
III:5955984:5956532	ID=gene:WBGene00017778;Name=nono-1;biotype=protein_coding;description=NONO	72	78	51	116	124	145	8637	9260	8422	6960	6041	8008	3.73426e-05	0.00447482		V:14474568:14475110	ID=gene:WBGene00008595;Name=clec-56;biotype=protein_coding;description=C-type	0	0	5	25	18	39	2184	2379	2978	3365	3212	3653	0.000558141	0.0874671
III:8519135:8519261	ID=gene:WBGene00022507;Name=ZC21.8;biotype=protein_coding;gene_id=WBGene00022507;logic_name=wormbase	4	3	3	4	4	3	20	26	33	407	442	255	3.76704e-05	0.00450056		II:5591486:5591574	ID=gene:WBGene00000383;Name=cdc-14;biotype=protein_coding;description=Cell	31	31	44	13	10	9	14431	15751	14662	13544	12732	10823	0.000561528	0.0875891
V:8077905:8077952	ID=gene:WBGene00015660;Name=catp-3;biotype=protein_coding;description=Cation	5	10	7	19	14	16	1845	1814	1359	20121	16448	17508	3.7705e-05	0.00450056		IV:7006368:7006654	ID=gene:WBGene00016084;Name=cht-3;biotype=protein_coding;description=Chitinase-like	1	2	2	7	14	7	22636	25480	22383	16660	14791	12830	0.000561098	0.0875891
I:8882854:8882937	ID=gene:WBGene00010134;Name=F55H12.3;biotype=protein_coding;gene_id=WBGene00010134;logic_name=wormbase	2	2	2	18	16	12	3173	3221	3977	2543	2419	2413	3.77168e-05	0.00450056		IV:2184608:2188110	ID=gene:WBGene00022134;Name=Y71G10AL.1;biotype=protein_coding;gene_id=WBGene00022134;logic_name=wormbase	67	86	78	105	105	90	16633	17713	17472	16474	15290	14062	0.000563862	0.0876594
IV:11182124:11182732	ID=gene:WBGene00011122;Name=cpt-2;biotype=protein_coding;description=Carnitine	13	15	13	36	29	40	15569	16506	16175	13391	11820	15736	3.83456e-05	0.00450056		III:8725754:8725806	ID=gene:WBGene00022718;Name=ZK370.4;biotype=protein_coding;description=Uncharacterized	2	0	1	9	9	8	20558	22996	22805	22481	20727	18825	0.000566739	0.0876594
V:11030509:11030679	ID=gene:WBGene00007554;Name=pptr-2;biotype=protein_coding;description=Protein	3	6	6	32	28	27	9075	9906	10276	9217	8387	10834	3.8352e-05	0.00450056		III:9524283:9524329	ID=gene:WBGene00014218;Name=ZK1098.1;biotype=protein_coding;description=WW	2	0	2	10	9	10	14256	16057	15904	16194	14431	12672	0.000568575	0.087674
II:11570281:11570323	ID=gene:WBGene00010050;Name=F54D5.4;biotype=protein_coding;gene_id=WBGene00010050;logic_name=wormbase	11	7	11	56	56	51	7705	8923	8961	12760	12305	13638	3.84995e-05	0.00450056		V:6161395:6161563	ID=gene:WBGene00006436;Name=ttn-1;biotype=protein_coding;description=Titin	1	1	1	12	10	11	66556	67609	87687	97314	84554	103148	0.00057354	0.0877148
X:9617368:9617661	ID=gene:WBGene00007521;Name=C11E4.7;biotype=protein_coding;gene_id=WBGene00007521;logic_name=wormbase	6	4	7	36	31	27	978	1246	1220	830	847	985	3.90619e-05	0.00450056		I:9288265:9288310	ID=gene:WBGene00009173;Name=prom-1;biotype=protein_coding;description=PRogression	28	26	32	47	42	50	7004	8089	7280	6644	6245	5782	0.000572701	0.0877148
V:18662551:18662616	ID=gene:WBGene00013481;Name=Y69H2.3;biotype=protein_coding;gene_id=WBGene00013481;logic_name=wormbase	3	1	2	38	44	15	19710	20946	22701	29664	25958	15322	3.92742e-05	0.00450056		V:19695397:19695601	ID=gene:WBGene00012834;Name=Y43F8C.13;biotype=protein_coding;gene_id=WBGene00012834;logic_name=wormbase	5	4	2	15	21	17	2827	2702	3142	3237	3012	3331	0.00057035	0.0877148
V:13743276:13743968	ID=gene:WBGene00009433;Name=F35E12.9;biotype=protein_coding;gene_id=WBGene00009433;logic_name=wormbase	8	4	8	230	212	167	409	471	539	5793	5375	4450	3.94657e-05	0.00450056		IV:6820291:6820361	ID=gene:WBGene00015933;Name=C17H12.8;biotype=protein_coding;gene_id=WBGene00015933;logic_name=wormbase	0	0	1	10	12	7	5703	6124	5932	7407	7512	7544	0.000576254	0.0877148
IV:9882524:9883170	ID=gene:WBGene00009320;Name=F32B6.3;biotype=protein_coding;gene_id=WBGene00009320;logic_name=wormbase	8	13	13	75	67	55	4461	4818	4792	5644	5164	5981	3.98489e-05	0.00450056		I:6205508:6206485	ID=gene:WBGene00020258;Name=T05E7.1;biotype=protein_coding;gene_id=WBGene00020258;logic_name=wormbase	6	5	19	21	17	17	563	596	1001	453	393	498	0.000577205	0.0877148
III:7636474:7637190	ID=gene:WBGene00022816;Name=fbn-1;biotype=protein_coding;description=FBN-1A.1%3B	8	3	3	77	69	33	860	906	447	2370	2334	960	3.98998e-05	0.00450056		I:6217605:6217650	ID=gene:WBGene00020346;Name=rbm-5;biotype=protein_coding;description=RNA	0	2	3	8	10	5	16835	18598	18041	10691	10096	9398	0.000576364	0.0877148
I:8832229:8832273	ID=gene:WBGene00009460;Name=ubr-5;biotype=protein_coding;description=UBR	1	1	1	16	18	17	71974	77660	73739	60091	52599	78546	4.00778e-05	0.00450056		IV:3878908:3880250	ID=gene:WBGene00018148;Name=F37C4.8;biotype=protein_coding;gene_id=WBGene00018148;logic_name=wormbase	1	4	6	0	2	9	1	12	22	34	38	106	0.000578278	0.0877365
I:6204906:6205165	ID=gene:WBGene00020258;Name=T05E7.1;biotype=protein_coding;gene_id=WBGene00020258;logic_name=wormbase	0	4	3	17	15	8	563	596	1001	397	349	171	4.0189e-05	0.00450056		IV:7313660:7313748	ID=gene:WBGene00004477;Name=rps-8;biotype=protein_coding;description=40S	18	32	46	86	74	70	142381	162349	173652	156692	149612	165693	0.000584318	0.0883944
III:7668633:7669644	ID=gene:WBGene00015988;Name=C18H2.1;biotype=protein_coding;gene_id=WBGene00015988;logic_name=wormbase	11	20	24	46	37	37	156	169	220	1319	1360	1150	4.02562e-05	0.00450056		II:7985709:7986091	ID=gene:WBGene00008438;Name=DH11.5;biotype=protein_coding;gene_id=WBGene00008438;logic_name=wormbase	5	9	7	34	19	28	974	996	935	1220	1078	1226	0.000584488	0.0883944
V:19408282:19408652	ID=gene:WBGene00007725;Name=C25F9.5;biotype=protein_coding;gene_id=WBGene00007725;logic_name=wormbase	2	0	1	10	14	18	317	288	390	171	164	170	4.06171e-05	0.00451343		X:3125744:3126720	ID=gene:WBGene00004951;Name=spc-1;biotype=protein_coding;description=SPeCtrin	51	56	74	121	104	119	27139	28213	28564	32808	31363	29563	0.000586776	0.0885985
II:5235690:5235736	ID=gene:WBGene00004020;Name=pho-1;biotype=protein_coding;description=Intestinal	1	1	5	16	24	20	5143	5410	5483	2598	2539	3145	4.1402e-05	0.00454758		I:5148390:5148975	ID=gene:WBGene00006797;Name=unc-63;biotype=protein_coding;description=Acetylcholine	1	4	1	14	9	11	2187	2866	2641	2418	2444	2294	0.000589254	0.0887976
IV:1013527:1014234	ID=gene:WBGene00021921;Name=Y55F3AM.3;biotype=protein_coding;gene_id=WBGene00021921;logic_name=wormbase	39	25	28	73	66	107	6016	6374	6822	5305	4587	6600	4.14899e-05	0.00455199		IV:6832587:6833010	ID=gene:WBGene00019213;Name=H20E11.1;biotype=protein_coding;gene_id=WBGene00019213;logic_name=wormbase	2	6	2	21	18	16	916	932	1033	1251	1207	1204	0.000589976	0.0887976
II:6883256:6883615	ID=gene:WBGene00004058;Name=pmp-1;biotype=protein_coding;description=Peroxisomal	2	0	9	81	69	61	4458	4924	4974	7302	6741	6609	4.171e-05	0.00457087		V:20851010:20851632	ID=gene:WBGene00009294;Name=F31D4.9;biotype=protein_coding;gene_id=WBGene00009294;logic_name=wormbase	117	140	120	175	164	160	5086	5717	5825	5705	5079	5345	0.000594407	0.0893219
V:19442332:19442950	ID=gene:WBGene00010850;Name=M04C3.1;biotype=protein_coding;gene_id=WBGene00010850;logic_name=wormbase	0	4	4	40	44	52	1623	1706	1690	3539	3271	3754	4.18459e-05	0.00457523		III:7927779:7927856	ID=gene:WBGene00043051;Name=C29E4.13;biotype=protein_coding;gene_id=WBGene00043051;logic_name=wormbase	2	1	3	11	10	9	3139	3768	3395	3269	3245	2773	0.000598862	0.0898483
III:9545722:9545769	ID=gene:WBGene00194691;Name=ZK1098.12;biotype=protein_coding;gene_id=WBGene00194691;logic_name=wormbase	5	10	4	6	4	5	49	41	32	397	417	369	4.20559e-05	0.00457954		X:16315753:16315932	ID=gene:WBGene00011310;Name=T01B4.3;biotype=protein_coding;gene_id=WBGene00011310;logic_name=wormbase	4	0	1	27	14	22	487	734	694	675	593	770	0.000601422	0.0899892
II:5866392:5866769	ID=gene:WBGene00018874;Name=tag-234;biotype=protein_coding;gene_id=WBGene00018874;logic_name=wormbase	5	4	14	92	100	107	606	587	803	2433	2337	2567	4.20776e-05	0.00457954		X:8189966:8190167	ID=gene:WBGene00015926;Name=C17H11.6;biotype=protein_coding;gene_id=WBGene00015926;logic_name=wormbase	5	4	13	35	26	34	2333	2381	2485	2974	2842	2900	0.000601708	0.0899892
V:15983544:15983877	ID=gene:WBGene00009489;Name=F36G9.13;biotype=protein_coding;gene_id=WBGene00009489;logic_name=wormbase	0	2	4	1	11	2	0	13	30	622	458	330	4.21966e-05	0.00458724		V:13579497:13579646	ID=gene:WBGene00008228;Name=C50B8.6;biotype=protein_coding;gene_id=WBGene00008228;logic_name=wormbase	4	0	2	17	15	18	311	394	479	525	466	602	0.000615358	0.0917398
V:4440550:4440854	ID=gene:WBGene00044637;Name=rft-1;biotype=protein_coding;description=RiboFlavin	5	5	2	43	25	34	700	710	751	932	785	812	4.28105e-05	0.004633		X:9510726:9511027	ID=gene:WBGene00001516;Name=gap-2;biotype=protein_coding;description=Ras	4	3	1	21	21	10	4670	4745	5020	5411	4901	4541	0.000616569	0.0917754
II:168048:168174	ID=gene:WBGene00001340;Name=etr-1;biotype=protein_coding;description=ELAV-Type	16	15	25	60	66	68	9511	9964	9564	10725	9801	11008	4.28121e-05	0.004633		IV:5726384:5726651	ID=gene:WBGene00019263;Name=H35B03.1;biotype=protein_coding;gene_id=WBGene00019263;logic_name=wormbase	1	0	0	14	9	7	1066	1234	1269	1486	1396	1400	0.000629502	0.0935529
V:20236455:20237439	ID=gene:WBGene00013768;Name=sld-5;biotype=protein_coding;description=DNA	97	89	98	135	117	152	2745	2929	2921	1770	1690	2556	4.31172e-05	0.00464339		II:13883463:13884708	ID=gene:WBGene00001838;Name=hda-10;biotype=protein_coding;description=Histone	3	1	3	19	11	10	3175	3315	3455	3367	3146	2998	0.000631762	0.0935717
I:8710314:8710540	ID=gene:WBGene00000527;Name=cle-1;biotype=protein_coding;description=CLE-1C	2	1	1	15	18	20	4584	5107	5864	5288	4993	5816	4.32484e-05	0.00464339		IV:12710664:12711307	ID=gene:WBGene00007779;Name=C27D8.3;biotype=protein_coding;gene_id=WBGene00007779;logic_name=wormbase	13	4	7	31	24	38	1645	1699	2505	1866	1624	1949	0.000632603	0.0935717
IV:3610242:3610565	ID=gene:WBGene00022610;Name=ZC416.6;biotype=protein_coding;gene_id=WBGene00022610;logic_name=wormbase	28	23	28	75	81	74	5935	6523	7149	7116	6426	7645	4.34914e-05	0.00464339		I:6605726:6606149	ID=gene:WBGene00017066;Name=maco-1;biotype=protein_coding;description=MACOilin	5	4	5	15	14	12	13734	14402	15100	13864	13296	11176	0.000632522	0.0935717
X:5255916:5256350	ID=gene:WBGene00021325;Name=Y34B4A.9;biotype=protein_coding;gene_id=WBGene00021325;logic_name=wormbase	3	18	22	160	149	149	7769	8371	8794	13994	12775	13117	4.35001e-05	0.00464339		IV:10617275:10617501	ID=gene:WBGene00004228;Name=ptr-14;biotype=protein_coding;description=PaTched	3	0	3	10	12	15	1433	1632	2028	1697	1672	1908	0.000637059	0.0940833
IV:4618792:4623628	ID=gene:WBGene00017597;Name=F19C7.8;biotype=protein_coding;gene_id=WBGene00017597;logic_name=wormbase	23	33	53	167	198	189	270	363	491	4284	4141	4145	4.35694e-05	0.00464339		I:12899119:12901052	ID=gene:WBGene00003905;Name=pad-1;biotype=protein_coding;gene_id=WBGene00003905;logic_name=wormbase	14	19	13	36	28	32	15383	16559	16726	16503	15645	14394	0.000640518	0.0941835
I:13978497:13979180	ID=gene:WBGene00013508;Name=Y71A12B.11;biotype=protein_coding;gene_id=WBGene00013508;logic_name=wormbase	81	108	100	48	61	51	1440	1497	900	116	142	163	4.36841e-05	0.00464339		I:8701844:8701919	ID=gene:WBGene00006577;Name=tlf-1;biotype=protein_coding;description=TBP-Like	3	3	1	8	17	15	4417	4900	5283	3897	4068	3540	0.000639483	0.0941835
III:12993480:12993531	ID=gene:WBGene00000672;Name=col-97;biotype=protein_coding;description=COLlagen	1	0	0	11	3	6	92	35	49	20538	18968	12388	4.37022e-05	0.00464339		I:11372682:11373713	ID=gene:WBGene00010161;Name=F56G4.6;biotype=protein_coding;gene_id=WBGene00010161;logic_name=wormbase	30	41	46	18	13	19	3886	4020	4199	3977	3603	3844	0.000640731	0.0941835
II:5436712:5436755	ID=gene:WBGene00017218;Name=dct-5;biotype=protein_coding;gene_id=WBGene00017218;logic_name=wormbase	1	1	1	7	10	9	3	17	14	623	678	779	4.38882e-05	0.00465425		V:16800157:16801519	ID=gene:WBGene00012316;Name=ctps-1;biotype=protein_coding;description=CTP	42	61	41	83	79	70	20024	21476	21990	19788	18848	18467	0.000647125	0.0948279
IV:8915967:8916018	ID=gene:WBGene00007765;Name=C27B7.9;biotype=protein_coding;gene_id=WBGene00007765;logic_name=wormbase	18	22	20	22	19	10	945	1289	765	4642	4217	1627	4.45089e-05	0.00467395		I:5086709:5087989	ID=gene:WBGene00002213;Name=kin-32;biotype=protein_coding;description=Inactive	4	3	12	39	24	26	1151	1308	998	1194	977	835	0.000648988	0.0949536
III:3411214:3411470	ID=gene:WBGene00010302;Name=F59A2.2;biotype=protein_coding;gene_id=WBGene00010302;logic_name=wormbase	17	24	27	71	65	64	6025	6629	6753	6918	6389	7744	4.47854e-05	0.00467395		IV:8229503:8231522	ID=gene:WBGene00003656;Name=nhr-66;biotype=protein_coding;description=Nuclear	40	68	62	105	100	116	8625	9370	9672	8822	8305	7186	0.000652672	0.095015
IV:8603304:8603437	ID=gene:WBGene00235290;Name=Y59H11AR.10;biotype=protein_coding;gene_id=WBGene00235290;logic_name=wormbase	0	0	0	6	5	9	3	0	0	74	90	80	4.4964e-05	0.00467882		I:4187366:4187411	ID=gene:WBGene00004093;Name=ppw-1;biotype=protein_coding;description=Piwi-like	30	43	46	67	71	69	24747	27802	25920	27772	26674	24990	0.000653435	0.095015
III:897172:897366	ID=gene:WBGene00017758;Name=F23H11.2;biotype=protein_coding;description=TATA	21	16	17	40	30	48	6737	6891	6742	4479	4100	6538	4.50427e-05	0.00467882		III:5708004:5708191	ID=gene:WBGene00015148;Name=hpo-28;biotype=protein_coding;description=Major	40	54	58	89	79	73	596	791	804	814	748	755	0.000651036	0.095015
II:8403235:8403279	ID=gene:WBGene00009897;Name=skpo-1;biotype=protein_coding;description=Peroxidase	0	0	1	10	6	7	29364	32260	29374	6261	6061	9377	4.53218e-05	0.00468878		II:4905924:4906108	ID=gene:WBGene00019888;Name=btbd-10;biotype=protein_coding;description=BTB/POZ	20	15	17	6	2	2	4705	5206	5636	4745	4889	4083	0.000652897	0.095015
IV:1245602:1246104	ID=gene:WBGene00009523;Name=clec-165;biotype=protein_coding;description=C-type	2	8	15	272	247	255	82	101	140	946	896	779	4.5365e-05	0.00468878		I:4834971:4835367	ID=gene:WBGene00019011;Name=F57C9.4;biotype=protein_coding;gene_id=WBGene00019011;logic_name=wormbase	1	1	1	10	6	11	11760	13221	13002	12705	11720	10906	0.000658198	0.0954134
IV:6225534:6225652	ID=gene:WBGene00016756;Name=C49A9.2;biotype=protein_coding;gene_id=WBGene00016756;logic_name=wormbase	4	2	2	37	33	27	1311	1371	1598	2303	2248	2261	4.54447e-05	0.00468878		IV:8064323:8066921	ID=gene:WBGene00004732;Name=sax-7;biotype=protein_coding;description=SAX-7	75	92	75	118	121	134	24267	25635	26069	25077	23436	21855	0.000665531	0.0963243
I:13567843:13568916	ID=gene:WBGene00000891;Name=cyn-15;biotype=protein_coding;description=CYclophyliN	16	21	24	52	50	61	7289	8293	8016	7799	7304	9945	4.64719e-05	0.00475356		I:10178270:10178509	ID=gene:WBGene00007707;Name=fath-1;biotype=protein_coding;description=Fatty	17	21	23	42	34	29	9400	10710	10368	9878	9377	7864	0.000666655	0.0963243
X:11282959:11283356	ID=gene:WBGene00009530;Name=F38B2.3;biotype=protein_coding;gene_id=WBGene00009530;logic_name=wormbase	178	356	333	194	124	113	202	402	370	270	195	188	4.66393e-05	0.00475506		V:10890191:10890771	ID=gene:WBGene00009334;Name=F32D8.12;biotype=protein_coding;gene_id=WBGene00009334;logic_name=wormbase	128	156	151	230	192	181	8653	9716	8417	10228	9130	8289	0.000670058	0.0963923
IV:10110413:10110815	ID=gene:WBGene00007307;Name=spch-1;biotype=protein_coding;description=SPerm	0	5	7	9	9	8	246	340	831	11024	9628	7897	4.67404e-05	0.00475506		V:1628530:1628685	ID=gene:WBGene00021611;Name=nhr-238;biotype=protein_coding;description=Nuclear	1	3	0	12	11	19	100	129	101	174	138	185	0.000673339	0.09657
III:6385878:6385928	ID=gene:WBGene00002850;Name=let-716;biotype=protein_coding;gene_id=WBGene00002850;logic_name=wormbase	11	12	6	44	38	43	32462	36184	36887	28898	25004	37791	4.69389e-05	0.00475506		I:878458:879482	ID=gene:WBGene00022389;Name=pde-6;biotype=protein_coding;description=Probable	17	18	16	41	38	60	1831	1892	2348	2065	2316	2456	0.000672778	0.09657
I:7210812:7211080	ID=gene:WBGene00007254;Name=C01H6.4;biotype=protein_coding;description=Flavin-containing	0	0	1	13	11	9	747	575	787	368	343	445	4.72727e-05	0.00475506		III:13615007:13615470	ID=gene:WBGene00011735;Name=hip-1;biotype=protein_coding;description=Hsp-70	50	58	68	40	35	40	25392	27151	28556	30796	27769	29203	0.000679444	0.0971502
IV:17340315:17340686	ID=gene:WBGene00008199;Name=C49C3.9;biotype=protein_coding;gene_id=WBGene00008199;logic_name=wormbase	2	2	4	117	82	87	1274	1478	1474	5299	4975	5687	4.7284e-05	0.00475506		V:2459906:2460158	ID=gene:WBGene00018910;Name=F56A4.2;biotype=protein_coding;description=C-type	28	28	38	35	46	67	22566	24067	22825	13952	12080	16360	0.000678504	0.0971502
III:5609983:5610237	ID=gene:WBGene00015469;Name=C05D2.8;biotype=protein_coding;gene_id=WBGene00015469;logic_name=wormbase	6	7	5	52	44	31	3878	4196	4584	4549	4340	4396	4.73854e-05	0.00475506		V:14785649:14786001	ID=gene:WBGene00008183;Name=rin-1;biotype=protein_coding;description=RIN	4	6	2	11	13	15	13974	15874	14587	12533	12029	11353	0.000688195	0.0980365
X:2695189:2696060	ID=gene:WBGene00020158;Name=T02C5.1;biotype=protein_coding;gene_id=WBGene00020158;logic_name=wormbase	49	57	46	179	202	174	8254	9880	9896	16786	15389	14079	4.77774e-05	0.00476928		III:6367332:6367515	ID=gene:WBGene00016983;Name=C56G2.15;biotype=protein_coding;gene_id=WBGene00016983;logic_name=wormbase	10	13	10	21	22	16	840	885	939	742	630	592	0.000689798	0.0980365
III:7670668:7671118	ID=gene:WBGene00015988;Name=C18H2.1;biotype=protein_coding;gene_id=WBGene00015988;logic_name=wormbase	20	14	20	33	25	34	156	169	220	1319	1360	1150	4.8112e-05	0.00477099		V:14075679:14076145	ID=gene:WBGene00044081;Name=D1086.11;biotype=protein_coding;gene_id=WBGene00044081;logic_name=wormbase	8	14	22	58	57	87	12754	14716	22042	24338	21513	21682	0.000687381	0.0980365
IV:9192296:9192430	ID=gene:WBGene00008113;Name=C46C2.5;biotype=protein_coding;gene_id=WBGene00008113;logic_name=wormbase	1	4	4	26	26	30	1085	1101	1123	1406	1553	1722	4.82208e-05	0.00477351		III:11722978:11723216	ID=gene:WBGene00270321;Name=Y41C4A.32;biotype=protein_coding;gene_id=WBGene00270321;logic_name=wormbase	0	2	0	4	5	9	119	161	145	5356	8001	5781	0.000693381	0.0983976
II:12814250:12815147	ID=gene:WBGene00012911;Name=acl-7;biotype=protein_coding;description=ACyLtransferase-like%3B	31	40	35	71	83	91	3304	3619	4499	3304	2956	3504	4.83388e-05	0.00477526		IV:6878907:6879261	ID=gene:WBGene00006608;Name=tre-2;biotype=protein_coding;description=Trehalase	18	15	29	49	55	54	6669	7920	7783	8764	8377	7723	0.000694865	0.0984601
II:7544302:7544387	ID=gene:WBGene00004398;Name=rol-8;biotype=protein_coding;description=Cuticle	2	0	4	4	12	2	26	35	44	7651	6650	1974	4.93357e-05	0.0048089		II:5661550:5661709	ID=gene:WBGene00016115;Name=mdt-26;biotype=protein_coding;description=MeDiaTor	29	18	18	39	38	40	11115	10973	11681	9636	9466	8048	0.000697276	0.0986536
II:10096285:10096918	ID=gene:WBGene00014164;Name=lact-2;biotype=protein_coding;description=Beta-lactamase	6	6	4	46	39	38	2658	3270	2971	6064	5683	4616	5.01317e-05	0.00486302		II:7862989:7863096	ID=gene:WBGene00002994;Name=lin-5;biotype=protein_coding;description=Spindle	23	36	31	52	64	66	19649	21733	21178	20954	19015	17788	0.000700617	0.0989446
III:1003890:1003935	ID=gene:WBGene00019914;Name=clec-150;biotype=protein_coding;description=C-type	4	18	11	41	53	33	14482	16068	14306	4061	3945	4389	5.05554e-05	0.00486302		III:9545545:9545592	ID=gene:WBGene00194691;Name=ZK1098.12;biotype=protein_coding;gene_id=WBGene00194691;logic_name=wormbase	10	11	6	2	0	1	49	41	32	29	44	79	0.000707291	0.099474
V:19440720:19441659	ID=gene:WBGene00010850;Name=M04C3.1;biotype=protein_coding;gene_id=WBGene00010850;logic_name=wormbase	11	7	6	103	85	77	1623	1706	1690	3539	3271	3754	5.06639e-05	0.00486302		IV:2882348:2885234	ID=gene:WBGene00021882;Name=nprt-1;biotype=protein_coding;description=Nicotinate	143	163	139	256	265	320	4514	4647	4844	4869	4367	4171	0.000713756	0.100074
II:10948183:10948232	ID=gene:WBGene00010991;Name=R03D7.5;biotype=protein_coding;description=Putative	22	8	14	6	9	7	134	114	116	539	579	484	5.06651e-05	0.00486302		IV:2693609:2694405	ID=gene:WBGene00022378;Name=Y94H6A.5;biotype=protein_coding;gene_id=WBGene00022378;logic_name=wormbase	35	46	47	72	63	60	8959	9969	10544	7978	8464	9169	0.000714513	0.100074
IV:7756047:7757218	ID=gene:WBGene00016700;Name=C46A5.4;biotype=protein_coding;gene_id=WBGene00016700;logic_name=wormbase	2	2	1	4	13	9	128	84	154	32441	29351	14815	5.08138e-05	0.00486302		V:9054553:9054602	ID=gene:WBGene00023417;Name=swm-1;biotype=protein_coding;description=Sperm	7	4	1	15	13	17	1108	1176	1287	902	852	806	0.000714739	0.100074
V:18759517:18759829	ID=gene:WBGene00008698;Name=F11D11.3;biotype=protein_coding;gene_id=WBGene00008698;logic_name=wormbase	0	0	0	26	9	0	16	27	0	394	371	16	5.10099e-05	0.00486302		III:7519441:7519482	ID=gene:WBGene00000854;Name=cux-7;biotype=protein_coding;description=Clk-2	14	21	8	45	30	35	6219	6956	6901	6356	5644	5596	0.00071873	0.100343
III:9923493:9923623	ID=gene:WBGene00010545;Name=cbp-2;biotype=protein_coding;description=CBP/p300	6	4	2	48	48	31	817	909	721	1555	1656	1352	5.13475e-05	0.00487208		II:11778527:11778564	ID=gene:WBGene00001016;Name=dna-2;biotype=protein_coding;description=Yeast	22	42	52	85	79	69	13625	14480	14523	13853	12178	11218	0.000718784	0.100343
I:7080958:7081349	ID=gene:WBGene00009050;Name=F22D6.2;biotype=protein_coding;gene_id=WBGene00009050;logic_name=wormbase	86	109	91	161	137	202	17923	19772	20624	18947	17129	22986	5.13685e-05	0.00487208		X:9554159:9554298	ID=gene:WBGene00009888;Name=F49E2.5;biotype=protein_coding;gene_id=WBGene00009888;logic_name=wormbase	4	3	5	17	18	21	5811	6517	8350	9451	9540	10146	0.000720758	0.10047
X:8390623:8390949	ID=gene:WBGene00006942;Name=wrk-1;biotype=protein_coding;description=Wrapper/Rega-1/Klingon	3	1	3	50	29	55	2999	2975	3696	5231	4698	5525	5.14164e-05	0.00487208		V:329571:329719	ID=gene:WBGene00000022;Name=abt-4;biotype=protein_coding;description=ABC	0	0	0	8	8	10	2721	3114	2835	4711	4379	3636	0.000736884	0.101541
III:7314423:7314789	ID=gene:WBGene00018951;Name=F56C9.7;biotype=protein_coding;gene_id=WBGene00018951;logic_name=wormbase	7	10	11	71	58	63	5747	6545	7319	15929	15035	14085	5.21174e-05	0.00489987		X:3399512:3399646	ID=gene:WBGene00000503;Name=cht-1;biotype=protein_coding;description=Probable	10	26	8	22	24	5	4980	5251	2743	1694	1592	641	0.000737052	0.101541
X:4179613:4180014	ID=gene:WBGene00003412;Name=mrp-6;biotype=protein_coding;gene_id=WBGene00003412;logic_name=wormbase	2	1	0	14	20	22	1358	1436	1573	1357	1375	1395	5.21245e-05	0.00489987		III:13773063:13773108	ID=gene:WBGene00003967;Name=pdr-1;biotype=protein_coding;description=Parkinson's	15	14	21	31	26	26	6887	7539	6897	5716	5575	4800	0.000736469	0.101541
V:18090342:18091329	ID=gene:WBGene00013350;Name=slr-2;biotype=protein_coding;description=Synthetic	63	87	75	128	119	140	4131	4765	4592	3688	3240	4772	5.22657e-05	0.00489987		III:11818549:11819448	ID=gene:WBGene00007679;Name=C18D11.1;biotype=protein_coding;gene_id=WBGene00007679;logic_name=wormbase	2	1	6	16	13	15	645	752	989	932	903	998	0.000733631	0.101541
V:20739851:20742385	ID=gene:WBGene00001043;Name=dnj-25;biotype=protein_coding;description=Auxilin%3B	105	110	107	178	141	182	9476	10723	10472	9475	8550	11107	5.30201e-05	0.00489987		V:13894019:13894347	ID=gene:WBGene00011932;Name=sptl-3;biotype=protein_coding;description=Serine	35	40	34	111	76	79	9149	10035	10246	12217	12222	10669	0.000733972	0.101541
II:12520374:12522490	ID=gene:WBGene00044032;Name=ceh-99;biotype=protein_coding;description=C.	18	11	19	41	38	52	788	766	721	632	554	835	5.31504e-05	0.00489987		X:16401970:16403137	ID=gene:WBGene00020770;Name=eat-17;biotype=protein_coding;gene_id=WBGene00020770;logic_name=wormbase	29	27	23	53	65	66	1041	1120	1342	1286	1314	1180	0.000734341	0.101541
V:14547777:14549457	ID=gene:WBGene00008270;Name=C53A5.13;biotype=protein_coding;gene_id=WBGene00008270;logic_name=wormbase	45	41	55	188	147	137	1182	1308	1353	1447	1297	1481	5.33716e-05	0.00490835		V:1096521:1097811	ID=gene:WBGene00021743;Name=Y50D4B.4;biotype=protein_coding;gene_id=WBGene00021743;logic_name=wormbase	9	15	3	39	33	51	13248	12932	14539	12469	12035	11824	0.000732397	0.101541
IV:7179398:7179449	ID=gene:WBGene00016596;Name=C42D4.3;biotype=protein_coding;gene_id=WBGene00016596;logic_name=wormbase	0	0	2	139	122	25	18	5	23	15068	12133	4277	5.35148e-05	0.00490835		I:5483701:5483899	ID=gene:WBGene00015635;Name=C09D4.4;biotype=protein_coding;gene_id=WBGene00015635;logic_name=wormbase	5	8	17	35	29	24	12088	13733	13168	12361	11076	10657	0.000740798	0.101908
IV:8863498:8863848	ID=gene:WBGene00007492;Name=C09G9.1;biotype=protein_coding;gene_id=WBGene00007492;logic_name=wormbase	6	22	10	73	71	75	9726	10854	10499	10361	8936	12023	5.39788e-05	0.00490932		II:4600435:4601208	ID=gene:WBGene00019747;Name=ipla-1;biotype=protein_coding;description=Intracelllar	14	12	18	35	57	38	13529	15069	15063	15007	14251	13132	0.000741879	0.101908
X:6675383:6675426	ID=gene:WBGene00018174;Name=F38B6.4;biotype=protein_coding;description=Trifunctional	0	0	1	7	11	6	3656	3905	4334	1829	1643	1255	5.42179e-05	0.00490932		X:7857853:7858269	ID=gene:WBGene00000367;Name=cca-1;biotype=protein_coding;description=Voltage-dependent	8	3	6	35	23	26	1856	2066	2472	2684	2672	2843	0.000745929	0.101978
IV:13647078:13647304	ID=gene:WBGene00007458;Name=ule-4;biotype=protein_coding;description=UPF0375	19	6	21	165	147	137	26645	31004	29683	31398	29406	37817	5.42546e-05	0.00490932		I:14747163:14747559	ID=gene:WBGene00010582;Name=K05C4.5;biotype=protein_coding;gene_id=WBGene00010582;logic_name=wormbase	12	15	11	27	24	23	13312	14596	14336	13433	12416	11892	0.000746706	0.101978
I:4805708:4805754	ID=gene:WBGene00018797;Name=F54D7.2;biotype=protein_coding;gene_id=WBGene00018797;logic_name=wormbase	24	29	19	49	39	50	11466	11734	12211	7762	7087	9311	5.49511e-05	0.00492519		X:5939855:5940104	ID=gene:WBGene00016716;Name=acs-17;biotype=protein_coding;description=Fatty	31	42	39	26	33	21	2592	3108	2858	3916	3917	3594	0.000746515	0.101978
II:14627783:14627936	ID=gene:WBGene00007999;Name=tag-297;biotype=protein_coding;gene_id=WBGene00007999;logic_name=wormbase	0	0	0	6	14	3	17	24	8	9763	8603	3850	5.52991e-05	0.00492519		I:10445416:10445527	ID=gene:WBGene00013719;Name=Y106G6H.6;biotype=protein_coding;gene_id=WBGene00013719;logic_name=wormbase	15	11	12	44	41	19	7603	8812	7798	7841	7356	5948	0.000748226	0.102038
V:9526947:9527809	ID=gene:WBGene00008229;Name=C50F4.1;biotype=protein_coding;gene_id=WBGene00008229;logic_name=wormbase	0	11	5	259	319	187	1790	2181	2182	5519	5227	4839	5.53206e-05	0.00492519		I:8696706:8696753	ID=gene:WBGene00009565;Name=F39H11.1;biotype=protein_coding;gene_id=WBGene00009565;logic_name=wormbase	67	65	60	111	82	100	4606	4946	4579	4882	4471	4126	0.000751616	0.102352
X:12540860:12551456	ID=gene:WBGene00007635;Name=npr-4;biotype=protein_coding;description=NeuroPeptide	30	36	38	101	73	84	275	260	277	399	311	327	5.53765e-05	0.00492519		III:3514472:3515679	ID=gene:WBGene00010811;Name=hmit-1.3;biotype=protein_coding;description=H(+)	66	77	81	47	42	37	1705	1795	2137	1770	1561	1774	0.000754828	0.102641
IV:8229503:8231522	ID=gene:WBGene00003656;Name=nhr-66;biotype=protein_coding;description=Nuclear	40	68	62	151	126	148	8625	9370	9672	8084	7276	10097	5.54261e-05	0.00492519		IV:11993367:11993472	ID=gene:WBGene00006759;Name=unc-22;biotype=protein_coding;description=Twitchin	20	18	32	58	51	68	94626	97496	119401	140994	132050	156777	0.000761472	0.103112
III:11264483:11265290	ID=gene:WBGene00012930;Name=obr-1;biotype=protein_coding;description=Oxysterol-binding	16	28	16	85	80	88	5656	6570	6926	10153	9301	10405	5.54359e-05	0.00492519		III:12928680:12929580	ID=gene:WBGene00012558;Name=Y37D8A.21;biotype=protein_coding;gene_id=WBGene00012558;logic_name=wormbase	14	18	25	50	34	37	20298	22179	20578	20487	19297	16791	0.000761194	0.103112
X:16877518:16877874	ID=gene:WBGene00020630;Name=T20F7.1;biotype=protein_coding;gene_id=WBGene00020630;logic_name=wormbase	4	7	5	33	25	24	2516	2729	2507	3121	2488	2898	5.54487e-05	0.00492519		X:12877632:12877677	ID=gene:WBGene00001149;Name=bcat-1;biotype=protein_coding;description=Branched-chain-amino-acid	3	4	2	16	14	16	12982	14052	15205	18414	18231	18328	0.000765467	0.103492
I:5568284:5568332	ID=gene:WBGene00019713;Name=pqn-52;biotype=protein_coding;description=Prion-like-(Q/N-rich)-domain-bearing	21	19	22	76	74	80	16160	17897	18770	28904	25992	31347	5.5529e-05	0.00492519		II:14140353:14141290	ID=gene:WBGene00012230;Name=cacn-1;biotype=protein_coding;description=Cactin	28	35	38	59	69	50	11923	12120	12482	12460	11531	11107	0.000771531	0.104013
X:9496762:9497667	ID=gene:WBGene00001516;Name=gap-2;biotype=protein_coding;description=Ras	7	8	11	76	51	47	4670	4745	5020	6111	5391	5893	5.55724e-05	0.00492519		I:3560270:3561246	ID=gene:WBGene00021647;Name=Y47G6A.22;biotype=protein_coding;gene_id=WBGene00021647;logic_name=wormbase	4	9	18	44	36	30	5759	5816	6349	7019	6145	5796	0.000776733	0.104565
IV:2489010:2489227	ID=gene:WBGene00022090;Name=Y69A2AR.19;biotype=protein_coding;gene_id=WBGene00022090;logic_name=wormbase	22	25	42	14	29	41	789	788	1181	6468	6355	5685	5.55873e-05	0.00492519		I:9929071:9929691	ID=gene:WBGene00009940;Name=strl-1;biotype=protein_coding;description=Steroidogenic	7	8	14	27	28	24	5518	6271	5467	6612	5974	4825	0.000778535	0.104593
I:695325:696677	ID=gene:WBGene00021208;Name=Y18H1A.2;biotype=protein_coding;gene_id=WBGene00021208;logic_name=wormbase	57	65	63	32	25	39	1866	2306	2104	2199	2134	2611	5.56085e-05	0.00492519		III:3803472:3804140	ID=gene:WBGene00011974;Name=xbx-5;biotype=protein_coding;description=X-BoX	3	5	4	15	20	24	118	83	93	101	162	142	0.000779157	0.104593
III:5971783:5972508	ID=gene:WBGene00003375;Name=mlp-1;biotype=protein_coding;description=MLP/CRP	71	78	101	97	103	126	2386	2884	3691	6193	5750	7928	5.56399e-05	0.00492519		III:6748859:6749137	ID=gene:WBGene00000998;Name=dig-1;biotype=protein_coding;description=Mesocentin	5	1	6	28	17	18	68207	69215	81799	79495	74511	83190	0.000784727	0.105158
II:1770611:1770651	ID=gene:WBGene00018101;Name=math-27;biotype=protein_coding;description=MATH	1	0	0	10	10	13	3650	4299	4197	2977	3005	3150	5.56801e-05	0.00492519		III:5403998:5404583	ID=gene:WBGene00021316;Name=Y32H12A.8;biotype=protein_coding;gene_id=WBGene00021316;logic_name=wormbase	3	1	2	11	11	9	12754	13801	13247	15098	13114	11361	0.00078559	0.105158
X:1188691:1189466	ID=gene:WBGene00020491;Name=T13G4.4;biotype=protein_coding;gene_id=WBGene00020491;logic_name=wormbase	5	7	6	21	31	27	386	494	580	285	238	324	5.57006e-05	0.00492519		V:10943364:10943572	ID=gene:WBGene00077761;Name=zip-9;biotype=protein_coding;description=BZIP	2	0	3	15	16	8	1180	1321	1428	1486	1676	1346	0.000790741	0.105596
X:9383092:9383465	ID=gene:WBGene00004033;Name=pkc-2;biotype=protein_coding;description=Protein	4	7	15	50	46	54	3737	4003	4712	5704	5428	6676	5.60656e-05	0.00494716		IV:13301092:13301143	ID=gene:WBGene00000818;Name=csn-6;biotype=protein_coding;description=COP9	3	4	5	22	11	21	7951	8890	8288	8995	7989	7290	0.000794058	0.10573
II:6924323:6924381	ID=gene:WBGene00017700;Name=F22D3.4;biotype=protein_coding;gene_id=WBGene00017700;logic_name=wormbase	9	16	16	9	2	6	100	135	114	480	441	396	5.6105e-05	0.00494716		V:19157808:19158363	ID=gene:WBGene00012668;Name=Y39B6A.5;biotype=protein_coding;gene_id=WBGene00012668;logic_name=wormbase	7	7	15	32	33	22	687	827	812	860	829	767	0.000794346	0.10573
IV:14073644:14073927	ID=gene:WBGene00003085;Name=ccar-1;biotype=protein_coding;description=CCAR1	36	33	48	73	77	86	47712	50911	50850	27786	23842	38988	5.62939e-05	0.00495007		II:5545404:5545619	ID=gene:WBGene00015894;Name=acdh-2;biotype=protein_coding;description=Acyl	219	277	305	315	277	218	8244	9226	8553	7073	6088	4891	0.000800551	0.106406
I:10178270:10178509	ID=gene:WBGene00007707;Name=fath-1;biotype=protein_coding;description=Fatty	17	21	23	164	135	115	9400	10710	10368	9241	7896	10766	5.65661e-05	0.00495895		III:12624948:12625419	ID=gene:WBGene00013736;Name=Y111B2A.13;biotype=protein_coding;description=Transcription	12	12	7	26	23	28	329	440	349	408	381	378	0.000808385	0.106845
IV:6832587:6833010	ID=gene:WBGene00019213;Name=H20E11.1;biotype=protein_coding;gene_id=WBGene00019213;logic_name=wormbase	2	6	2	124	97	102	916	932	1033	3662	3856	3974	5.6707e-05	0.00495895		X:4673915:4674841	ID=gene:WBGene00019345;Name=tmem-135;biotype=protein_coding;description=Transmembrane	3	9	8	18	28	28	1174	1312	1479	1492	1582	1585	0.000807966	0.106845
IV:13024619:13026205	ID=gene:WBGene00003150;Name=mbk-2;biotype=protein_coding;description=Dual	14	23	25	48	44	60	11507	11911	13001	10604	8814	13532	5.67256e-05	0.00495895		IV:2875384:2879261	ID=gene:WBGene00021882;Name=nprt-1;biotype=protein_coding;description=Nicotinate	59	63	71	104	88	113	4514	4647	4844	4869	4367	4171	0.000805866	0.106845
III:3004901:3005691	ID=gene:WBGene00000898;Name=daf-2;biotype=protein_coding;description=Insulin-like	25	29	23	67	80	79	14131	15412	14583	16541	15018	18807	5.67391e-05	0.00495895		X:3025710:3025858	ID=gene:WBGene00000175;Name=aqp-7;biotype=protein_coding;description=AQuaPorin	3	7	2	25	28	45	13049	14217	18657	19378	19222	19825	0.000818194	0.107087
III:7882717:7882824	ID=gene:WBGene00022803;Name=ZK688.9;biotype=protein_coding;description=TIP41-like	1	2	6	24	29	34	3637	4093	3953	3926	3271	4550	5.68788e-05	0.00495895		V:12062772:12062817	ID=gene:WBGene00000533;Name=clh-6;biotype=protein_coding;description=Chloride	5	14	16	31	29	30	6174	6551	6339	6165	5839	5111	0.000814382	0.107087
V:14173288:14173333	ID=gene:WBGene00013874;Name=ZC376.2;biotype=protein_coding;gene_id=WBGene00013874;logic_name=wormbase	0	3	1	8	14	8	2649	3125	2687	942	953	898	5.73623e-05	0.00497876		III:8102241:8102483	ID=gene:WBGene00004042;Name=plk-1;biotype=protein_coding;description=Serine/threonine-protein	20	22	38	66	76	95	29584	33174	31631	29693	27773	24587	0.000819722	0.107087
IV:12713960:12714017	ID=gene:WBGene00007778;Name=C27D8.2;biotype=protein_coding;gene_id=WBGene00007778;logic_name=wormbase	3	7	6	5	5	6	211	261	557	3693	3232	3161	5.74043e-05	0.00497876		II:2893337:2894259	ID=gene:WBGene00005020;Name=sqv-2;biotype=protein_coding;description=Beta-1%2C3-galactosyltransferase	19	27	26	46	38	36	3392	4071	3720	3591	3513	3189	0.000812154	0.107087
II:1769600:1769654	ID=gene:WBGene00018101;Name=math-27;biotype=protein_coding;description=MATH	6	2	1	23	22	22	3650	4299	4197	2977	3005	3150	5.76012e-05	0.00498856		II:8389415:8389462	ID=gene:WBGene00009902;Name=drd-1;biotype=protein_coding;description=Dietary	3	8	9	33	42	26	2935	3258	3344	4693	4245	4300	0.00081873	0.107087
X:7295106:7295148	ID=gene:WBGene00019351;Name=lron-7;biotype=protein_coding;description=ELRR	3	0	5	33	32	25	11510	13107	13429	16005	15074	14511	5.76685e-05	0.00498856		I:10277250:10277293	ID=gene:WBGene00013859;Name=ZC247.1;biotype=protein_coding;gene_id=WBGene00013859;logic_name=wormbase	2	8	2	25	24	41	141959	150392	172115	200692	188762	211001	0.000817342	0.107087
III:10602935:10603069	ID=gene:WBGene00012642;Name=Y39A1A.2;biotype=protein_coding;gene_id=WBGene00012642;logic_name=wormbase	12	19	17	30	19	22	95	93	100	526	444	434	5.77825e-05	0.00499191		I:5900268:5900524	ID=gene:WBGene00016419;Name=tyr-4;biotype=protein_coding;description=TYRosinase	2	7	6	16	16	14	5873	6533	6724	5638	5715	6177	0.000820428	0.107087
X:4824385:4824429	ID=gene:WBGene00019957;Name=R08E3.1;biotype=protein_coding;gene_id=WBGene00019957;logic_name=wormbase	0	0	0	36	24	17	14856	16247	16225	19279	17943	17606	5.78181e-05	0.00499191		V:8018078:8019096	ID=gene:WBGene00018398;Name=sptl-2;biotype=protein_coding;description=Serine	6	2	4	22	29	20	2607	2775	3132	4457	4399	4362	0.0008181	0.107087
I:14081749:14081795	ID=gene:WBGene00009823;Name=gadr-6;biotype=protein_coding;gene_id=WBGene00009823;logic_name=wormbase	2	1	3	47	32	32	1189	1290	1206	3435	3017	2622	5.86743e-05	0.00504535		III:1006064:1006109	ID=gene:WBGene00019914;Name=clec-150;biotype=protein_coding;description=C-type	4	4	6	38	15	19	14482	16068	14306	10522	10031	9022	0.000819532	0.107087
IV:17341736:17341785	ID=gene:WBGene00008199;Name=C49C3.9;biotype=protein_coding;gene_id=WBGene00008199;logic_name=wormbase	0	0	0	30	24	30	1274	1478	1474	5299	4975	5687	5.89788e-05	0.00505372		IV:7954834:7955567	ID=gene:WBGene00000442;Name=ceh-19;biotype=protein_coding;description=Homeobox	2	2	0	12	8	7	107	65	111	92	72	76	0.000828066	0.107342
V:8457858:8457976	ID=gene:WBGene00020721;Name=T23B12.6;biotype=protein_coding;gene_id=WBGene00020721;logic_name=wormbase	6	11	6	28	36	40	6557	7242	7198	6694	6183	8361	5.89817e-05	0.00505372		X:11234621:11236332	ID=gene:WBGene00007944;Name=C34F6.10;biotype=protein_coding;gene_id=WBGene00007944;logic_name=wormbase	33	28	44	114	108	71	2775	2975	2911	3207	3195	3069	0.000828062	0.107342
X:354996:355136	ID=gene:WBGene00015429;Name=sor-3;biotype=protein_coding;description=Sop-2-related	1	5	5	21	15	24	1834	2034	1876	1341	1271	1623	5.9038e-05	0.00505372		I:14289883:14295487	ID=gene:WBGene00008612;Name=fbxa-103;biotype=protein_coding;description=F-box	29	39	20	17	33	4	79	124	59	31	55	8	0.000824584	0.107342
III:835214:835327	ID=gene:WBGene00019327;Name=zip-2;biotype=protein_coding;description=BZIP	48	52	53	647	661	464	6591	6651	6898	30401	27334	26414	5.90647e-05	0.00505372		IV:12352312:12353013	ID=gene:WBGene00013921;Name=best-22;biotype=protein_coding;description=Bestrophin	6	10	8	18	25	23	1412	1417	1644	1407	1589	1754	0.000825451	0.107342
IV:7989568:7990011	ID=gene:WBGene00000689;Name=col-115;biotype=protein_coding;description=COLlagen	2	0	0	12	5	3	21	4	6	1403	1263	895	5.91628e-05	0.00505757		V:1093657:1094311	ID=gene:WBGene00021743;Name=Y50D4B.4;biotype=protein_coding;gene_id=WBGene00021743;logic_name=wormbase	1	3	2	8	17	17	13248	12932	14539	12469	12035	11824	0.00082708	0.107342
I:1763314:1763588	ID=gene:WBGene00022149;Name=lin-65;biotype=protein_coding;description=LIN-65L	9	14	10	39	36	36	11033	12461	11941	9474	8543	12198	5.93071e-05	0.00506082		III:11845396:11846410	ID=gene:WBGene00003826;Name=ntl-3;biotype=protein_coding;description=NOT-Like	18	30	29	55	41	45	8616	9857	9908	9921	9335	8408	0.000845172	0.107492
V:15297475:15297880	ID=gene:WBGene00000783;Name=cpr-3;biotype=protein_coding;description=Cathepsin	105	210	177	146	148	103	748	847	763	7640	7685	7060	5.95728e-05	0.00506412		IV:11146790:11146843	ID=gene:WBGene00008504;Name=F01G4.5;biotype=protein_coding;gene_id=WBGene00008504;logic_name=wormbase	4	0	4	15	12	15	1780	2084	2084	2143	1947	1935	0.000844912	0.107492
V:4336804:4336926	ID=gene:WBGene00044529;Name=irld-1;biotype=protein_coding;description=Insulin/EGF-Receptor	1	3	8	70	74	46	374	412	472	1281	1258	983	5.96723e-05	0.00506412		I:12849834:12850793	ID=gene:WBGene00012478;Name=mxt-1;biotype=protein_coding;description=Eukaryotic	3	6	6	25	27	17	1034	1250	1341	1680	1489	1614	0.000838056	0.107492
V:19863511:19864800	ID=gene:WBGene00013825;Name=Y116F11B.9;biotype=protein_coding;gene_id=WBGene00013825;logic_name=wormbase	6	3	12	9	4	4	45	34	66	384	385	313	5.99344e-05	0.00506412		X:7267112:7267273	ID=gene:WBGene00018518;Name=F46H5.2;biotype=protein_coding;gene_id=WBGene00018518;logic_name=wormbase	6	3	5	19	14	21	2424	2737	2464	2677	2590	2193	0.000837014	0.107492
IV:16921559:16921604	ID=gene:WBGene00013785;Name=nep-23;biotype=protein_coding;description=NEPrilysin	0	4	4	8	6	2	31	40	67	1610	1614	1233	5.99485e-05	0.00506412		I:4387462:4387508	ID=gene:WBGene00000962;Name=dhc-1;biotype=protein_coding;description=Dynein	4	9	6	22	15	19	129946	141803	140995	139322	129006	121145	0.000855302	0.107861
II:2605216:2605263	ID=gene:WBGene00005589;Name=sri-77;biotype=protein_coding;description=Serpentine	0	0	0	15	13	12	0	7	0	188	196	94	5.99839e-05	0.00506412		X:2091394:2092262	ID=gene:WBGene00003087;Name=lsy-2;biotype=protein_coding;gene_id=WBGene00003087;logic_name=wormbase	36	33	18	9	6	3	3614	3371	3379	3458	3221	2697	0.000871926	0.107861
IV:4778763:4779381	ID=gene:WBGene00020006;Name=set-15;biotype=protein_coding;description=SET	14	18	9	44	37	30	792	907	773	609	699	531	6.10239e-05	0.00513753		III:4896997:4897047	ID=gene:WBGene00003598;Name=nhl-2;biotype=protein_coding;description=NHL	8	6	12	0	0	1	6277	6739	6803	6238	5956	5481	0.000852414	0.107861
III:5027031:5027050	ID=gene:WBGene00020092;Name=pcf-11;biotype=protein_coding;description=Polyadenylation	11	12	16	30	23	36	5980	6528	6497	4285	3634	6017	6.10693e-05	0.00513753		II:1671057:1672181	ID=gene:WBGene00003734;Name=nhx-6;biotype=protein_coding;description=Sodium/hydrogen	0	4	0	4	9	12	2	19	3	620	641	310	0.000872758	0.107861
IV:11253446:11253489	ID=gene:WBGene00001795;Name=gtl-1;biotype=protein_coding;description=GTL-1%3B	0	0	0	18	14	15	4949	5039	5978	6505	6073	8362	6.11992e-05	0.00514009		II:6884278:6884903	ID=gene:WBGene00004059;Name=pmp-2;biotype=protein_coding;description=Peroxisomal	12	6	14	24	24	27	3363	3579	3576	3269	3086	3318	0.000853342	0.107861
V:18879527:18881550	ID=gene:WBGene00001258;Name=emb-4;biotype=protein_coding;gene_id=WBGene00001258;logic_name=wormbase	74	89	81	158	163	183	29481	32450	32313	37747	34227	44206	6.12615e-05	0.00514009		X:724591:725138	ID=gene:WBGene00004829;Name=sli-1;biotype=protein_coding;description=Sli-1	17	15	9	28	32	36	2551	2685	2516	2546	2512	2206	0.000869591	0.107861
I:14289883:14295487	ID=gene:WBGene00008612;Name=fbxa-103;biotype=protein_coding;description=F-box	29	39	20	12	2	15	79	124	59	17	2	19	6.17927e-05	0.00517554		X:15503274:15503314	ID=gene:WBGene00006541;Name=tbh-1;biotype=protein_coding;description=Tyramine	5	5	5	14	8	11	22920	25849	20414	17184	14620	12008	0.000850608	0.107861
II:14156075:14156404	ID=gene:WBGene00006964;Name=xrn-2;biotype=protein_coding;description=5'-3'	38	27	27	66	65	97	10645	12017	12228	9801	8679	12478	6.25833e-05	0.00522055		I:11924834:11925024	ID=gene:WBGene00006958;Name=wve-1;biotype=protein_coding;description=WAVE	32	54	45	21	21	14	4750	5621	5668	5247	4692	4238	0.000861593	0.107861
X:17019971:17020103	ID=gene:WBGene00018031;Name=F35B3.4;biotype=protein_coding;gene_id=WBGene00018031;logic_name=wormbase	0	0	2	25	11	8	7	5	41	4192	3966	1810	6.31752e-05	0.00524977		III:9468928:9469020	ID=gene:WBGene00007187;Name=tag-342;biotype=protein_coding;gene_id=WBGene00007187;logic_name=wormbase	6	2	2	14	12	11	5314	5835	5535	5828	4624	3886	0.000869336	0.107861
X:6171718:6172293	ID=gene:WBGene00020786;Name=T25B2.2;biotype=protein_coding;gene_id=WBGene00020786;logic_name=wormbase	2	0	4	15	17	25	1806	1401	2070	1636	1613	2606	6.34986e-05	0.00527204		I:8799699:8800041	ID=gene:WBGene00009453;Name=F36A2.3;biotype=protein_coding;gene_id=WBGene00009453;logic_name=wormbase	13	13	18	36	39	49	4633	5448	5855	6563	6405	5821	0.000851778	0.107861
V:13311055:13311100	ID=gene:WBGene00008218;Name=nasp-2;biotype=protein_coding;description=NASP	147	159	140	117	115	219	75484	83195	73724	41192	33899	60763	6.41407e-05	0.00531608		III:13414003:13414178	ID=gene:WBGene00009730;Name=myo-6;biotype=protein_coding;description=MYOsin	7	15	9	2	2	1	1316	1619	1532	1703	1444	1454	0.000871635	0.107861
V:11850882:11851622	ID=gene:WBGene00001978;Name=hmp-1;biotype=protein_coding;description=Alpha-catenin-like	30	25	27	68	44	77	11218	12235	11756	9977	8767	12833	6.43037e-05	0.00532046		X:15850296:15850665	ID=gene:WBGene00010339;Name=acl-1;biotype=protein_coding;description=Putative	9	27	26	52	62	47	3521	3858	4530	3829	4011	3878	0.000876131	0.107861
V:7575458:7575517	ID=gene:WBGene00017605;Name=F19F10.9;biotype=protein_coding;gene_id=WBGene00017605;logic_name=wormbase	30	26	23	87	86	79	17878	20337	21286	17101	15609	20468	6.44331e-05	0.00532046		I:13682513:13682898	ID=gene:WBGene00012231;Name=W04A4.2;biotype=protein_coding;gene_id=WBGene00012231;logic_name=wormbase	55	67	95	90	119	113	1643	1786	2121	1496	1438	1661	0.000857474	0.107861
I:9748728:9748882	ID=gene:WBGene00044607;Name=K02A11.4;biotype=protein_coding;gene_id=WBGene00044607;logic_name=wormbase	1	0	0	14	16	17	331	416	369	493	540	571	6.44728e-05	0.00532046		X:10067897:10068810	ID=gene:WBGene00013869;Name=mlck-1;biotype=protein_coding;description=Myosin	4	1	23	52	50	71	2132	2180	2948	3023	2746	3428	0.000869997	0.107861
I:14559141:14560036	ID=gene:WBGene00013680;Name=rpom-1;biotype=protein_coding;description=DNA-directed	2	4	4	23	15	25	6137	6566	7043	6247	5700	7979	6.54818e-05	0.00538041		III:897172:897366	ID=gene:WBGene00017758;Name=F23H11.2;biotype=protein_coding;description=TATA	21	16	17	35	39	24	6737	6891	6742	6485	5964	5194	0.000870792	0.107861
IV:10329779:10330670	ID=gene:WBGene00006779;Name=unc-43;biotype=protein_coding;description=Calcium/calmodulin-dependent	43	38	55	191	188	159	3003	2998	3846	7051	6625	6752	6.57029e-05	0.00538564		V:6765566:6765791	ID=gene:WBGene00020808;Name=clik-1;biotype=protein_coding;description=CaLponIn-liKe	90	102	153	79	74	88	55530	59477	69495	68752	70170	78468	0.000871671	0.107861
II:712922:719408	ID=gene:WBGene00020171;Name=T02H6.1;biotype=protein_coding;gene_id=WBGene00020171;logic_name=wormbase	142	163	162	505	391	422	8476	8875	9397	7909	6865	9761	6.62039e-05	0.00538564		IV:1617564:1618675	ID=gene:WBGene00021521;Name=nhr-287;biotype=protein_coding;description=Nuclear	4	14	5	21	13	18	147	219	194	166	101	97	0.000854573	0.107861
IV:7634280:7634326	ID=gene:WBGene00004046;Name=plp-1;biotype=protein_coding;description=Pur	3	9	14	75	64	62	20869	22908	23057	20528	18732	25300	6.62263e-05	0.00538564		IV:13132489:13133020	ID=gene:WBGene00007206;Name=B0564.6;biotype=protein_coding;gene_id=WBGene00007206;logic_name=wormbase	1	2	0	17	10	10	324	281	390	456	403	427	0.000880158	0.108011
X:8934731:8935334	ID=gene:WBGene00017012;Name=acs-22;biotype=protein_coding;description=Fatty	14	22	17	72	55	46	5687	6061	5556	7290	6605	3783	6.65385e-05	0.00538564		I:6971426:6971737	ID=gene:WBGene00016262;Name=C30F12.3;biotype=protein_coding;gene_id=WBGene00016262;logic_name=wormbase	0	2	3	15	11	7	156	152	131	171	142	123	0.000881904	0.108085
X:5037102:5037440	ID=gene:WBGene00022615;Name=ZC449.5;biotype=protein_coding;gene_id=WBGene00022615;logic_name=wormbase	4	1	4	46	34	44	1590	1899	2611	4537	4197	5064	6.65786e-05	0.00538564		I:6125594:6125644	ID=gene:WBGene00020838;Name=trak-1;biotype=protein_coding;description=TRAK1	5	7	8	24	18	23	4780	4778	5884	6360	6155	6247	0.000883909	0.10819
III:12335832:12336906	ID=gene:WBGene00006986;Name=zip-1;biotype=protein_coding;description=BZIP	46	56	60	149	128	154	933	1065	1188	1695	1604	1719	6.66337e-05	0.00538564		V:6191106:6191687	ID=gene:WBGene00006436;Name=ttn-1;biotype=protein_coding;description=Titin	3	2	3	24	11	18	66556	67609	87687	97314	84554	103148	0.000885508	0.108245
V:18663988:18664029	ID=gene:WBGene00013481;Name=Y69H2.3;biotype=protein_coding;gene_id=WBGene00013481;logic_name=wormbase	13	8	17	251	210	73	19710	20946	22701	29664	25958	15322	6.67896e-05	0.00538564		I:9677887:9678413	ID=gene:WBGene00007297;Name=C04F12.1;biotype=protein_coding;gene_id=WBGene00007297;logic_name=wormbase	3	4	6	16	13	10	7418	7751	7304	7318	6553	5743	0.000886782	0.108261
III:5613019:5613144	ID=gene:WBGene00000239;Name=bas-1;biotype=protein_coding;description=Biogenic	13	15	11	34	41	36	1741	1979	2110	1740	1711	1824	6.70022e-05	0.00539365		III:9549458:9549646	ID=gene:WBGene00006755;Name=unc-16;biotype=protein_coding;description=JNK-interacting	28	38	37	54	51	46	15911	17555	17646	16429	15263	14120	0.000897782	0.109321
III:7969505:7969939	ID=gene:WBGene00044633;Name=F54H12.7;biotype=protein_coding;gene_id=WBGene00044633;logic_name=wormbase	2	4	8	4	3	4	80	56	255	1125	1226	1027	6.75858e-05	0.00541911		III:11258569:11258912	ID=gene:WBGene00012930;Name=obr-1;biotype=protein_coding;description=Oxysterol-binding	4	6	5	22	12	24	5656	6570	6926	6336	6348	6902	0.000899021	0.109331
X:7732342:7732388	ID=gene:WBGene00006925;Name=vit-1;biotype=protein_coding;description=Vitellogenin-1	4	6	6	8	3	5	75564	79119	81142	8830	8048	10331	6.7603e-05	0.00541911		IV:16944255:16944832	ID=gene:WBGene00013789;Name=Y116A8C.9;biotype=protein_coding;gene_id=WBGene00013789;logic_name=wormbase	4	6	5	16	11	19	5047	5268	5220	4720	4331	3891	0.000906397	0.10999
V:12183973:12184025	ID=gene:WBGene00014124;Name=usip-1;biotype=protein_coding;description=U	7	11	11	74	73	61	22320	23518	23676	22744	19398	27681	6.79506e-05	0.00542668		IV:2176011:2176376	ID=gene:WBGene00016917;Name=C54E4.1;biotype=protein_coding;gene_id=WBGene00016917;logic_name=wormbase	0	0	0	5	10	6	17	10	8	15	21	16	0.000906774	0.10999
X:724591:725138	ID=gene:WBGene00004829;Name=sli-1;biotype=protein_coding;description=Sli-1	17	15	9	48	47	47	2551	2685	2516	3199	2983	2701	6.79774e-05	0.00542668		IV:15012857:15012927	ID=gene:WBGene00001336;Name=qars-1;biotype=protein_coding;description=Probable	15	17	24	3	5	7	17548	19106	20002	18569	16618	16987	0.000916424	0.110277
III:1003704:1003766	ID=gene:WBGene00019914;Name=clec-150;biotype=protein_coding;description=C-type	0	1	0	7	13	6	14482	16068	14306	4061	3945	4389	6.80234e-05	0.00542668		X:6715557:6715646	ID=gene:WBGene00003530;Name=nas-11;biotype=protein_coding;description=Zinc	5	3	14	31	37	26	4668	5105	5367	6298	5552	4854	0.000921935	0.110277
V:3780382:3780562	ID=gene:WBGene00019965;Name=R08F11.1;biotype=protein_coding;description=Non-lysosomal	0	0	2	18	23	15	2965	3153	3352	3113	2996	3288	6.80518e-05	0.00542668		I:8948877:8948951	ID=gene:WBGene00009962;Name=F53B6.7;biotype=protein_coding;gene_id=WBGene00009962;logic_name=wormbase	11	10	26	4	10	9	396	363	697	537	655	977	0.000921997	0.110277
V:10103186:10103494	ID=gene:WBGene00007422;Name=ugt-17;biotype=protein_coding;description=UDP-GlucuronosylTransferase	18	24	39	83	70	52	1638	1810	1574	1254	1071	883	6.81869e-05	0.00542936		X:10341022:10341073	ID=gene:WBGene00011102;Name=R07E3.1;biotype=protein_coding;gene_id=WBGene00011102;logic_name=wormbase	2	8	10	0	0	0	3021	3178	3904	4644	4290	5370	0.000920627	0.110277
II:8401269:8401315	ID=gene:WBGene00009897;Name=skpo-1;biotype=protein_coding;description=Peroxidase	0	2	2	4	7	8	29364	32260	29374	6261	6061	9377	6.89544e-05	0.00546196		II:12186059:12187731	ID=gene:WBGene00013257;Name=Y57A10A.14;biotype=protein_coding;gene_id=WBGene00013257;logic_name=wormbase	24	49	58	52	59	53	232	295	395	237	224	204	0.000917782	0.110277
III:9549683:9550136	ID=gene:WBGene00006755;Name=unc-16;biotype=protein_coding;description=JNK-interacting	50	55	60	182	175	153	15911	17555	17646	17003	15086	19381	6.89677e-05	0.00546196		III:12319406:12320901	ID=gene:WBGene00013559;Name=Y75B8A.28;biotype=protein_coding;gene_id=WBGene00013559;logic_name=wormbase	9	12	10	16	16	7	199	217	223	809	685	401	0.000911989	0.110277
III:10695404:10696029	ID=gene:WBGene00001478;Name=fmo-3;biotype=protein_coding;description=Flavin-containing	0	2	2	40	38	23	1049	1182	1190	4154	4062	2238	6.90552e-05	0.00546196		IV:7899330:7899995	ID=gene:WBGene00016957;Name=atic-1;biotype=protein_coding;description=5-Aminoimidazole-4-carboxamide	12	14	20	28	29	35	7969	8096	9227	8424	7627	7834	0.000917928	0.110277
I:3601405:3602014	ID=gene:WBGene00021633;Name=Y47G6A.3;biotype=protein_coding;gene_id=WBGene00021633;logic_name=wormbase	15	11	24	28	29	32	227	197	320	1572	1456	1223	6.91383e-05	0.00546399		III:3314288:3315896	ID=gene:WBGene00021811;Name=ral-1;biotype=protein_coding;description=RAL	30	21	37	51	61	52	4489	4796	5142	4925	4915	4329	0.000917969	0.110277
V:14944182:14945453	ID=gene:WBGene00044177;Name=C30G7.3;biotype=protein_coding;gene_id=WBGene00044177;logic_name=wormbase	4	5	6	16	22	19	135	144	383	4799	4640	3712	7.02521e-05	0.00550997		IV:12176004:12176578	ID=gene:WBGene00003772;Name=nlr-1;biotype=protein_coding;description=Neurexin	0	0	1	7	11	6	613	607	603	571	499	623	0.000937467	0.111422
III:7950278:7950550	ID=gene:WBGene00002879;Name=let-754;biotype=protein_coding;description=Adenylate	22	30	50	240	196	189	11264	12397	13655	9984	9382	13201	7.0431e-05	0.00550997		V:13311055:13311100	ID=gene:WBGene00008218;Name=nasp-2;biotype=protein_coding;description=NASP	147	159	140	192	178	180	75484	83195	73724	74814	67736	54505	0.000935806	0.111422
III:5323115:5323534	ID=gene:WBGene00018674;Name=F52C9.3;biotype=protein_coding;gene_id=WBGene00018674;logic_name=wormbase	29	21	28	62	54	82	3408	3950	3959	3867	3262	4589	7.0434e-05	0.00550997		I:8907612:8907698	ID=gene:WBGene00011629;Name=T08G11.1;biotype=protein_coding;gene_id=WBGene00011629;logic_name=wormbase	11	11	11	22	30	33	77464	84627	83342	85793	77980	77439	0.000934294	0.111422
I:876650:877705	ID=gene:WBGene00022389;Name=pde-6;biotype=protein_coding;description=Probable	14	12	22	63	52	43	1831	1892	2348	1917	1862	1937	7.05786e-05	0.00550997		X:8412999:8413301	ID=gene:WBGene00017258;Name=F08F1.4;biotype=protein_coding;gene_id=WBGene00017258;logic_name=wormbase	24	37	44	61	63	57	456	551	516	538	500	404	0.000936471	0.111422
II:1609529:1609594	ID=gene:WBGene00015598;Name=fbxa-163;biotype=protein_coding;description=F-box	0	0	0	6	8	15	6	16	8	4217	3830	4032	7.07886e-05	0.00550997		X:13526105:13527211	ID=gene:WBGene00003903;Name=pab-2;biotype=protein_coding;description=Polyadenylate-binding	24	37	26	12	11	15	3445	3595	3885	4232	4156	3893	0.000944923	0.111499
III:11123110:11126241	ID=gene:WBGene00012977;Name=Y48A6C.4;biotype=protein_coding;gene_id=WBGene00012977;logic_name=wormbase	170	200	194	194	217	295	7821	8670	8478	6326	6010	8856	7.0936e-05	0.00550997		X:5353454:5353517	ID=gene:WBGene00003990;Name=pfn-2;biotype=protein_coding;description=Profilin-2	5	9	6	0	1	0	2309	2284	2554	2715	2576	2631	0.000944768	0.111499
I:2905699:2906017	ID=gene:WBGene00022110;Name=Y71F9AL.4;biotype=protein_coding;gene_id=WBGene00022110;logic_name=wormbase	13	19	16	15	9	16	964	1169	1311	4355	4053	3777	7.09444e-05	0.00550997		IV:10925729:10926107	ID=gene:WBGene00004319;Name=rbr-2;biotype=protein_coding;description=Lysine-specific	22	20	22	9	2	6	20846	22650	22134	20688	19017	16591	0.000941564	0.111499
V:13134314:13134724	ID=gene:WBGene00007152;Name=clec-225;biotype=protein_coding;description=C-type	0	0	0	21	21	15	45	104	49	142	95	81	7.11087e-05	0.00550997		IV:12711420:12711661	ID=gene:WBGene00007779;Name=C27D8.3;biotype=protein_coding;gene_id=WBGene00007779;logic_name=wormbase	6	3	10	27	13	21	1645	1699	2505	1866	1624	1949	0.000947574	0.111499
V:18660665:18660719	ID=gene:WBGene00013481;Name=Y69H2.3;biotype=protein_coding;gene_id=WBGene00013481;logic_name=wormbase	1	1	1	19	26	11	19710	20946	22701	29664	25958	15322	7.12219e-05	0.00551371		III:11843552:11844867	ID=gene:WBGene00003826;Name=ntl-3;biotype=protein_coding;description=NOT-Like	25	30	38	59	47	56	8616	9857	9908	9921	9335	8408	0.00094929	0.111562
III:756855:757535	ID=gene:WBGene00020551;Name=T17H7.7;biotype=protein_coding;gene_id=WBGene00020551;logic_name=wormbase	20	15	17	11	18	5	132	130	230	1465	1245	850	7.15551e-05	0.00552874		III:1957862:1959826	ID=gene:WBGene00020115;Name=mboa-6;biotype=protein_coding;description=Lysophospholipid	246	241	301	407	328	319	17329	19430	19193	17957	17152	15899	0.000953802	0.111953
IV:7289201:7289447	ID=gene:WBGene00018346;Name=F42C5.4;biotype=protein_coding;gene_id=WBGene00018346;logic_name=wormbase	0	0	2	50	44	30	146	137	200	952	877	646	7.15831e-05	0.00552874		IV:1876208:1877186	ID=gene:WBGene00001173;Name=egl-4;biotype=protein_coding;description=cGMP-dependent	46	68	59	115	99	78	20501	21910	23278	22057	21322	19874	0.000976075	0.112282
X:579654:579987	ID=gene:WBGene00003407;Name=mrp-1;biotype=protein_coding;description=Multidrug	26	26	30	116	95	100	7511	7617	8771	13559	12613	14791	7.27419e-05	0.00559103		X:12627751:12628077	ID=gene:WBGene00006493;Name=tag-147;biotype=protein_coding;gene_id=WBGene00006493;logic_name=wormbase	12	18	17	39	26	55	8870	9473	9756	6762	6553	6775	0.000988426	0.112282
IV:3611590:3611639	ID=gene:WBGene00022610;Name=ZC416.6;biotype=protein_coding;gene_id=WBGene00022610;logic_name=wormbase	12	13	15	44	44	70	5935	6523	7149	7116	6426	7645	7.31116e-05	0.00560144		IV:9865935:9865981	ID=gene:WBGene00010639;Name=K07F5.15;biotype=protein_coding;gene_id=WBGene00010639;logic_name=wormbase	6	8	6	0	0	1	5277	5953	6307	6302	5510	5478	0.000968123	0.112282
III:1707036:1708682	ID=gene:WBGene00021256;Name=Y22D7AR.2;biotype=protein_coding;gene_id=WBGene00021256;logic_name=wormbase	186	243	176	272	335	262	301	361	359	1464	1503	1186	7.31126e-05	0.00560144		IV:8835333:8836520	ID=gene:WBGene00012121;Name=T28C6.7;biotype=protein_coding;gene_id=WBGene00012121;logic_name=wormbase	51	59	60	129	119	81	17663	18570	19189	21144	19586	18639	0.00098742	0.112282
V:7573857:7574212	ID=gene:WBGene00017605;Name=F19F10.9;biotype=protein_coding;gene_id=WBGene00017605;logic_name=wormbase	22	13	24	65	71	67	17878	20337	21286	17101	15609	20468	7.33939e-05	0.00560198		III:11653032:11654735	ID=gene:WBGene00012750;Name=faah-6;biotype=protein_coding;description=Fatty	10	13	7	21	19	19	275	228	216	178	215	174	0.000962433	0.112282
III:3061309:3061744	ID=gene:WBGene00019170;Name=H06I04.6;biotype=protein_coding;gene_id=WBGene00019170;logic_name=wormbase	31	49	34	244	232	181	1145	1271	1293	3435	2859	2718	7.36068e-05	0.00560198		V:7235453:7235499	ID=gene:WBGene00015463;Name=hpo-9;biotype=protein_coding;gene_id=WBGene00015463;logic_name=wormbase	14	18	10	35	26	23	11164	12371	12113	11184	10338	9535	0.000963	0.112282
X:11844603:11844884	ID=gene:WBGene00010064;Name=F54F7.2;biotype=protein_coding;gene_id=WBGene00010064;logic_name=wormbase	0	1	1	30	37	14	1721	1979	1575	454	461	435	7.36496e-05	0.00560198		X:16641055:16641415	ID=gene:WBGene00018373;Name=F43B10.1;biotype=protein_coding;gene_id=WBGene00018373;logic_name=wormbase	2	0	1	10	11	9	1418	1424	1783	1947	1945	2050	0.000979948	0.112282
X:4827848:4827897	ID=gene:WBGene00019957;Name=R08E3.1;biotype=protein_coding;gene_id=WBGene00019957;logic_name=wormbase	3	5	14	52	47	49	14856	16247	16225	19279	17943	17606	7.36516e-05	0.00560198		V:5491284:5491807	ID=gene:WBGene00020256;Name=T05C3.6;biotype=protein_coding;gene_id=WBGene00020256;logic_name=wormbase	1	8	1	21	16	28	1144	1250	1141	1404	1242	1553	0.00096466	0.112282
II:1464148:1464233	ID=gene:WBGene00021791;Name=Y51H7C.13;biotype=protein_coding;gene_id=WBGene00021791;logic_name=wormbase	0	4	1	13	11	12	50	63	73	3042	2755	3078	7.37875e-05	0.00560355		II:15235941:15237100	ID=gene:WBGene00021595;Name=Y46E12BL.2;biotype=protein_coding;gene_id=WBGene00021595;logic_name=wormbase	25	33	22	41	43	41	16360	17777	18074	15465	14694	14516	0.000976437	0.112282
III:120593:120636	ID=gene:WBGene00016219;Name=pals-24;biotype=protein_coding;description=Protein	4	2	6	45	44	47	781	747	673	1736	1855	1681	7.45197e-05	0.00565015		V:1098614:1098872	ID=gene:WBGene00021743;Name=Y50D4B.4;biotype=protein_coding;gene_id=WBGene00021743;logic_name=wormbase	9	27	15	58	43	67	13248	12932	14539	12469	12035	11824	0.000969615	0.112282
II:9102783:9103908	ID=gene:WBGene00012003;Name=T24H10.5;biotype=protein_coding;gene_id=WBGene00012003;logic_name=wormbase	77	125	79	123	158	77	177	272	232	925	948	733	7.53385e-05	0.00568958		V:7714554:7714612	ID=gene:WBGene00022653;Name=ZK105.1;biotype=protein_coding;gene_id=WBGene00022653;logic_name=wormbase	6	6	10	16	18	17	3607	3648	4030	3634	3263	2799	0.000975485	0.112282
III:2075156:2076077	ID=gene:WBGene00021435;Name=Y39A3A.4;biotype=protein_coding;gene_id=WBGene00021435;logic_name=wormbase	2	0	0	122	115	77	82	77	70	1473	1336	1008	7.57186e-05	0.0057095		IV:1245602:1246104	ID=gene:WBGene00009523;Name=clec-165;biotype=protein_coding;description=C-type	2	8	15	32	26	41	82	101	140	183	121	188	0.000993518	0.11242
I:13653280:13653313	ID=gene:WBGene00004445;Name=rpl-31;biotype=protein_coding;description=60S	41	43	43	83	76	80	46767	53310	54770	50082	43232	54711	7.57222e-05	0.0057095		I:7231506:7231660	ID=gene:WBGene00007258;Name=hasp-1;biotype=protein_coding;description=HASPin	8	8	12	2	0	1	5403	5956	5737	5531	4950	4737	0.000996275	0.112597
I:8557996:8558389	ID=gene:WBGene00001651;Name=gon-2;biotype=protein_coding;description=Transient	11	16	24	53	54	61	9505	10384	10450	11316	10339	12372	7.5925e-05	0.00571056
III:1450930:1451919	ID=gene:WBGene00022349;Name=Y82E9BR.17;biotype=protein_coding;gene_id=WBGene00022349;logic_name=wormbase	25	19	5	8	5	5	1743	1897	886	46	47	81	7.59761e-05	0.00571056
II:11425472:11426160	ID=gene:WBGene00014666;Name=C05D12.3;biotype=protein_coding;gene_id=WBGene00014666;logic_name=wormbase	31	22	41	11	2	7	4491	4744	6721	8652	8312	11006	7.60643e-05	0.00571268
III:5955294:5955887	ID=gene:WBGene00017778;Name=nono-1;biotype=protein_coding;description=NONO	35	26	30	67	66	64	8637	9260	8422	6960	6041	8008	7.63739e-05	0.0057269
II:9659522:9659592	ID=gene:WBGene00014253;Name=ZK1320.3;biotype=protein_coding;gene_id=WBGene00014253;logic_name=wormbase	0	1	1	24	30	19	9052	10745	11015	23269	21425	18718	7.66936e-05	0.00573858
V:13311454:13311508	ID=gene:WBGene00008218;Name=nasp-2;biotype=protein_coding;description=NASP	34	24	34	50	36	63	75484	83195	73724	41192	33899	60763	7.67535e-05	0.00573858
III:4379565:4379633	ID=gene:WBGene00007133;Name=B0284.3;biotype=protein_coding;gene_id=WBGene00007133;logic_name=wormbase	0	0	0	25	11	10	97	109	94	215	139	87	7.68825e-05	0.00573858
IV:11247329:11247777	ID=gene:WBGene00007336;Name=C05C12.4;biotype=protein_coding;gene_id=WBGene00007336;logic_name=wormbase	7	10	21	61	65	61	1292	1365	1181	1164	1315	1137	7.68912e-05	0.00573858
III:7670444:7670586	ID=gene:WBGene00015988;Name=C18H2.1;biotype=protein_coding;gene_id=WBGene00015988;logic_name=wormbase	21	11	15	25	26	25	156	169	220	1319	1360	1150	7.72805e-05	0.00575805
X:4281145:4281200	ID=gene:WBGene00016865;Name=ets-9;biotype=protein_coding;description=ETS	2	0	4	90	94	75	276	384	356	1557	1483	1593	7.74666e-05	0.00575922
V:18070290:18071862	ID=gene:WBGene00013347;Name=nova-1;biotype=protein_coding;description=NOVA	88	87	91	144	158	156	6620	7158	6373	5357	5059	6572	7.74702e-05	0.00575922
V:13463442:13463490	ID=gene:WBGene00001496;Name=frm-10;biotype=protein_coding;description=FERM	17	14	10	61	68	64	7873	8396	8193	8620	7668	10800	7.76218e-05	0.00576599
IV:13031769:13032539	ID=gene:WBGene00003150;Name=mbk-2;biotype=protein_coding;description=Dual	23	27	26	48	41	60	11507	11911	13001	10604	8814	13532	7.8074e-05	0.00578658
I:5830576:5832100	ID=gene:WBGene00016331;Name=obr-4;biotype=protein_coding;description=Oxysterol-binding	45	52	54	143	127	121	11962	13235	12985	13800	12512	15631	7.80812e-05	0.00578658
X:5939855:5940104	ID=gene:WBGene00016716;Name=acs-17;biotype=protein_coding;description=Fatty	31	42	39	13	20	25	2592	3108	2858	4241	3929	4792	7.84168e-05	0.00580693
V:6845493:6845922	ID=gene:WBGene00020516;Name=T15B7.1;biotype=protein_coding;gene_id=WBGene00020516;logic_name=wormbase	1	6	1	26	30	26	8240	9339	8602	6263	5720	8093	7.85686e-05	0.00581365
III:2479106:2479488	ID=gene:WBGene00004884;Name=smg-6;biotype=protein_coding;description=Suppressor	17	18	23	47	45	51	9198	10520	10370	9605	8264	11606	7.87168e-05	0.00581558
X:4832495:4832542	ID=gene:WBGene00019957;Name=R08E3.1;biotype=protein_coding;gene_id=WBGene00019957;logic_name=wormbase	0	1	0	13	13	12	14856	16247	16225	19279	17943	17606	7.93615e-05	0.00585105
X:1273852:1273900	ID=gene:WBGene00016874;Name=C52B11.5;biotype=protein_coding;gene_id=WBGene00016874;logic_name=wormbase	15	16	14	64	63	56	2100	2177	2463	2229	2091	2777	8.01068e-05	0.00587633
IV:9403579:9403797	ID=gene:WBGene00010150;Name=F56D5.6;biotype=protein_coding;gene_id=WBGene00010150;logic_name=wormbase	249	229	302	419	415	406	3404	3773	3929	9745	9358	9708	8.03457e-05	0.00587633
III:5613172:5613383	ID=gene:WBGene00000239;Name=bas-1;biotype=protein_coding;description=Biogenic	26	20	24	58	51	74	1741	1979	2110	1740	1711	1824	8.04184e-05	0.00587633
IV:4174162:4174738	ID=gene:WBGene00004386;Name=rnp-3;biotype=protein_coding;description=RNP	5	11	8	39	36	36	5995	6107	6235	5380	4901	7038	8.08271e-05	0.00587633
III:5625283:5625362	ID=gene:WBGene00000900;Name=daf-4;biotype=protein_coding;description=Cell	5	2	7	34	25	31	3511	3637	3854	4413	4292	4616	8.0835e-05	0.00587633
II:8403384:8403581	ID=gene:WBGene00009897;Name=skpo-1;biotype=protein_coding;description=Peroxidase	3	4	5	7	4	11	29364	32260	29374	6261	6061	9377	8.14436e-05	0.00589569
III:6176293:6176337	ID=gene:WBGene00018342;Name=F42A10.6;biotype=protein_coding;gene_id=WBGene00018342;logic_name=wormbase	1	3	5	28	29	24	2525	2681	3014	4400	3801	4005	8.14727e-05	0.00589569
V:13893687:13893863	ID=gene:WBGene00011932;Name=sptl-3;biotype=protein_coding;description=Serine	9	16	9	84	59	62	9149	10035	10246	10505	10238	11936	8.17395e-05	0.0059105
I:9869792:9871196	ID=gene:WBGene00003639;Name=nhr-49;biotype=protein_coding;description=Nuclear	128	168	142	309	261	282	5046	5315	5328	6040	5234	6386	8.20509e-05	0.00591955
I:14623710:14623827	ID=gene:WBGene00002978;Name=lev-11;biotype=protein_coding;description=Tropomyosin	18	7	21	106	99	98	19003	20911	26374	47610	42576	46671	8.21492e-05	0.00591955
I:6467307:6467357	ID=gene:WBGene00019431;Name=K06A5.3;biotype=protein_coding;description=Major	4	10	26	9	7	15	72	75	187	961	1080	886	8.23034e-05	0.00591955
I:12801098:12802494	ID=gene:WBGene00012474;Name=attf-6;biotype=protein_coding;description=AT	11	10	19	47	66	69	11973	12157	13138	11903	10927	15057	8.23061e-05	0.00591955
IV:10469979:10470064	ID=gene:WBGene00008486;Name=ugt-44;biotype=protein_coding;description=UDP-GlucuronosylTransferase	21	17	19	9	11	25	2784	2819	2925	14916	14297	14416	8.24241e-05	0.00591955
I:8832038:8832106	ID=gene:WBGene00009460;Name=ubr-5;biotype=protein_coding;description=UBR	8	8	9	25	27	29	71974	77660	73739	60091	52599	78546	8.25992e-05	0.00592154
IV:11256599:11256691	ID=gene:WBGene00001795;Name=gtl-1;biotype=protein_coding;description=GTL-1%3B	0	0	0	21	12	17	4949	5039	5978	6505	6073	8362	8.30571e-05	0.00594261
III:13745819:13746004	ID=gene:WBGene00010661;Name=tyr-2;biotype=protein_coding;description=TYRosinase	2	8	8	11	6	8	909	902	804	12948	10508	10325	8.31611e-05	0.00594558
IV:2483230:2483939	ID=gene:WBGene00044468;Name=Y69A2AL.2;biotype=protein_coding;description=Phospholipase	43	46	62	108	145	136	683	762	724	4840	4757	5251	8.3741e-05	0.00596802
II:5661782:5662167	ID=gene:WBGene00016115;Name=mdt-26;biotype=protein_coding;description=MeDiaTor	60	46	70	81	93	131	11115	10973	11681	7279	6140	10243	8.39085e-05	0.00596802
I:6217605:6217650	ID=gene:WBGene00020346;Name=rbm-5;biotype=protein_coding;description=RNA	0	2	3	14	13	13	16835	18598	18041	8650	7972	12700	8.39137e-05	0.00596802
II:12809432:12809685	ID=gene:WBGene00012909;Name=spds-1;biotype=protein_coding;description=SPermiDine	19	6	21	90	98	82	3032	3175	3713	3672	3522	3956	8.41895e-05	0.00598317
II:7536421:7536671	ID=gene:WBGene00022893;Name=ZK1290.13;biotype=protein_coding;gene_id=WBGene00022893;logic_name=wormbase	6	14	13	43	31	33	300	409	492	445	411	331	8.65142e-05	0.00608931
X:14064953:14064998	ID=gene:WBGene00007903;Name=lgc-21;biotype=protein_coding;description=Ligand-Gated	0	1	2	20	14	8	63	28	43	3888	3726	2088	8.65791e-05	0.00608938
IV:17404549:17404595	ID=gene:WBGene00004061;Name=pmp-4;biotype=protein_coding;description=Peroxisomal	3	0	0	63	51	38	936	1012	1101	5093	4303	3797	8.67602e-05	0.00609244
II:5352914:5352994	ID=gene:WBGene00017285;Name=F09E5.7;biotype=protein_coding;gene_id=WBGene00017285;logic_name=wormbase	3	3	4	35	29	23	5687	6571	6258	8805	7768	8827	8.72019e-05	0.00609244
IV:7179536:7179581	ID=gene:WBGene00016596;Name=C42D4.3;biotype=protein_coding;gene_id=WBGene00016596;logic_name=wormbase	0	0	0	8	18	1	18	5	23	15068	12133	4277	8.76498e-05	0.00610451
III:13408822:13409073	ID=gene:WBGene00003520;Name=nas-1;biotype=protein_coding;description=Zinc	6	12	14	9	8	3	51	58	80	253	250	214	8.77974e-05	0.00610451
II:7684959:7685191	ID=gene:WBGene00017545;Name=F18A1.1;biotype=protein_coding;gene_id=WBGene00017545;logic_name=wormbase	4	2	4	6	3	4	23	30	46	502	525	330	8.83519e-05	0.0061091
II:1825948:1828928	ID=gene:WBGene00020360;Name=math-41;biotype=protein_coding;description=MATH	205	179	226	488	486	561	522	578	689	2911	2470	2935	8.92332e-05	0.00612231
IV:13026449:13027263	ID=gene:WBGene00003150;Name=mbk-2;biotype=protein_coding;description=Dual	13	7	10	34	35	38	11507	11911	13001	10604	8814	13532	8.94982e-05	0.00612618
V:4653639:4653701	ID=gene:WBGene00000712;Name=col-139;biotype=protein_coding;description=COLlagen	0	0	6	58	62	79	21396	22899	64956	204211	183694	229775	8.95393e-05	0.00612618
X:11860810:11860887	ID=gene:WBGene00003219;Name=mes-1;biotype=protein_coding;gene_id=WBGene00003219;logic_name=wormbase	0	0	0	31	18	18	1017	1042	871	941	952	1036	8.95469e-05	0.00612618
I:11777699:11777951	ID=gene:WBGene00006876;Name=vab-10;biotype=protein_coding;description=VAB-10B	8	15	19	90	77	72	51736	56209	58648	86197	77281	93076	8.98496e-05	0.00613367
V:1095109:1095860	ID=gene:WBGene00021743;Name=Y50D4B.4;biotype=protein_coding;gene_id=WBGene00021743;logic_name=wormbase	1	1	3	54	45	35	13248	12932	14539	7952	8382	10758	9.01494e-05	0.00614466
V:1094566:1094615	ID=gene:WBGene00021743;Name=Y50D4B.4;biotype=protein_coding;gene_id=WBGene00021743;logic_name=wormbase	0	2	3	17	11	16	13248	12932	14539	7952	8382	10758	9.02717e-05	0.00614466
II:3750006:3750636	ID=gene:WBGene00044692;Name=fbxb-91;biotype=protein_coding;description=F-box	9	3	2	5	4	3	327	291	205	23	24	24	9.03251e-05	0.00614466
X:580454:580888	ID=gene:WBGene00003407;Name=mrp-1;biotype=protein_coding;description=Multidrug	43	44	35	188	148	166	7511	7617	8771	13559	12613	14791	9.08416e-05	0.00616661
IV:12694469:12694551	ID=gene:WBGene00011940;Name=T23B5.3;biotype=protein_coding;gene_id=WBGene00011940;logic_name=wormbase	7	4	6	27	25	27	5983	6852	7532	7499	7070	8376	9.09983e-05	0.00617226
I:310083:310761	ID=gene:WBGene00016906;Name=C53D5.5;biotype=protein_coding;gene_id=WBGene00016906;logic_name=wormbase	10	4	11	25	31	34	2463	2644	2961	2097	1920	2273	9.10936e-05	0.00617433
II:1411361:1411419	ID=gene:WBGene00021787;Name=Y51H7C.9;biotype=protein_coding;gene_id=WBGene00021787;logic_name=wormbase	7	9	16	14	16	13	245	302	538	1818	1550	1774	9.13786e-05	0.00618204
I:8799699:8800041	ID=gene:WBGene00009453;Name=F36A2.3;biotype=protein_coding;gene_id=WBGene00009453;logic_name=wormbase	13	13	18	56	69	65	4633	5448	5855	6627	6284	8462	9.16131e-05	0.00618204
X:4921968:4922017	ID=gene:WBGene00003986;Name=mct-4;biotype=protein_coding;description=MonoCarboxylate	9	2	3	51	35	57	4816	5071	6359	6663	6028	7848	9.19712e-05	0.00619653
II:8402113:8402224	ID=gene:WBGene00009897;Name=skpo-1;biotype=protein_coding;description=Peroxidase	3	3	2	4	7	7	29364	32260	29374	6261	6061	9377	9.23212e-05	0.00620454
X:2090146:2090196	ID=gene:WBGene00003087;Name=lsy-2;biotype=protein_coding;gene_id=WBGene00003087;logic_name=wormbase	13	10	18	116	124	79	3614	3371	3379	4010	3799	4097	9.2586e-05	0.00621366
IV:4791809:4791878	ID=gene:WBGene00020003;Name=R11E3.1;biotype=protein_coding;description=Tyrosine-protein	3	11	9	22	18	17	95	160	318	2426	2276	1848	9.29071e-05	0.00621587
V:5079348:5079393	ID=gene:WBGene00021977;Name=Y58A7A.3;biotype=protein_coding;gene_id=WBGene00021977;logic_name=wormbase	3	0	0	110	108	87	1868	2087	1840	28656	25705	22792	9.30021e-05	0.00621587
X:10676103:10676170	ID=gene:WBGene00008745;Name=F13E6.1;biotype=protein_coding;gene_id=WBGene00008745;logic_name=wormbase	6	3	2	46	35	48	2604	2844	2732	4669	4297	3806	9.32639e-05	0.00622398
IV:1207643:1207697	ID=gene:WBGene00001103;Name=dsl-1;biotype=protein_coding;description=Delta-like	1	3	4	5	6	5	165	197	145	27	32	36	9.37941e-05	0.00625497
IV:9255721:9255977	ID=gene:WBGene00012433;Name=Y11D7A.9;biotype=protein_coding;gene_id=WBGene00012433;logic_name=wormbase	0	2	4	7	6	1	57	64	74	2179	1962	828	9.39772e-05	0.0062628
V:19535156:19535767	ID=gene:WBGene00012812;Name=Y43F8B.1;biotype=protein_coding;gene_id=WBGene00012812;logic_name=wormbase	9	10	17	62	66	63	10624	10579	12466	23455	21218	21715	9.46275e-05	0.00629293
V:6324925:6325075	ID=gene:WBGene00020891;Name=T28C12.4;biotype=protein_coding;description=Carboxylic	62	66	34	9	14	17	3267	3396	2700	3161	3223	3473	9.49445e-05	0.00630899
X:11883428:11883661	ID=gene:WBGene00013394;Name=ule-5;biotype=protein_coding;description=Uterine	11	15	21	20	23	15	27760	32119	28229	4449	4832	6254	9.50967e-05	0.00631091
IV:2502026:2504311	ID=gene:WBGene00022087;Name=Y69A2AR.16;biotype=protein_coding;gene_id=WBGene00022087;logic_name=wormbase	1403	1649	1635	879	623	772	15636	17310	17329	14028	12866	16748	9.56556e-05	0.00633917
V:10097464:10097520	ID=gene:WBGene00011006;Name=ugt-47;biotype=protein_coding;description=Putative	29	35	35	53	41	47	6184	6798	7292	4928	4439	4701	9.60522e-05	0.00635337
I:4165203:4165320	ID=gene:WBGene00002139;Name=inx-17;biotype=protein_coding;description=Innexin-17	0	0	2	13	18	20	700	681	830	885	755	1011	9.62212e-05	0.00635337
II:4801412:4801650	ID=gene:WBGene00016354;Name=rig-6;biotype=protein_coding;description=Contactin	0	1	0	22	24	20	1814	1941	2392	5274	4974	5055	9.62703e-05	0.00635337
IV:8168124:8168167	ID=gene:WBGene00015052;Name=clec-52;biotype=protein_coding;description=C-type	0	0	0	24	20	18	490	680	740	2232	1727	1363	9.63472e-05	0.00635405
III:4029544:4029638	ID=gene:WBGene00002038;Name=hum-5;biotype=protein_coding;description=Heavy	2	6	8	36	35	36	4362	4780	5254	7995	7856	8388	9.66662e-05	0.0063679
III:2279177:2279647	ID=gene:WBGene00021858;Name=Y54F10BM.3;biotype=protein_coding;gene_id=WBGene00021858;logic_name=wormbase	15	20	20	76	53	31	275	258	380	3360	3062	2174	9.67579e-05	0.0063679
X:653083:654789	ID=gene:WBGene00002056;Name=ifc-2;biotype=protein_coding;description=Intermediate	27	16	29	25	24	17	9283	10282	11707	42872	39287	44264	9.74631e-05	0.00638825
V:14160114:14160480	ID=gene:WBGene00011364;Name=T02B5.3;biotype=protein_coding;description=Carboxylic	7	1	10	27	28	26	654	701	1259	746	584	552	9.86348e-05	0.00642847
II:1830760:1830806	ID=gene:WBGene00020359;Name=math-40;biotype=protein_coding;description=MATH	1	0	4	12	8	13	177	249	211	77	73	74	9.8958e-05	0.00642847
V:45647:46700	ID=gene:WBGene00015152;Name=B0348.2;biotype=protein_coding;gene_id=WBGene00015152;logic_name=wormbase	7	5	0	52	44	37	17	15	13	816	770	703	9.89747e-05	0.00642847
III:1212835:1213446	ID=gene:WBGene00022488;Name=orc-3;biotype=protein_coding;description=ORC	5	6	3	23	22	23	4860	5192	5059	4186	3402	5571	9.92147e-05	0.00642847
III:9925975:9926026	ID=gene:WBGene00010538;Name=ttr-3;biotype=protein_coding;description=Transthyretin-like	4	0	6	63	40	67	711	669	860	2722	1846	3280	9.97957e-05	0.0064459
V:1281388:1281506	ID=gene:WBGene00004053;Name=tank-1;biotype=protein_coding;description=Tankyrase-like	0	4	2	64	62	63	7359	7651	7458	23234	22415	30999	9.99061e-05	0.0064459
II:6855039:6855252	ID=gene:WBGene00001023;Name=dnj-5;biotype=protein_coding;description=DnaJ	25	32	42	63	52	71	27546	29261	29678	23760	19405	28885	0.000100172	0.00645866
III:4627778:4628070	ID=gene:WBGene00008654;Name=F10F2.2;biotype=protein_coding;description=Probable	2	2	1	48	32	21	5730	6327	7660	11676	10766	8662	0.000100317	0.0064593
X:13326803:13327361	ID=gene:WBGene00009797;Name=F46G10.2;biotype=protein_coding;gene_id=WBGene00009797;logic_name=wormbase	13	15	12	8	5	10	706	717	639	2082	1740	1634	0.000100385	0.00645931
II:9733565:9735011	ID=gene:WBGene00003100;Name=mab-3;biotype=protein_coding;description=Protein	0	0	0	15	6	2	0	6	7	183	208	90	0.000100756	0.00646956
I:201694:202123	ID=gene:WBGene00000227;Name=atm-1;biotype=protein_coding;description=Serine/threonine-protein	12	13	15	32	30	26	53839	67805	63840	44142	30619	42459	0.000101419	0.00649945
X:11907371:11909414	ID=gene:WBGene00045252;Name=Y62H9A.15;biotype=protein_coding;gene_id=WBGene00045252;logic_name=wormbase	10	11	2	100	144	81	125	119	124	294	344	243	0.000101613	0.0065039
IV:10329202:10329687	ID=gene:WBGene00006779;Name=unc-43;biotype=protein_coding;description=Calcium/calmodulin-dependent	9	13	17	64	67	66	3003	2998	3846	7051	6625	6752	0.000101861	0.0065039
III:9719210:9720122	ID=gene:WBGene00003572;Name=ncx-7;biotype=protein_coding;description=Putative	4	4	4	13	13	24	1429	1519	1697	928	942	1071	0.000101994	0.0065039
V:16527697:16528101	ID=gene:WBGene00009473;Name=F36D3.8;biotype=protein_coding;gene_id=WBGene00009473;logic_name=wormbase	2	2	2	6	5	5	15	16	36	489	442	333	0.000102338	0.0065039
X:3242567:3242612	ID=gene:WBGene00018237;Name=irg-7;biotype=protein_coding;description=Infection	3	7	0	81	68	59	51150	55946	56695	138564	129010	132386	0.000102478	0.0065039
X:6607661:6607853	ID=gene:WBGene00000786;Name=cpr-6;biotype=protein_coding;description=Cathepsin	45	70	64	160	127	173	67512	77437	65965	43630	40001	33004	0.000102581	0.0065039
IV:11256462:11256508	ID=gene:WBGene00001795;Name=gtl-1;biotype=protein_coding;description=GTL-1%3B	0	0	0	10	17	23	4949	5039	5978	6505	6073	8362	0.000102658	0.0065045
X:11234621:11236332	ID=gene:WBGene00007944;Name=C34F6.10;biotype=protein_coding;gene_id=WBGene00007944;logic_name=wormbase	33	28	44	134	135	116	2775	2975	2911	5193	4763	4736	0.000102928	0.00650813
IV:11257077:11257466	ID=gene:WBGene00001795;Name=gtl-1;biotype=protein_coding;description=GTL-1%3B	4	0	0	27	28	51	4949	5039	5978	6505	6073	8362	0.000103441	0.00652368
V:20660761:20660949	ID=gene:WBGene00012185;Name=W01F3.2;biotype=protein_coding;gene_id=WBGene00012185;logic_name=wormbase	31	41	45	99	116	62	2241	2573	2390	15211	13903	8508	0.000104598	0.00657726
II:11105527:11105570	ID=gene:WBGene00007503;Name=C09H10.9;biotype=protein_coding;gene_id=WBGene00007503;logic_name=wormbase	9	6	10	13	14	7	118	159	160	1096	920	762	0.000104636	0.00657726
V:11934387:11934434	ID=gene:WBGene00010286;Name=F58H1.3;biotype=protein_coding;description=Enolase-phosphatase	8	21	11	35	54	52	3774	4365	4317	2494	2586	3485	0.000104911	0.00658507
IV:7649317:7649968	ID=gene:WBGene00001584;Name=nrde-4;biotype=protein_coding;gene_id=WBGene00001584;logic_name=wormbase	5	3	5	20	14	27	14912	16224	16416	14364	12328	17116	0.000104931	0.00658507
V:10250677:10250840	ID=gene:WBGene00000102;Name=akt-1;biotype=protein_coding;description=Serine/threonine-protein	16	17	23	85	75	67	20617	22507	21784	19741	17265	23853	0.000105007	0.00658507
II:13406453:13408012	ID=gene:WBGene00001162;Name=efl-2;biotype=protein_coding;description=E2F-like	42	43	39	85	110	106	1718	1948	1875	1606	1513	2021	0.000105036	0.00658507
III:5735289:5735408	ID=gene:WBGene00015085;Name=B0244.10;biotype=protein_coding;gene_id=WBGene00015085;logic_name=wormbase	3	0	0	26	21	34	241	206	238	490	467	679	0.000105201	0.00658669
II:9226488:9227067	ID=gene:WBGene00004174;Name=abu-14;biotype=protein_coding;description=Activated	3	0	0	16	4	5	20	2	8	1631	1539	956	0.00010548	0.0065994
X:3550272:3552546	ID=gene:WBGene00004350;Name=rgs-7;biotype=protein_coding;description=Regulator	16	27	31	52	72	102	3774	4001	3614	2493	2389	3388	0.000105542	0.0065994
III:11629455:11630925	ID=gene:WBGene00013426;Name=Y66A7A.7;biotype=protein_coding;gene_id=WBGene00013426;logic_name=wormbase	15	25	17	130	109	140	199	222	292	689	596	765	0.000105772	0.00660509
II:3231470:3234693	ID=gene:WBGene00015914;Name=C17F4.8;biotype=protein_coding;gene_id=WBGene00015914;logic_name=wormbase	14	25	22	24	21	31	144	159	202	59	56	100	0.000106521	0.00662074
X:9554824:9554902	ID=gene:WBGene00009888;Name=F49E2.5;biotype=protein_coding;gene_id=WBGene00009888;logic_name=wormbase	4	10	12	61	74	62	5811	6517	8350	14214	13180	14611	0.000106524	0.00662074
I:6497628:6497670	ID=gene:WBGene00016943;Name=acdh-1;biotype=protein_coding;description=Acyl	143	114	215	308	298	466	98491	110357	107330	78109	73435	118704	0.000106845	0.00662325
V:4611023:4612492	ID=gene:WBGene00022021;Name=Y61A9LA.10;biotype=protein_coding;gene_id=WBGene00022021;logic_name=wormbase	7	18	11	66	94	87	13290	15083	16222	17874	16219	20412	0.000106938	0.00662325
X:2911422:2911888	ID=gene:WBGene00003776;Name=nmy-1;biotype=protein_coding;description=Non-muscle	2	5	8	46	59	59	24617	26949	31123	54330	52137	72289	0.000106967	0.00662325
X:4830596:4831514	ID=gene:WBGene00019957;Name=R08E3.1;biotype=protein_coding;gene_id=WBGene00019957;logic_name=wormbase	28	20	31	128	124	83	14856	16247	16225	19279	17943	17606	0.000107076	0.00662573
III:1074476:1076325	ID=gene:WBGene00006697;Name=uaf-1;biotype=protein_coding;description=Splicing	108	88	117	256	215	241	10087	11266	11787	9644	8165	12100	0.000107283	0.00663418
II:12766987:12767043	ID=gene:WBGene00012901;Name=cnp-2;biotype=protein_coding;description=Calcineurin-interacting	2	5	7	2	4	2	361	449	560	3247	2804	4237	0.000107543	0.00664594
V:8788679:8789014	ID=gene:WBGene00006342;Name=sup-37;biotype=protein_coding;description=SUPpressor	16	12	17	65	63	56	2241	2254	2000	3353	3313	3488	0.000107614	0.00664601
II:5803323:5803542	ID=gene:WBGene00019405;Name=K05F1.1;biotype=protein_coding;gene_id=WBGene00019405;logic_name=wormbase	0	0	0	6	2	13	0	6	45	433	405	370	0.000107919	0.0066543
III:12928680:12929580	ID=gene:WBGene00012558;Name=Y37D8A.21;biotype=protein_coding;gene_id=WBGene00012558;logic_name=wormbase	14	18	25	30	18	39	20298	22179	20578	6790	6526	8433	0.000107957	0.0066543
X:13748698:13748790	ID=gene:WBGene00003661;Name=nhr-71;biotype=protein_coding;description=Nuclear	2	4	5	17	23	18	2393	2392	2318	1697	1493	1917	0.000108722	0.00666693
V:4413624:4414530	ID=gene:WBGene00001714;Name=grl-5;biotype=protein_coding;description=GRound-Like	0	0	0	6	24	0	2	9	0	2749	2581	753	0.000109205	0.00669071
IV:8266142:8266184	ID=gene:WBGene00006930;Name=vit-6;biotype=protein_coding;description=Vitellogenin-6	28	33	43	63	41	51	426207	463661	474031	268300	245832	246579	0.000110488	0.00674913
IV:1494945:1495604	ID=gene:WBGene00003806;Name=npp-20;biotype=protein_coding;description=Protein	27	34	26	51	50	68	5787	6538	6435	5727	4952	6649	0.000110783	0.00675846
V:987193:990235	ID=gene:WBGene00006770;Name=unc-34;biotype=protein_coding;description=UNC-34	30	34	36	55	50	67	3580	4077	3914	3329	3065	4013	0.000111016	0.00676405
I:10345793:10345838	ID=gene:WBGene00013893;Name=ZC434.7;biotype=protein_coding;gene_id=WBGene00013893;logic_name=wormbase	1	3	3	18	15	17	4650	4729	4846	3972	3336	5486	0.000113059	0.00686613
II:7495736:7496035	ID=gene:WBGene00019998;Name=R10H1.1;biotype=protein_coding;gene_id=WBGene00019998;logic_name=wormbase	108	134	139	217	197	170	463	556	651	1329	1384	1222	0.00011313	0.00686613
III:2277398:2279108	ID=gene:WBGene00021858;Name=Y54F10BM.3;biotype=protein_coding;gene_id=WBGene00021858;logic_name=wormbase	28	37	33	85	79	82	275	258	380	3360	3062	2174	0.000113486	0.00686855
III:4033387:4033770	ID=gene:WBGene00002038;Name=hum-5;biotype=protein_coding;description=Heavy	8	6	10	42	39	40	4362	4780	5254	7995	7856	8388	0.000113525	0.00686855
X:12628790:12628950	ID=gene:WBGene00006493;Name=tag-147;biotype=protein_coding;gene_id=WBGene00006493;logic_name=wormbase	10	11	4	44	36	29	8870	9473	9756	8533	7711	8019	0.000114425	0.00689618
IV:1203167:1203928	ID=gene:WBGene00001104;Name=dsl-2;biotype=protein_coding;description=Delta-like	15	30	13	9	7	13	1447	1450	1070	127	111	192	0.000114431	0.00689618
X:9487443:9495293	ID=gene:WBGene00001516;Name=gap-2;biotype=protein_coding;description=Ras	64	86	93	396	354	262	4670	4745	5020	6111	5391	5893	0.000114497	0.00689618
X:10190441:10194289	ID=gene:WBGene00008999;Name=myrf-2;biotype=protein_coding;description=Myelin	43	51	36	183	159	114	1946	1971	1855	2354	2199	2144	0.00011472	0.00689618
I:5574797:5574893	ID=gene:WBGene00019712;Name=rmh-1;biotype=protein_coding;description=RMi1	4	3	8	21	23	24	6152	6884	6774	4817	4242	6640	0.000114851	0.00689618
X:17058537:17059197	ID=gene:WBGene00016269;Name=C30G4.4;biotype=protein_coding;gene_id=WBGene00016269;logic_name=wormbase	14	15	8	57	52	62	797	812	847	1430	1222	1535	0.000115041	0.00689889
III:5735543:5735731	ID=gene:WBGene00015085;Name=B0244.10;biotype=protein_coding;gene_id=WBGene00015085;logic_name=wormbase	6	5	1	41	52	75	241	206	238	490	467	679	0.00011544	0.00691412
I:3537473:3538612	ID=gene:WBGene00021635;Name=Y47G6A.5;biotype=protein_coding;description=Tyrosine-protein	6	2	7	35	30	32	1291	1449	1767	2199	1997	2440	0.000116119	0.00693299
V:5511785:5512015	ID=gene:WBGene00016061;Name=hpo-15;biotype=protein_coding;gene_id=WBGene00016061;logic_name=wormbase	18	16	19	95	92	43	2613	2936	2998	5820	5587	3432	0.000116266	0.00693308
V:5428271:5428563	ID=gene:WBGene00004358;Name=rhr-1;biotype=protein_coding;description=RH	0	0	0	11	7	11	11448	12704	15191	10835	10323	15274	0.000116496	0.0069381
II:4370848:4371144	ID=gene:WBGene00015116;Name=pacs-1;biotype=protein_coding;description=Probable	0	6	4	41	40	22	2786	3169	3355	4710	4400	3412	0.000116836	0.00694531
II:13301976:13302233	ID=gene:WBGene00012989;Name=Y48C3A.5;biotype=protein_coding;gene_id=WBGene00012989;logic_name=wormbase	0	0	0	19	9	12	1200	1137	791	989	744	1171	0.000116927	0.00694641
V:423630:423700	ID=gene:WBGene00015259;Name=dod-20;biotype=protein_coding;description=Downstream	0	2	0	16	15	10	3	7	14	795	799	745	0.000117158	0.0069558
V:20660485:20660524	ID=gene:WBGene00012185;Name=W01F3.2;biotype=protein_coding;gene_id=WBGene00012185;logic_name=wormbase	38	42	36	64	79	62	2241	2573	2390	15211	13903	8508	0.000117674	0.00696902
II:11105886:11105929	ID=gene:WBGene00007503;Name=C09H10.9;biotype=protein_coding;gene_id=WBGene00007503;logic_name=wormbase	11	7	10	14	6	10	118	159	160	1096	920	762	0.00011929	0.00702253
V:18884659:18885846	ID=gene:WBGene00001258;Name=emb-4;biotype=protein_coding;gene_id=WBGene00001258;logic_name=wormbase	24	16	23	70	59	67	29481	32450	32313	37747	34227	44206	0.000119292	0.00702253
X:9440855:9441139	ID=gene:WBGene00007128;Name=memb-1;biotype=protein_coding;description=Golgi	1	1	0	8	6	9	1000	1164	1006	551	482	813	0.000119388	0.00702253
V:20100706:20101015	ID=gene:WBGene00004754;Name=sec-23;biotype=protein_coding;description=Yeast	22	18	19	55	44	51	18758	20218	21216	20059	17720	23772	0.000119512	0.00702546
V:6531151:6531508	ID=gene:WBGene00018488;Name=acs-1;biotype=protein_coding;description=Fatty	12	14	16	117	120	75	13630	15595	18886	20971	19998	21394	0.000120179	0.0070544
X:9933500:9934897	ID=gene:WBGene00023491;Name=tsp-21;biotype=protein_coding;description=Tetraspanin	29	38	24	51	55	49	1056	1128	1024	815	846	869	0.000120287	0.0070544
III:65458:65981	ID=gene:WBGene00021043;Name=pck-1;biotype=protein_coding;description=Phosphoenolypyruvate	103	78	65	11	10	25	13515	14788	13397	25231	22754	18951	0.000120301	0.0070544
V:16748559:16756743	ID=gene:WBGene00012019;Name=dkf-2;biotype=protein_coding;description=Serine/threonine-protein	38	29	52	160	122	127	6023	6342	6962	7313	6007	8164	0.000120538	0.00705818
V:17089155:17089196	ID=gene:WBGene00011487;Name=T05E12.6;biotype=protein_coding;gene_id=WBGene00011487;logic_name=wormbase	11	10	19	45	34	46	10943	11728	10054	8794	8336	9644	0.000120613	0.00705818
III:2335583:2336687	ID=gene:WBGene00021856;Name=Y54F10BM.1;biotype=protein_coding;gene_id=WBGene00021856;logic_name=wormbase	25	20	27	53	41	58	7048	7690	7742	6432	5820	8397	0.000120662	0.00705818
II:2291000:2291046	ID=gene:WBGene00019590;Name=K09F6.7;biotype=protein_coding;gene_id=WBGene00019590;logic_name=wormbase	0	1	0	9	10	8	664	762	748	622	610	586	0.000121041	0.00706733
IV:10358409:10358555	ID=gene:WBGene00011237;Name=gkow-1;biotype=protein_coding;description=G	1	1	5	21	17	25	5689	6804	6724	7828	7015	9201	0.00012123	0.0070679
V:12104554:12104858	ID=gene:WBGene00007546;Name=nhr-153;biotype=protein_coding;description=Nuclear	0	0	3	22	17	18	251	326	330	527	446	473	0.000121867	0.00709383
IV:1012958:1013074	ID=gene:WBGene00021921;Name=Y55F3AM.3;biotype=protein_coding;gene_id=WBGene00021921;logic_name=wormbase	33	22	35	65	47	71	6016	6374	6822	5305	4587	6600	0.000122289	0.00710972
IV:335191:336432	ID=gene:WBGene00017574;Name=F18F11.1;biotype=protein_coding;gene_id=WBGene00017574;logic_name=wormbase	17	15	14	40	52	44	1157	1175	1378	1109	1199	1417	0.00012276	0.0071287
III:1021305:1021459	ID=gene:WBGene00021336;Name=Y34F4.1;biotype=protein_coding;gene_id=WBGene00021336;logic_name=wormbase	2	0	0	22	15	13	193	254	180	348	303	216	0.000123272	0.00714505
III:12329813:12330572	ID=gene:WBGene00013560;Name=zip-12;biotype=protein_coding;description=BZIP	17	16	28	146	127	101	1313	1384	1348	3749	3542	3009	0.000123599	0.00715571
V:13894019:13894347	ID=gene:WBGene00011932;Name=sptl-3;biotype=protein_coding;description=Serine	35	40	34	139	154	115	9149	10035	10246	10505	10238	11936	0.000123881	0.00716288
X:5309523:5311642	ID=gene:WBGene00006064;Name=sto-2;biotype=protein_coding;description=Stomatin-2	144	227	294	118	96	143	248	317	403	316	296	425	0.000124318	0.00717946
X:10875903:10875952	ID=gene:WBGene00004000;Name=pgp-6;biotype=protein_coding;description=P-GlycoProtein	0	0	0	74	46	50	1815	2362	2013	17394	15556	12807	0.000124436	0.00718195
I:9899462:9899878	ID=gene:WBGene00003396;Name=mom-4;biotype=protein_coding;description=Mitogen-activated	4	7	6	15	23	24	3600	3980	3768	2547	2324	3488	0.000125181	0.00722054
V:14876658:14876740	ID=gene:WBGene00050943;Name=ZC412.10;biotype=protein_coding;gene_id=WBGene00050943;logic_name=wormbase	7	10	12	3	6	7	247	345	489	1128	1173	1012	0.000125743	0.00723981
IV:1248300:1248344	ID=gene:WBGene00009524;Name=F38A1.11;biotype=protein_coding;gene_id=WBGene00009524;logic_name=wormbase	0	0	0	20	17	10	0	3	0	114	166	117	0.000126151	0.00725633
I:8749794:8749836	ID=gene:WBGene00007977;Name=gska-3;biotype=protein_coding;description=Glycogen	1	2	2	6	4	6	68	137	238	3437	3309	2811	0.000126694	0.00727694
I:13803797:13804910	ID=gene:WBGene00044065;Name=tag-229;biotype=protein_coding;gene_id=WBGene00044065;logic_name=wormbase	15	17	13	31	38	46	1759	1950	1878	1736	1687	2074	0.000127023	0.00728267
X:15944310:15945702	ID=gene:WBGene00003169;Name=mec-5;biotype=protein_coding;description=MEC-5	95	61	102	40	45	40	1996	2032	2455	3574	3097	3224	0.00012762	0.00730251
I:11035840:11036644	ID=gene:WBGene00013128;Name=dxbp-1;biotype=protein_coding;description=Downstream	3	11	11	49	44	40	4730	5089	5279	6137	5702	6528	0.000127752	0.00730251
II:5617534:5617577	ID=gene:WBGene00000970;Name=dhs-6;biotype=protein_coding;description=DeHydrogenases%2C	3	5	2	15	14	17	8433	9115	8543	7210	6403	8627	0.000128538	0.00733973
V:20426074:20427371	ID=gene:WBGene00001406;Name=fce-2;biotype=protein_coding;description=CAAX	36	58	49	60	60	71	3331	3894	3507	2230	1940	2841	0.000128558	0.00733973
X:4675462:4675662	ID=gene:WBGene00019345;Name=tmem-135;biotype=protein_coding;description=Transmembrane	21	31	47	68	55	69	1174	1312	1479	920	926	1082	0.000129173	0.00735813
V:11346226:11346417	ID=gene:WBGene00001716;Name=grl-7;biotype=protein_coding;description=GRound-Like	0	0	2	57	68	5	2	2	10	3484	3351	951	0.000129222	0.00735813
X:6676602:6676657	ID=gene:WBGene00018174;Name=F38B6.4;biotype=protein_coding;description=Trifunctional	1	2	0	9	8	4	3656	3905	4334	1829	1643	1255	0.000129543	0.0073651
X:6927990:6928506	ID=gene:WBGene00017447;Name=F14B8.5;biotype=protein_coding;gene_id=WBGene00017447;logic_name=wormbase	2	2	0	53	73	56	534	671	812	2698	2648	2680	0.000129926	0.00737804
V:6706653:6706697	ID=gene:WBGene00020949;Name=W02F12.4;biotype=protein_coding;gene_id=WBGene00020949;logic_name=wormbase	7	5	9	38	31	31	5214	5876	5232	4830	3973	6089	0.000130124	0.00738164
X:11006214:11006425	ID=gene:WBGene00010334;Name=del-5;biotype=protein_coding;description=DEgenerin	0	0	4	11	11	15	306	297	376	187	227	231	0.000130594	0.00738513
II:14350293:14350341	ID=gene:WBGene00013219;Name=Y54G11A.11;biotype=protein_coding;description=Transcription	2	6	9	37	56	60	3383	3793	3868	3269	2739	4323	0.000131142	0.0073958
II:4801982:4805377	ID=gene:WBGene00016354;Name=rig-6;biotype=protein_coding;description=Contactin	247	294	359	1281	1180	1039	1814	1941	2392	5274	4974	5055	0.000131888	0.00742744
IV:8694960:8695008	ID=gene:WBGene00000994;Name=dic-1;biotype=protein_coding;description=DICE1	2	8	5	27	29	25	9282	9833	10288	8675	7867	10286	0.000132322	0.00744102
V:12758285:12758332	ID=gene:WBGene00008936;Name=papl-1;biotype=protein_coding;description=Purple	3	5	13	23	17	18	5033	5242	5751	2115	1879	2451	0.000132363	0.00744102
II:1906388:1907390	ID=gene:WBGene00016717;Name=math-22;biotype=protein_coding;description=MATH	8	12	9	73	84	56	324	402	410	768	710	709	0.000132441	0.00744102
II:10859533:10859583	ID=gene:WBGene00010911;Name=M106.3;biotype=protein_coding;gene_id=WBGene00010911;logic_name=wormbase	3	4	3	12	11	17	9770	10566	10800	7471	6536	9493	0.000132904	0.00745383
V:15655276:15656470	ID=gene:WBGene00009978;Name=F53E4.1;biotype=protein_coding;gene_id=WBGene00009978;logic_name=wormbase	18	15	18	62	85	87	5078	5736	5611	6072	5016	6870	0.00013372	0.00748706
X:8831969:8832295	ID=gene:WBGene00016188;Name=sec-15;biotype=protein_coding;description=Exocyst	1	2	2	17	10	14	2737	2877	2826	2664	2339	2862	0.000133733	0.00748706
IV:8462521:8462613	ID=gene:WBGene00006220;Name=str-176;biotype=protein_coding;description=Seven	3	6	5	31	21	34	1494	1575	1532	2123	1968	2379	0.000134852	0.00754087
II:5235375:5235584	ID=gene:WBGene00004020;Name=pho-1;biotype=protein_coding;description=Intestinal	4	1	6	11	15	15	5143	5410	5483	2598	2539	3145	0.000135257	0.00755367
X:450990:451646	ID=gene:WBGene00004127;Name=abu-12;biotype=protein_coding;description=Activated	2	7	2	10	3	2	18	16	11	538	484	255	0.000135475	0.00755367
X:12972492:12972808	ID=gene:WBGene00004089;Name=ppk-3;biotype=protein_coding;description=PIP	1	0	1	14	8	13	5626	6282	5796	4835	4793	5528	0.000135557	0.00755367
II:13870025:13871298	ID=gene:WBGene00013093;Name=cup-14;biotype=protein_coding;gene_id=WBGene00013093;logic_name=wormbase	18	20	16	31	24	43	8030	8850	8342	5737	5263	7538	0.000135787	0.00756207
III:8749967:8750607	ID=gene:WBGene00004856;Name=sma-2;biotype=protein_coding;description=Dwarfin	12	15	17	67	50	53	10138	11066	11380	9245	9032	12219	0.000136153	0.00756918
V:10561062:10561406	ID=gene:WBGene00000725;Name=col-152;biotype=protein_coding;description=COLlagen	2	1	0	10	3	4	10	4	4	487	490	254	0.000136254	0.00757037
III:1265871:1266174	ID=gene:WBGene00013840;Name=fbxa-151;biotype=protein_coding;description=F-box	0	0	1	37	35	24	75	69	71	366	283	264	0.000136564	0.00757633
III:13562768:13562935	ID=gene:WBGene00011475;Name=T05D4.2;biotype=protein_coding;gene_id=WBGene00011475;logic_name=wormbase	2	3	3	1	3	8	709	839	459	40	50	55	0.000136648	0.00757633
X:13422528:13422635	ID=gene:WBGene00001435;Name=fkh-3;biotype=protein_coding;description=ForKHead	2	1	3	9	5	9	1891	2050	1636	591	497	917	0.000136775	0.00757721
X:4101879:4101931	ID=gene:WBGene00044724;Name=R02E4.3;biotype=protein_coding;gene_id=WBGene00044724;logic_name=wormbase	0	0	0	5	13	4	3	6	3	1824	1543	676	0.000137436	0.00759529
V:6599708:6600518	ID=gene:WBGene00022847;Name=ZK1055.6;biotype=protein_coding;gene_id=WBGene00022847;logic_name=wormbase	25	28	47	497	509	514	505	598	629	4863	4967	5377	0.000137459	0.00759529
IV:1204057:1204590	ID=gene:WBGene00001104;Name=dsl-2;biotype=protein_coding;description=Delta-like	42	30	48	17	12	27	1447	1450	1070	127	111	192	0.0001375	0.00759529
III:9002566:9002608	ID=gene:WBGene00185006;Name=F59B2.15;biotype=protein_coding;gene_id=WBGene00185006;logic_name=wormbase	14	8	13	5	4	10	45	36	70	243	304	216	0.000137638	0.00759848
IV:4166724:4167748	ID=gene:WBGene00235369;Name=K08D10.18;biotype=protein_coding;description=Phospholipid	0	2	6	6	5	5	0	7	12	87	88	59	0.000138179	0.00761072
X:4832635:4833000	ID=gene:WBGene00019957;Name=R08E3.1;biotype=protein_coding;gene_id=WBGene00019957;logic_name=wormbase	1	2	5	30	50	34	14856	16247	16225	19279	17943	17606	0.000138362	0.00761198
II:5744408:5745136	ID=gene:WBGene00044296;Name=F10C1.9;biotype=protein_coding;gene_id=WBGene00044296;logic_name=wormbase	0	0	1	6	7	13	647	688	807	466	495	819	0.000139954	0.00769069
X:13338250:13342180	ID=gene:WBGene00004238;Name=ptr-24;biotype=protein_coding;description=PaTched	61	109	103	218	209	159	4715	5415	6124	5170	4380	4478	0.000140359	0.00770375
X:1134718:1134764	ID=gene:WBGene00020128;Name=R193.2;biotype=protein_coding;gene_id=WBGene00020128;logic_name=wormbase	6	2	6	9	17	12	7618	8466	9196	2352	2474	3177	0.000140384	0.00770375
V:10098331:10098418	ID=gene:WBGene00011006;Name=ugt-47;biotype=protein_coding;description=Putative	11	14	21	39	25	39	6184	6798	7292	4928	4439	4701	0.000140561	0.00770628
IV:11253639:11253684	ID=gene:WBGene00001795;Name=gtl-1;biotype=protein_coding;description=GTL-1%3B	0	0	0	12	9	12	4949	5039	5978	6505	6073	8362	0.000141379	0.00774509
III:13626417:13626463	ID=gene:WBGene00011733;Name=T12D8.5;biotype=protein_coding;gene_id=WBGene00011733;logic_name=wormbase	19	20	12	1	1	3	621	727	565	607	559	512	0.000142275	0.00777968
IV:13324531:13325198	ID=gene:WBGene00001394;Name=fat-2;biotype=protein_coding;description=Delta(12)	75	70	106	72	71	103	33925	38047	42574	119297	108914	103455	0.000143063	0.00781642
I:5125833:5125875	ID=gene:WBGene00003132;Name=mat-1;biotype=protein_coding;description=Cell	3	4	2	13	12	17	20453	22579	21849	17118	14922	22460	0.000143178	0.00781766
X:13346938:13347671	ID=gene:WBGene00004238;Name=ptr-24;biotype=protein_coding;description=PaTched	4	8	9	25	23	18	4715	5415	6124	5170	4380	4478	0.000143315	0.00781766
IV:10271993:10272040	ID=gene:WBGene00012782;Name=Y43C5A.2;biotype=protein_coding;gene_id=WBGene00012782;logic_name=wormbase	5	4	0	20	21	25	8419	9319	9659	8432	7830	8959	0.000143332	0.00781766
X:1141306:1141356	ID=gene:WBGene00020128;Name=R193.2;biotype=protein_coding;gene_id=WBGene00020128;logic_name=wormbase	3	3	2	10	9	6	7618	8466	9196	2352	2474	3177	0.000143499	0.00782184
V:11902176:11902784	ID=gene:WBGene00004855;Name=sma-1;biotype=protein_coding;description=Beta	10	12	5	105	92	64	24224	26927	24239	51828	47355	47968	0.000143573	0.00782184
X:14767166:14767221	ID=gene:WBGene00012445;Name=Y16B4A.2;biotype=protein_coding;description=Carboxypeptidase	1	0	0	12	8	9	14782	16596	19357	14491	13254	14541	0.00014379	0.00782918
IV:4624119:4626326	ID=gene:WBGene00017597;Name=F19C7.8;biotype=protein_coding;gene_id=WBGene00017597;logic_name=wormbase	21	18	43	143	118	140	270	363	491	4284	4141	4145	0.000144301	0.00783911
III:789482:789523	ID=gene:WBGene00004922;Name=snt-2;biotype=protein_coding;description=Synaptotagmin	1	2	2	8	12	14	5926	6786	6759	4397	3829	5845	0.000144624	0.00784672
V:12743383:12743830	ID=gene:WBGene00007605;Name=asp-10;biotype=protein_coding;description=ASpartyl	38	49	35	7	4	2	14463	17092	15054	7406	6594	7432	0.000145366	0.00785684
II:719879:721115	ID=gene:WBGene00020171;Name=T02H6.1;biotype=protein_coding;gene_id=WBGene00020171;logic_name=wormbase	32	23	39	95	107	99	8476	8875	9397	7909	6865	9761	0.000145439	0.00785684
I:3602644:3602690	ID=gene:WBGene00021633;Name=Y47G6A.3;biotype=protein_coding;gene_id=WBGene00021633;logic_name=wormbase	11	3	11	9	6	8	227	197	320	1572	1456	1223	0.000145494	0.00785684
I:11853418:11854278	ID=gene:WBGene00000415;Name=ced-1;biotype=protein_coding;description=Cell	12	21	26	50	40	49	8863	9882	9144	7771	6632	8661	0.000145535	0.00785684
II:14582042:14582198	ID=gene:WBGene00007244;Name=C01G12.3;biotype=protein_coding;gene_id=WBGene00007244;logic_name=wormbase	4	8	4	2	1	2	223	253	304	1304	1251	997	0.000146203	0.00787911
I:3206909:3207990	ID=gene:WBGene00021835;Name=Y54E10A.17;biotype=protein_coding;gene_id=WBGene00021835;logic_name=wormbase	20	16	29	199	142	139	2546	3013	3293	9659	8652	7780	0.000146279	0.00787911
V:14173700:14174276	ID=gene:WBGene00013874;Name=ZC376.2;biotype=protein_coding;gene_id=WBGene00013874;logic_name=wormbase	13	24	27	32	24	22	2649	3125	2687	942	953	898	0.000146725	0.00788978
II:5864659:5864701	ID=gene:WBGene00018874;Name=tag-234;biotype=protein_coding;gene_id=WBGene00018874;logic_name=wormbase	2	1	2	49	64	47	606	587	803	2433	2337	2567	0.000146953	0.00789731
X:7732636:7732683	ID=gene:WBGene00006925;Name=vit-1;biotype=protein_coding;description=Vitellogenin-1	3	4	5	2	4	4	75564	79119	81142	8830	8048	10331	0.000147461	0.00790908
IV:7570381:7570567	ID=gene:WBGene00017991;Name=clec-180;biotype=protein_coding;description=C-type	4	3	4	30	31	8	75	82	83	2514	2176	535	0.000147529	0.00790908
IV:9402127:9402259	ID=gene:WBGene00010150;Name=F56D5.6;biotype=protein_coding;gene_id=WBGene00010150;logic_name=wormbase	1	1	1	25	23	22	3404	3773	3929	9745	9358	9708	0.000147586	0.00790908
X:7557427:7557836	ID=gene:WBGene00019803;Name=PDB1.1;biotype=protein_coding;gene_id=WBGene00019803;logic_name=wormbase	4	2	0	40	27	17	1012	1300	1054	927	813	765	0.000147748	0.00790908
II:12220643:12221592	ID=gene:WBGene00004167;Name=pqn-87;biotype=protein_coding;description=Prion-like-(Q/N-rich)-domain-bearing	15	19	16	41	40	39	39773	45187	45450	33946	30131	44056	0.00014782	0.00790908
IV:7765356:7765471	ID=gene:WBGene00016698;Name=C46A5.1;biotype=protein_coding;gene_id=WBGene00016698;logic_name=wormbase	5	7	8	11	9	5	225	278	381	1776	1570	1492	0.000148968	0.00793287
IV:13642682:13642905	ID=gene:WBGene00007455;Name=ugt-22;biotype=protein_coding;description=UDP-glucuronosyltransferase	6	6	16	12	15	20	14297	15816	19984	6179	5640	7357	0.000150437	0.00796791
I:1037452:1037505	ID=gene:WBGene00021329;Name=Y34D9A.3;biotype=protein_coding;gene_id=WBGene00021329;logic_name=wormbase	12	13	10	26	33	36	5141	5451	5144	4474	4263	6124	0.000151971	0.00803129
II:5234659:5234709	ID=gene:WBGene00004020;Name=pho-1;biotype=protein_coding;description=Intestinal	1	2	3	35	38	21	5143	5410	5483	2598	2539	3145	0.000152065	0.0080318
II:10948311:10948382	ID=gene:WBGene00010991;Name=R03D7.5;biotype=protein_coding;description=Putative	12	8	5	3	5	7	134	114	116	539	579	484	0.00015233	0.00804131
II:4703627:4703756	ID=gene:WBGene00017372;Name=F10G7.9;biotype=protein_coding;gene_id=WBGene00017372;logic_name=wormbase	130	123	135	228	202	230	8412	9289	10005	7460	6743	9797	0.000153007	0.00805989
I:4150125:4150462	ID=gene:WBGene00020039;Name=R12E2.14;biotype=protein_coding;gene_id=WBGene00020039;logic_name=wormbase	4	0	0	4	18	5	26	1	15	4106	3398	1639	0.000153383	0.00806365
V:8908328:8908746	ID=gene:WBGene00019444;Name=frpr-11;biotype=protein_coding;description=FMRFamide	4	2	6	33	40	24	146	197	200	342	337	169	0.000153463	0.00806365
IV:13663695:13664014	ID=gene:WBGene00012880;Name=Y45F10C.4;biotype=protein_coding;description=UPF0375	2	1	1	39	29	28	1477	1907	2025	3558	3116	4175	0.000153482	0.00806365
X:6679100:6679154	ID=gene:WBGene00018174;Name=F38B6.4;biotype=protein_coding;description=Trifunctional	1	1	0	8	9	3	3656	3905	4334	1829	1643	1255	0.000154048	0.00808274
III:9551386:9551438	ID=gene:WBGene00006755;Name=unc-16;biotype=protein_coding;description=JNK-interacting	45	49	45	123	90	100	15911	17555	17646	17003	15086	19381	0.000154325	0.00809079
II:7750898:7751286	ID=gene:WBGene00015061;Name=cpna-2;biotype=protein_coding;description=Copine	34	33	37	37	42	46	25497	26411	33236	78676	71343	71970	0.000154428	0.00809079
II:8082441:8082742	ID=gene:WBGene00010502;Name=K02C4.3;biotype=protein_coding;description=Probable	9	9	18	35	43	45	30258	33360	31453	23501	20951	31303	0.000154457	0.00809079
II:14061033:14061084	ID=gene:WBGene00012188;Name=W01G7.4;biotype=protein_coding;gene_id=WBGene00012188;logic_name=wormbase	44	26	34	62	52	78	5269	5103	5371	3903	3622	5482	0.000154919	0.00810976
III:3763101:3763859	ID=gene:WBGene00008091;Name=C44F1.1;biotype=protein_coding;gene_id=WBGene00008091;logic_name=wormbase	10	2	8	79	97	82	479	551	579	1309	1206	1244	0.000155074	0.00810976
III:7634887:7636314	ID=gene:WBGene00022816;Name=fbn-1;biotype=protein_coding;description=FBN-1A.1%3B	23	20	13	147	146	46	860	906	447	2370	2334	960	0.000155358	0.00812016
IV:8358356:8358400	ID=gene:WBGene00044953;Name=D2096.13;biotype=protein_coding;gene_id=WBGene00044953;logic_name=wormbase	0	0	0	7	8	7	94	104	31	48	39	53	0.00015574	0.00813562
I:9758029:9759250	ID=gene:WBGene00009157;Name=F26E4.2;biotype=protein_coding;gene_id=WBGene00009157;logic_name=wormbase	10	10	12	150	137	85	307	289	330	1829	1619	1211	0.000156624	0.00817054
III:12417777:12418845	ID=gene:WBGene00013034;Name=tat-1;biotype=protein_coding;description=Phospholipid-transporting	26	24	31	87	69	69	14011	14458	15172	15620	14434	17835	0.000156665	0.00817054
V:5545973:5546291	ID=gene:WBGene00015965;Name=ugt-48;biotype=protein_coding;description=Putative	0	0	2	73	90	71	1104	1160	1368	9504	9146	10222	0.000156759	0.00817092
III:309872:312804	ID=gene:WBGene00021751;Name=Y50D7A.1;biotype=protein_coding;gene_id=WBGene00021751;logic_name=wormbase	71	85	99	57	60	70	13977	15256	16149	20174	18585	20249	0.000157147	0.00818349
X:3559341:3559389	ID=gene:WBGene00006928;Name=vit-4;biotype=protein_coding;description=Vitellogenin-4	19	24	29	16	15	16	668747	717635	709593	147130	138618	172397	0.000158036	0.00820161
II:1610259:1610307	ID=gene:WBGene00015598;Name=fbxa-163;biotype=protein_coding;description=F-box	0	0	0	7	16	5	6	16	8	4217	3830	4032	0.000158364	0.00821414
X:6715557:6715646	ID=gene:WBGene00003530;Name=nas-11;biotype=protein_coding;description=Zinc	5	3	14	80	73	60	4668	5105	5367	13136	12891	9382	0.000158729	0.00822652
IV:14061603:14061984	ID=gene:WBGene00003086;Name=lst-4;biotype=protein_coding;description=Sorting	5	4	5	18	19	20	12778	14112	14158	12796	10942	15459	0.000158775	0.00822652
X:11494809:11494854	ID=gene:WBGene00012018;Name=T25C12.3;biotype=protein_coding;gene_id=WBGene00012018;logic_name=wormbase	3	3	9	77	47	49	56543	59631	64055	75077	70393	81355	0.000159315	0.00824103
IV:8410670:8411269	ID=gene:WBGene00019788;Name=M116.1;biotype=protein_coding;description=SKN-1	50	35	49	22	18	25	920	983	591	93	91	99	0.000159402	0.00824107
IV:3647662:3648491	ID=gene:WBGene00016987;Name=CC8.2;biotype=protein_coding;description=Protein	40	43	35	58	47	75	1179	1385	1467	946	802	1338	0.000159504	0.00824186
III:6617153:6619116	ID=gene:WBGene00021502;Name=Y40D12A.1;biotype=protein_coding;gene_id=WBGene00021502;logic_name=wormbase	46	47	41	61	63	73	3833	4085	3829	3140	2803	3749	0.000160189	0.00825933
I:552819:553134	ID=gene:WBGene00004235;Name=ptr-21;biotype=protein_coding;description=PaTched	5	2	6	26	18	19	5125	5706	5811	5045	4545	5340	0.000161135	0.00828564
X:16446343:16447885	ID=gene:WBGene00018187;Name=F38E9.5;biotype=protein_coding;gene_id=WBGene00018187;logic_name=wormbase	25	37	27	137	132	108	824	956	1062	1712	1608	1678	0.000161406	0.00828781
X:9707244:9707359	ID=gene:WBGene00008865;Name=F15G9.1;biotype=protein_coding;gene_id=WBGene00008865;logic_name=wormbase	1	1	8	42	35	44	3892	3806	5101	8426	7954	10854	0.00016221	0.00828884
III:1814847:1815442	ID=gene:WBGene00000545;Name=clp-4;biotype=protein_coding;description=CaLPain	4	2	2	27	27	27	1841	1896	2061	4067	4111	3815	0.00016262	0.00830373
X:2725762:2730537	ID=gene:WBGene00006742;Name=unc-2;biotype=protein_coding;description=High	15	18	13	66	51	66	1162	1023	1222	1929	1710	2030	0.000163187	0.00832377
X:6676000:6676323	ID=gene:WBGene00018174;Name=F38B6.4;biotype=protein_coding;description=Trifunctional	1	2	2	6	13	9	3656	3905	4334	1829	1643	1255	0.000164286	0.008364
II:7780438:7780481	ID=gene:WBGene00015513;Name=snpc-1.1;biotype=protein_coding;description=SNAPc	8	6	15	35	26	44	9223	10104	9923	9384	8128	11249	0.000164448	0.008364
IV:9507137:9507178	ID=gene:WBGene00007886;Name=ethe-1;biotype=protein_coding;description=ETHE1	0	0	0	6	11	14	657	785	698	567	607	597	0.000164749	0.00837202
V:11901371:11901992	ID=gene:WBGene00004855;Name=sma-1;biotype=protein_coding;description=Beta	4	9	5	53	40	37	24224	26927	24239	51828	47355	47968	0.00016511	0.00837705
X:9540614:9540769	ID=gene:WBGene00003828;Name=nuc-1;biotype=protein_coding;description=Deoxyribonuclease-2	0	0	1	37	14	16	6665	7529	7944	6213	5367	4264	0.000165111	0.00837705
V:5490996:5491037	ID=gene:WBGene00020256;Name=T05C3.6;biotype=protein_coding;gene_id=WBGene00020256;logic_name=wormbase	0	1	2	14	10	6	1144	1250	1141	716	660	626	0.000165306	0.008378
IV:8405920:8406519	ID=gene:WBGene00019791;Name=sdz-25;biotype=protein_coding;description=SKN-1	51	36	51	22	19	27	916	980	592	95	91	99	0.000166099	0.00840479
X:13219823:13220033	ID=gene:WBGene00000217;Name=asp-4;biotype=protein_coding;description=ASpartyl	12	13	11	74	57	39	29435	31827	28203	46130	43258	37830	0.000166525	0.00842187
V:4040532:4040583	ID=gene:WBGene00016788;Name=C49G7.10;biotype=protein_coding;gene_id=WBGene00016788;logic_name=wormbase	1	1	5	186	212	174	309	268	264	5808	5784	4780	0.000166752	0.0084244
X:9217742:9218270	ID=gene:WBGene00006887;Name=vav-1;biotype=protein_coding;gene_id=WBGene00006887;logic_name=wormbase	8	18	15	52	59	45	3557	3708	3954	3701	3345	3860	0.00016892	0.00849783
X:2914605:2914750	ID=gene:WBGene00003776;Name=nmy-1;biotype=protein_coding;description=Non-muscle	6	7	4	84	71	69	24617	26949	31123	54330	52137	72289	0.000169073	0.00850108
III:6153818:6154103	ID=gene:WBGene00021531;Name=Y42G9A.1;biotype=protein_coding;gene_id=WBGene00021531;logic_name=wormbase	4	1	1	20	32	33	1163	1165	1443	1573	1620	1541	0.000169347	0.00851034
III:7488197:7488986	ID=gene:WBGene00003497;Name=mup-4;biotype=protein_coding;description=Transmembrane	2	2	11	153	155	86	13444	14655	16446	38443	35275	33346	0.000169819	0.00851707
I:938676:940220	ID=gene:WBGene00022383;Name=Y95B8A.2;biotype=protein_coding;gene_id=WBGene00022383;logic_name=wormbase	1	6	9	66	57	33	57	40	50	2677	2279	1563	0.000169839	0.00851707
I:12734770:12734972	ID=gene:WBGene00012193;Name=vps-25;biotype=protein_coding;description=Related	16	22	22	51	37	45	4859	5189	4968	4729	4261	5178	0.000170004	0.00852087
IV:12526851:12527069	ID=gene:WBGene00009957;Name=F53B2.8;biotype=protein_coding;gene_id=WBGene00009957;logic_name=wormbase	10	5	6	223	258	202	389	302	290	3472	3105	3056	0.000170402	0.00853182
I:12840066:12841781	ID=gene:WBGene00004231;Name=ptr-17;biotype=protein_coding;description=PaTched	132	191	139	101	104	104	145	227	161	320	335	195	0.00017094	0.00854532
IV:4282103:4282157	ID=gene:WBGene00017487;Name=F15E6.6;biotype=protein_coding;gene_id=WBGene00017487;logic_name=wormbase	2	1	1	6	5	7	1275	1564	1621	517	585	594	0.000171524	0.00856999
II:1310643:1311213	ID=gene:WBGene00018974;Name=fcho-1;biotype=protein_coding;description=FCH	11	14	11	45	60	46	12163	13271	13171	12462	10893	13852	0.000172026	0.00859054
I:2253190:2253696	ID=gene:WBGene00017398;Name=slc-17.6;biotype=protein_coding;description=SLC	89	75	65	149	122	163	3973	4511	4498	3343	3353	3445	0.000172553	0.00860198
II:12902133:12902337	ID=gene:WBGene00009396;Name=clec-65;biotype=protein_coding;description=C-type	1	1	1	28	18	21	4006	4179	4546	10376	9390	8613	0.000172616	0.00860198
I:6295190:6295255	ID=gene:WBGene00004068;Name=pnk-1;biotype=protein_coding;description=PaNtothenate	7	12	11	132	102	69	7092	7911	7808	10782	9571	10498	0.000173943	0.00864638
IV:7764235:7764576	ID=gene:WBGene00016698;Name=C46A5.1;biotype=protein_coding;gene_id=WBGene00016698;logic_name=wormbase	12	6	18	8	13	12	225	278	381	1776	1570	1492	0.000174182	0.00864885
X:15103785:15104438	ID=gene:WBGene00008605;Name=mlt-9;biotype=protein_coding;gene_id=WBGene00008605;logic_name=wormbase	1	1	2	12	14	4	29	34	24	1708	1622	341	0.000174283	0.00864885
III:9544593:9544956	ID=gene:WBGene00014225;Name=ZK1098.9;biotype=protein_coding;gene_id=WBGene00014225;logic_name=wormbase	4	4	4	4	6	7	12	17	35	277	290	210	0.000174464	0.00864885
I:9577530:9577799	ID=gene:WBGene00009646;Name=F42H11.1;biotype=protein_coding;gene_id=WBGene00009646;logic_name=wormbase	129	237	200	216	149	81	156	264	241	551	866	628	0.000174801	0.00864885
I:7348508:7349160	ID=gene:WBGene00009919;Name=kbrl-1;biotype=protein_coding;description=NF-kappa-B	55	71	69	151	148	144	6473	7209	6863	5576	4980	7252	0.000174828	0.00864885
II:12173361:12173592	ID=gene:WBGene00004394;Name=rol-1;biotype=protein_coding;description=ROLler:	0	0	0	6	17	6	126	12	16	23410	21490	11043	0.000175166	0.00866106
IV:10617759:10617876	ID=gene:WBGene00004228;Name=ptr-14;biotype=protein_coding;description=PaTched	0	0	0	18	17	11	1433	1632	2028	3987	3720	3188	0.000176161	0.00868322
I:2289588:2289642	ID=gene:WBGene00000408;Name=cdk-7;biotype=protein_coding;description=Cyclin-dependent	6	2	6	28	29	27	7720	8480	8196	9627	7893	10808	0.000177224	0.00871196
III:11503082:11503797	ID=gene:WBGene00013446;Name=Y66D12A.21;biotype=protein_coding;description=TM2	21	21	22	53	36	43	2403	3063	2869	2132	1692	2572	0.000177376	0.00871196
II:2180834:2181589	ID=gene:WBGene00016335;Name=gba-1;biotype=protein_coding;description=Putative	4	15	14	60	52	50	2167	2133	2251	2623	2549	2621	0.000177384	0.00871196
II:8568804:8568931	ID=gene:WBGene00000615;Name=col-38;biotype=protein_coding;description=COLlagen	0	0	4	44	35	15	411	376	428	42958	37606	16429	0.000177486	0.00871244
II:712376:712560	ID=gene:WBGene00020171;Name=T02H6.1;biotype=protein_coding;gene_id=WBGene00020171;logic_name=wormbase	3	0	4	17	16	17	8476	8875	9397	7909	6865	9761	0.000177961	0.00872032
I:7872386:7872466	ID=gene:WBGene00011235;Name=suro-1;biotype=protein_coding;description=Putative	4	3	5	10	8	7	334	354	342	3457	3249	2450	0.00017813	0.0087216
V:12247973:12248021	ID=gene:WBGene00004296;Name=rad-50;biotype=protein_coding;description=DNA	0	0	0	8	11	11	18068	20657	20730	22388	20343	26212	0.000178582	0.00873472
II:11104917:11104970	ID=gene:WBGene00007503;Name=C09H10.9;biotype=protein_coding;gene_id=WBGene00007503;logic_name=wormbase	7	16	8	8	5	11	118	159	160	1096	920	762	0.000179198	0.00876036
X:3404700:3404746	ID=gene:WBGene00006929;Name=vit-5;biotype=protein_coding;description=Vitellogenin-5	18	30	44	45	53	36	369787	396789	382870	121377	111631	123874	0.000180288	0.00879724
IV:17103199:17103639	ID=gene:WBGene00013807;Name=Y116A8C.30;biotype=protein_coding;gene_id=WBGene00013807;logic_name=wormbase	40	30	46	67	69	75	3320	3551	3851	3127	2829	3659	0.000180322	0.00879724
IV:10269942:10270498	ID=gene:WBGene00012782;Name=Y43C5A.2;biotype=protein_coding;gene_id=WBGene00012782;logic_name=wormbase	1	10	16	128	108	77	8419	9319	9659	8432	7830	8959	0.00018093	0.00881787
I:8948877:8948951	ID=gene:WBGene00009962;Name=F53B6.7;biotype=protein_coding;gene_id=WBGene00009962;logic_name=wormbase	11	10	26	11	16	21	396	363	697	2276	2089	1992	0.000181117	0.00882251
II:2549978:2552166	ID=gene:WBGene00019337;Name=K02F6.3;biotype=protein_coding;gene_id=WBGene00019337;logic_name=wormbase	9	4	9	4	8	6	268	316	493	1956	1953	1882	0.000181536	0.00883836
I:3525940:3526109	ID=gene:WBGene00021645;Name=Y47G6A.19;biotype=protein_coding;gene_id=WBGene00021645;logic_name=wormbase	3	4	8	34	43	35	3816	4059	4864	7697	6891	7640	0.000182916	0.00888947
X:11722126:11722538	ID=gene:WBGene00008369;Name=D1053.4;biotype=protein_coding;gene_id=WBGene00008369;logic_name=wormbase	5	2	9	72	72	81	107	143	178	495	564	490	0.000182961	0.00888947
V:1098614:1098872	ID=gene:WBGene00021743;Name=Y50D4B.4;biotype=protein_coding;gene_id=WBGene00021743;logic_name=wormbase	9	27	15	49	55	53	13248	12932	14539	7952	8382	10758	0.000183052	0.00888947
II:2323703:2323754	ID=gene:WBGene00022867;Name=ZK1240.2;biotype=protein_coding;gene_id=WBGene00022867;logic_name=wormbase	2	2	5	27	24	18	297	355	493	657	614	570	0.000183751	0.00891885
I:13254439:13255212	ID=gene:WBGene00009695;Name=F44F1.3;biotype=protein_coding;gene_id=WBGene00009695;logic_name=wormbase	2	9	6	3	2	2	64	92	187	888	797	663	0.000184119	0.00893215
X:5253166:5253799	ID=gene:WBGene00021322;Name=Y34B4A.6;biotype=protein_coding;gene_id=WBGene00021322;logic_name=wormbase	20	22	23	146	183	142	9686	11162	11869	33135	29834	28371	0.000184644	0.00895305
I:1722460:1725046	ID=gene:WBGene00006771;Name=tln-1;biotype=protein_coding;description=TaLiN%3B	38	53	37	124	126	130	11863	12814	13238	19771	17673	21043	0.00018501	0.00896627
IV:13472781:13473070	ID=gene:WBGene00012637;Name=Y38H8A.3;biotype=protein_coding;gene_id=WBGene00012637;logic_name=wormbase	1	2	0	8	7	5	62	134	144	4615	4214	2731	0.000185413	0.00897663
I:8860836:8861115	ID=gene:WBGene00010137;Name=ztf-26;biotype=protein_coding;description=Zinc	44	36	46	21	23	37	768	815	936	958	899	1543	0.000185589	0.00898058
V:7362538:7362580	ID=gene:WBGene00015400;Name=cyp-35A2;biotype=protein_coding;description=CYtochrome	3	5	11	73	33	23	5134	6093	6879	1749	1532	1172	0.000186267	0.00900308
I:9101673:9101837	ID=gene:WBGene00001574;Name=gei-17;biotype=protein_coding;description=E3	17	9	10	51	51	44	15260	16836	16093	15578	13499	17687	0.000186304	0.00900308
X:14512911:14514034	ID=gene:WBGene00008355;Name=fbxa-141;biotype=protein_coding;description=F-box	9	14	12	6	4	15	39	50	46	264	295	225	0.000186421	0.00900308
III:4944620:4944803	ID=gene:WBGene00016139;Name=ntl-9;biotype=protein_coding;description=NOT-Like	4	3	9	24	20	24	4619	5491	5572	5048	4606	5925	0.000186448	0.00900308
IV:7396301:7396631	ID=gene:WBGene00016739;Name=pitr-1;biotype=protein_coding;description=Phosphate	9	7	9	31	19	31	10622	11367	11841	11084	9596	13166	0.000187105	0.00902361
X:4182064:4183114	ID=gene:WBGene00003412;Name=mrp-6;biotype=protein_coding;gene_id=WBGene00003412;logic_name=wormbase	2	4	9	26	23	36	1358	1436	1573	1357	1375	1395	0.000187224	0.00902361
IV:7189679:7189727	ID=gene:WBGene00016594;Name=C42D4.1;biotype=protein_coding;gene_id=WBGene00016594;logic_name=wormbase	25	22	24	47	45	33	13167	15295	13489	60937	56401	37719	0.00018733	0.00902361
III:1815569:1818264	ID=gene:WBGene00000545;Name=clp-4;biotype=protein_coding;description=CaLPain	15	25	26	114	109	86	1841	1896	2061	4067	4111	3815	0.000187886	0.00904122
I:6947637:6947685	ID=gene:WBGene00020403;Name=T10B11.7;biotype=protein_coding;gene_id=WBGene00020403;logic_name=wormbase	2	7	6	16	13	28	8123	8802	9233	6303	5596	8778	0.000188104	0.00904713
X:11883845:11883891	ID=gene:WBGene00013394;Name=ule-5;biotype=protein_coding;description=Uterine	5	3	13	10	8	13	27760	32119	28229	4449	4832	6254	0.000188777	0.00907494
V:422707:422905	ID=gene:WBGene00015259;Name=dod-20;biotype=protein_coding;description=Downstream	2	0	0	13	14	16	3	7	14	795	799	745	0.000188965	0.00907936
X:11882473:11882515	ID=gene:WBGene00013393;Name=Y62H9A.5;biotype=protein_coding;gene_id=WBGene00013393;logic_name=wormbase	8	11	18	11	10	12	26623	30848	27739	5326	5599	6815	0.000189232	0.00908762
IV:6226594:6226643	ID=gene:WBGene00016756;Name=C49A9.2;biotype=protein_coding;gene_id=WBGene00016756;logic_name=wormbase	1	0	0	15	19	27	1311	1371	1598	2303	2248	2261	0.000189548	0.00909364
V:19516909:19517069	ID=gene:WBGene00012814;Name=Y43F8B.3;biotype=protein_coding;gene_id=WBGene00012814;logic_name=wormbase	4	0	2	8	7	0	41	17	36	1040	936	491	0.000190396	0.00911185
IV:3878908:3880250	ID=gene:WBGene00018148;Name=F37C4.8;biotype=protein_coding;gene_id=WBGene00018148;logic_name=wormbase	1	4	6	29	30	14	1	12	22	235	264	163	0.000190502	0.00911185
X:10339719:10339873	ID=gene:WBGene00011102;Name=R07E3.1;biotype=protein_coding;gene_id=WBGene00011102;logic_name=wormbase	15	16	12	16	10	7	3021	3178	3904	12510	12309	12282	0.000191638	0.00915239
I:11303887:11304469	ID=gene:WBGene00013184;Name=Y53H1B.6;biotype=protein_coding;gene_id=WBGene00013184;logic_name=wormbase	0	0	0	10	18	12	205	245	218	149	110	137	0.000192354	0.00917477
X:1313585:1314339	ID=gene:WBGene00019272;Name=H42K12.3;biotype=protein_coding;gene_id=WBGene00019272;logic_name=wormbase	0	2	0	12	4	2	21	17	8	2479	2371	548	0.000192395	0.00917477
V:5556024:5557232	ID=gene:WBGene00015966;Name=C18C4.5;biotype=protein_coding;gene_id=WBGene00015966;logic_name=wormbase	18	15	19	71	89	70	2576	2785	3045	5962	6231	5239	0.000194403	0.0092566
I:5306448:5309088	ID=gene:WBGene00002717;Name=let-526;biotype=protein_coding;gene_id=WBGene00002717;logic_name=wormbase	107	109	167	236	224	266	12182	13345	13611	12569	11678	14555	0.000195031	0.0092587
I:13979265:13979320	ID=gene:WBGene00013508;Name=Y71A12B.11;biotype=protein_coding;gene_id=WBGene00013508;logic_name=wormbase	6	4	8	6	16	8	1440	1497	900	116	142	163	0.000196396	0.00929514
III:11231147:11231664	ID=gene:WBGene00001246;Name=elo-8;biotype=protein_coding;description=Elongation	0	4	3	7	5	7	22	47	120	1271	1173	1078	0.000196693	0.00929514
X:10903546:10904733	ID=gene:WBGene00009818;Name=acbp-3;biotype=protein_coding;description=Acyl-CoA-binding	10	7	15	177	113	93	1029	1105	998	2776	2566	2139	0.000196723	0.00929514
III:604915:605157	ID=gene:WBGene00021908;Name=Y55B1AR.4;biotype=protein_coding;gene_id=WBGene00021908;logic_name=wormbase	1	4	3	6	4	3	24	64	132	940	938	680	0.000197578	0.00931463
IV:14635251:14635369	ID=gene:WBGene00045038;Name=ule-2;biotype=protein_coding;description=Uterine	0	6	8	25	24	32	6137	6660	6585	4687	5236	6567	0.000197872	0.00932387
II:11239794:11239842	ID=gene:WBGene00011529;Name=T06D8.9;biotype=protein_coding;gene_id=WBGene00011529;logic_name=wormbase	10	8	12	0	0	1	7864	8723	8167	8256	7145	9438	0.000198635	0.00934738
IV:17189139:17189455	ID=gene:WBGene00016877;Name=C52D10.3;biotype=protein_coding;gene_id=WBGene00016877;logic_name=wormbase	2	7	8	11	7	14	745	740	1175	43604	38612	17743	0.00019871	0.00934738
I:4558311:4558509	ID=gene:WBGene00017010;Name=D1007.15;biotype=protein_coding;gene_id=WBGene00017010;logic_name=wormbase	1	1	3	19	22	11	1606	1672	1694	1599	1711	1590	0.000198764	0.00934738
IV:8650026:8650161	ID=gene:WBGene00016769;Name=C49C8.5;biotype=protein_coding;gene_id=WBGene00016769;logic_name=wormbase	4	2	0	44	49	41	2491	3073	2625	8969	8215	9274	0.000200024	0.0093893
X:8084431:8084779	ID=gene:WBGene00000929;Name=dao-3;biotype=protein_coding;description=Dauer	7	8	10	45	36	21	2608	2703	2582	4001	3616	2611	0.000200049	0.0093893
IV:11578882:11579255	ID=gene:WBGene00004360;Name=rib-1;biotype=protein_coding;description=Exostosin-1	18	16	9	35	38	55	4887	5446	5243	4947	4430	6358	0.000200401	0.00939654
I:2813748:2814133	ID=gene:WBGene00002174;Name=itx-1;biotype=protein_coding;description=InTestinal	10	11	4	157	170	110	3503	3772	4119	8835	8175	9146	0.00020053	0.0093968
V:13010527:13011391	ID=gene:WBGene00008849;Name=try-10;biotype=protein_coding;description=TRYpsin-like	8	3	19	23	20	21	740	900	742	171	156	228	0.000200604	0.0093968
I:598660:601169	ID=gene:WBGene00002040;Name=hum-7;biotype=protein_coding;description=Heavy	318	330	369	652	572	638	2760	2897	3319	4219	3863	4643	0.000200729	0.00939793
II:8078504:8078974	ID=gene:WBGene00010503;Name=K02C4.5;biotype=protein_coding;gene_id=WBGene00010503;logic_name=wormbase	9	20	23	147	189	98	1148	1267	1508	2746	2593	2108	0.000201372	0.0094096
IV:12866909:12867101	ID=gene:WBGene00014138;Name=clec-186;biotype=protein_coding;description=C-type	1	0	1	13	9	14	3090	3335	3352	3556	3265	2809	0.000202304	0.0094096
X:6439932:6440155	ID=gene:WBGene00206388;Name=K10C2.14;biotype=protein_coding;gene_id=WBGene00206388;logic_name=wormbase	9	18	23	57	77	102	104	133	185	248	257	359	0.000202707	0.00941025
I:11308870:11309452	ID=gene:WBGene00010417;Name=H25P06.4;biotype=protein_coding;gene_id=WBGene00010417;logic_name=wormbase	0	0	0	10	18	12	312	421	351	214	156	213	0.000202725	0.00941025
V:3978998:3979043	ID=gene:WBGene00015046;Name=nlp-34;biotype=protein_coding;description=Neuropeptide-Like	2	0	0	29	35	7	40	49	27	10836	9617	1364	0.000202867	0.00941025
II:2980030:2980755	ID=gene:WBGene00003678;Name=nhr-88;biotype=protein_coding;description=Nuclear	25	28	24	78	69	88	1589	1547	1466	2541	2279	2937	0.000203435	0.00942366
II:8398442:8398516	ID=gene:WBGene00009898;Name=dod-23;biotype=protein_coding;description=Downstream	3	3	3	27	25	9	5260	6377	6329	10158	9155	4728	0.000203517	0.00942366
V:15355086:15355134	ID=gene:WBGene00007807;Name=C29F3.7;biotype=protein_coding;gene_id=WBGene00007807;logic_name=wormbase	0	1	3	49	37	25	1403	1474	1777	1765	1754	1889	0.000203605	0.00942366
V:17088841:17088887	ID=gene:WBGene00011487;Name=T05E12.6;biotype=protein_coding;gene_id=WBGene00011487;logic_name=wormbase	109	89	117	158	166	204	10943	11728	10054	8794	8336	9644	0.000203952	0.00942844
IV:13301092:13301143	ID=gene:WBGene00000818;Name=csn-6;biotype=protein_coding;description=COP9	3	4	5	25	18	19	7951	8890	8288	7192	6878	9466	0.000204144	0.00942844
I:8701844:8701919	ID=gene:WBGene00006577;Name=tlf-1;biotype=protein_coding;description=TBP-Like	3	3	1	25	20	15	4417	4900	5283	3463	3071	4147	0.00020445	0.00942844
III:860402:860638	ID=gene:WBGene00000202;Name=exos-4.2;biotype=protein_coding;description=EXOSome	4	8	10	21	20	21	4202	4796	4722	3169	2786	4154	0.000204546	0.00942844
III:139854:140145	ID=gene:WBGene00020541;Name=fbxb-81;biotype=protein_coding;description=F-box	8	10	6	1	0	4	155	122	80	4	2	7	0.00020503	0.00944157
I:14561397:14563405	ID=gene:WBGene00013680;Name=rpom-1;biotype=protein_coding;description=DNA-directed	39	48	45	71	62	99	6137	6566	7043	6247	5700	7979	0.000205156	0.00944217
X:3777060:3777841	ID=gene:WBGene00018533;Name=F47B7.2;biotype=protein_coding;description=Sulfhydryl	95	101	107	240	249	192	5908	6591	6101	5524	5100	5918	0.000205676	0.00944348
V:6767606:6768368	ID=gene:WBGene00020808;Name=clik-1;biotype=protein_coding;description=CaLponIn-liKe	4	10	9	54	79	82	55530	59477	69495	119819	111102	125050	0.000205788	0.00944348
II:7693450:7693754	ID=gene:WBGene00003730;Name=nhx-2;biotype=protein_coding;description=Na(+)/H(+)	6	8	6	21	14	17	4971	5470	5406	3158	2673	4248	0.000205996	0.00944348
X:642744:642794	ID=gene:WBGene00002056;Name=ifc-2;biotype=protein_coding;description=Intermediate	1	0	7	72	54	71	9283	10282	11707	42872	39287	44264	0.000205999	0.00944348
IV:9380000:9380046	ID=gene:WBGene00007508;Name=C10C5.4;biotype=protein_coding;description=Aminoacylase	11	8	11	2	3	4	2320	2616	2804	4681	4099	5133	0.000206282	0.00944348
III:1864564:1865731	ID=gene:WBGene00021444;Name=ttc-7;biotype=protein_coding;description=TeTratriCopeptide	21	22	18	43	35	48	9459	9719	9764	8823	8068	11118	0.000206336	0.00944348
III:9497322:9498157	ID=gene:WBGene00004933;Name=sod-4;biotype=protein_coding;description=Extracellular	2	0	1	14	25	20	849	853	874	1322	1459	1214	0.00020636	0.00944348
I:14975553:14977776	ID=gene:WBGene00013970;Name=klu-1;biotype=protein_coding;description=KLUmpfuss	10	15	15	108	90	79	129	145	140	498	455	426	0.000208094	0.00949778
III:6870817:6870860	ID=gene:WBGene00044312;Name=K04C2.8;biotype=protein_coding;gene_id=WBGene00044312;logic_name=wormbase	6	9	6	1	3	4	337	305	366	1082	1117	1067	0.000208145	0.00949778
I:13439137:13440800	ID=gene:WBGene00005010;Name=spr-5;biotype=protein_coding;description=Probable	26	33	31	51	65	72	9005	9958	9257	8214	7421	10925	0.00020845	0.0095024
III:3985938:3986494	ID=gene:WBGene00012379;Name=Y1A5A.1;biotype=protein_coding;gene_id=WBGene00012379;logic_name=wormbase	2	5	2	8	17	5	6	49	38	1270	1109	677	0.000209229	0.0095024
V:18521350:18522184	ID=gene:WBGene00013073;Name=hmit-1.1;biotype=protein_coding;description=H(+)	4	16	13	14	7	10	175	206	224	1832	1738	1224	0.000209341	0.0095024
V:20399980:20404522	ID=gene:WBGene00010006;Name=F53H2.3;biotype=protein_coding;gene_id=WBGene00010006;logic_name=wormbase	254	273	319	420	407	462	6733	7330	7437	7783	6715	8585	0.000209344	0.0095024
X:4534029:4534076	ID=gene:WBGene00003628;Name=nhr-35;biotype=protein_coding;description=Nuclear	0	3	0	18	26	17	545	675	832	883	923	920	0.00021095	0.00954799
III:12690193:12692397	ID=gene:WBGene00013739;Name=spin-4;biotype=protein_coding;description=SPINster	10	8	16	27	23	29	7093	7981	7592	4638	4325	6588	0.000211375	0.00955816
V:8130964:8131699	ID=gene:WBGene00017016;Name=snap-1;biotype=protein_coding;description=SNAP	413	468	435	653	647	691	8688	10412	10349	8665	7706	10491	0.000211486	0.00955864
I:2904068:2904973	ID=gene:WBGene00022110;Name=Y71F9AL.4;biotype=protein_coding;gene_id=WBGene00022110;logic_name=wormbase	28	20	30	30	17	29	964	1169	1311	4355	4053	3777	0.000213166	0.0095908
I:10171125:10171839	ID=gene:WBGene00007706;Name=C25A1.4;biotype=protein_coding;gene_id=WBGene00007706;logic_name=wormbase	57	97	84	127	107	149	8188	9049	8906	7347	6343	8870	0.00021361	0.0095982
V:12407589:12407632	ID=gene:WBGene00010470;Name=cdr-4;biotype=protein_coding;description=CaDmium	6	11	7	0	3	7	1519	1695	1540	7988	7097	9158	0.000213672	0.0095982
II:2648213:2648454	ID=gene:WBGene00017711;Name=F22E5.13;biotype=protein_coding;gene_id=WBGene00017711;logic_name=wormbase	15	12	11	12	9	3	44	40	50	137	106	80	0.000214135	0.00960618
V:19259354:19260315	ID=gene:WBGene00009016;Name=F21D9.2;biotype=protein_coding;gene_id=WBGene00009016;logic_name=wormbase	8	4	6	12	10	3	85	92	213	1900	1946	1348	0.000214173	0.00960618
III:65421:65454	ID=gene:WBGene00021043;Name=pck-1;biotype=protein_coding;description=Phosphoenolypyruvate	22	16	11	1	4	0	13515	14788	13397	25231	22754	18951	0.000214253	0.00960618
I:4643253:4643968	ID=gene:WBGene00022466;Name=Y119C1A.1;biotype=protein_coding;gene_id=WBGene00022466;logic_name=wormbase	28	23	28	103	82	80	5228	5929	6434	5199	4347	6511	0.000215532	0.00963628
V:18661178:18661621	ID=gene:WBGene00013481;Name=Y69H2.3;biotype=protein_coding;gene_id=WBGene00013481;logic_name=wormbase	19	14	10	77	54	48	19710	20946	22701	29664	25958	15322	0.000216628	0.00967537
II:6784975:6785131	ID=gene:WBGene00020481;Name=T13C2.6;biotype=protein_coding;gene_id=WBGene00020481;logic_name=wormbase	5	9	5	37	19	28	16612	18226	17527	16617	13742	19039	0.000217693	0.00969356
II:5661550:5661709	ID=gene:WBGene00016115;Name=mdt-26;biotype=protein_coding;description=MeDiaTor	29	18	18	51	66	69	11115	10973	11681	7279	6140	10243	0.000217729	0.00969356
IV:8525261:8529194	ID=gene:WBGene00015650;Name=pkg-2;biotype=protein_coding;description=Protein	55	54	65	167	128	135	3183	3358	3239	3627	3462	4020	0.000218342	0.00971179
II:13484747:13485247	ID=gene:WBGene00008448;Name=E01G4.6;biotype=protein_coding;gene_id=WBGene00008448;logic_name=wormbase	2	0	5	99	91	13	53	69	65	31065	28341	10261	0.000218989	0.009736
V:15176114:15176159	ID=gene:WBGene00011668;Name=clec-47;biotype=protein_coding;description=C-type	0	2	3	28	21	24	2397	3011	2812	6457	5943	6143	0.000219571	0.00975277
X:14217302:14217349	ID=gene:WBGene00010605;Name=K06G5.1;biotype=protein_coding;gene_id=WBGene00010605;logic_name=wormbase	13	5	9	115	130	103	17282	19287	20560	84566	77221	69543	0.000220063	0.00976551
III:4394847:4395383	ID=gene:WBGene00011112;Name=R07E5.4;biotype=protein_coding;gene_id=WBGene00011112;logic_name=wormbase	0	0	0	14	18	7	1744	1971	1874	3227	3330	2269	0.000221295	0.00980195
IV:11328307:11328358	ID=gene:WBGene00007110;Name=leo-1;biotype=protein_coding;description=RNA	0	1	2	11	8	13	11043	12030	11403	10706	9379	12666	0.000221505	0.00980669
I:4338116:4338164	ID=gene:WBGene00000140;Name=anc-1;biotype=protein_coding;description=Nuclear	0	0	2	21	17	22	741098	778827	887258	1131082	1019812	1276710	0.000222525	0.00984268
II:14298457:14298504	ID=gene:WBGene00013216;Name=Y54G11A.7;biotype=protein_coding;gene_id=WBGene00013216;logic_name=wormbase	1	1	2	9	10	11	1551	1805	1827	1505	1441	1579	0.000223444	0.00986956
IV:8732445:8732806	ID=gene:WBGene00009008;Name=F21D5.3;biotype=protein_coding;gene_id=WBGene00009008;logic_name=wormbase	1	0	1	54	29	43	1436	1921	2105	5257	4772	6271	0.000224165	0.00987633
V:8018078:8019096	ID=gene:WBGene00018398;Name=sptl-2;biotype=protein_coding;description=Serine	6	2	4	51	82	46	2607	2775	3132	2937	2575	2723	0.000224588	0.00987988
III:11182498:11182977	ID=gene:WBGene00006604;Name=tra-1;biotype=protein_coding;description=Sex-determining	11	16	24	127	87	95	3689	4140	4277	8751	7854	8503	0.00022468	0.00987988
II:1411198:1411241	ID=gene:WBGene00021787;Name=Y51H7C.9;biotype=protein_coding;gene_id=WBGene00021787;logic_name=wormbase	10	5	11	10	7	11	245	302	538	1818	1550	1774	0.000224835	0.00987988
X:10141324:10141373	ID=gene:WBGene00008602;Name=oac-14;biotype=protein_coding;description=O-ACyltransferase	8	2	3	17	18	19	207	247	153	10313	9620	5630	0.000226102	0.00992253
X:6519381:6519794	ID=gene:WBGene00017687;Name=ets-4;biotype=protein_coding;description=Transcription	127	168	128	100	85	134	1449	1610	1774	3169	3088	3236	0.000226925	0.0099495
IV:2022694:2023337	ID=gene:WBGene00022301;Name=cpsf-1;biotype=protein_coding;description=Probable	18	18	17	30	32	38	11859	13818	12814	9968	8580	12870	0.000227493	0.00996981
III:6419458:6421554	ID=gene:WBGene00015484;Name=atgl-1;biotype=protein_coding;description=Patanin-like	694	743	687	508	465	553	4224	4393	4292	4236	3587	5219	0.000227897	0.00998292
X:9569602:9570237	ID=gene:WBGene00009886;Name=F49E2.2;biotype=protein_coding;gene_id=WBGene00009886;logic_name=wormbase	5	2	0	33	32	32	1999	2277	2589	4188	4182	4735	0.000228323	0.00999238
V:14447692:14447695	ID=gene:WBGene00006465;Name=fntb-1;biotype=protein_coding;description=FarNesylTransferase%2C	4	4	6	27	32	23	8589	9389	9119	7513	6382	9128	0.000228488	0.009995
V:14074825:14075480	ID=gene:WBGene00044081;Name=D1086.11;biotype=protein_coding;gene_id=WBGene00044081;logic_name=wormbase	25	29	57	47	65	76	12754	14716	22042	9012	9633	16380	0.000229277	0.0100249
II:14131772:14132693	ID=gene:WBGene00010720;Name=K09E4.2;biotype=protein_coding;gene_id=WBGene00010720;logic_name=wormbase	80	101	83	219	163	198	4915	5264	5036	7043	5900	7662	0.000230245	0.0100442
X:2703207:2705504	ID=gene:WBGene00020160;Name=igcm-3;biotype=protein_coding;description=ImmunoGlobulin-like	34	49	34	107	63	91	1624	1844	1178	1388	1209	1428	0.000230456	0.0100488
III:8751141:8751748	ID=gene:WBGene00004856;Name=sma-2;biotype=protein_coding;description=Dwarfin	36	28	35	65	70	70	10138	11066	11380	9245	9032	12219	0.000231621	0.0100857
X:11677897:11679149	ID=gene:WBGene00011445;Name=T04F8.7;biotype=protein_coding;gene_id=WBGene00011445;logic_name=wormbase	3	2	4	77	99	69	213	172	182	914	922	952	0.000232547	0.0100983
V:10937926:10937971	ID=gene:WBGene00008922;Name=F17C11.11;biotype=protein_coding;gene_id=WBGene00008922;logic_name=wormbase	33	39	38	44	60	77	1820	1955	1357	11031	10861	9535	0.000232919	0.0100987
X:9034614:9034663	ID=gene:WBGene00020788;Name=nep-22;biotype=protein_coding;description=NEPrilysin	0	0	1	21	10	16	3119	3370	4397	3992	3641	5411	0.00023298	0.0100987
I:8890205:8890518	ID=gene:WBGene00010134;Name=F55H12.3;biotype=protein_coding;gene_id=WBGene00010134;logic_name=wormbase	0	1	3	18	15	8	3173	3221	3977	2543	2419	2413	0.000233123	0.0101003
V:13744252:13744817	ID=gene:WBGene00009433;Name=F35E12.9;biotype=protein_coding;gene_id=WBGene00009433;logic_name=wormbase	0	7	4	311	296	178	409	471	539	5793	5375	4450	0.000234186	0.0101305
II:11984920:11985978	ID=gene:WBGene00012458;Name=ash-2;biotype=protein_coding;description=Set1/Ash2	22	18	22	43	40	47	5133	5420	5568	5195	4629	6277	0.000234246	0.0101305
IV:4090831:4098077	ID=gene:WBGene00016432;Name=C35B1.2;biotype=protein_coding;gene_id=WBGene00016432;logic_name=wormbase	160	130	164	289	319	332	5095	5595	5570	5534	5205	6848	0.000236119	0.0101977
III:11096483:11097659	ID=gene:WBGene00001815;Name=hmt-1;biotype=protein_coding;description=Heavy	18	27	28	39	45	66	8004	8364	8746	7111	6812	9936	0.00023665	0.0102021
II:1769936:1770001	ID=gene:WBGene00018101;Name=math-27;biotype=protein_coding;description=MATH	3	5	11	20	22	31	3650	4299	4197	2977	3005	3150	0.000237176	0.0102127
IV:12132928:12133049	ID=gene:WBGene00003010;Name=lin-24;biotype=protein_coding;gene_id=WBGene00003010;logic_name=wormbase	2	4	2	24	21	17	6729	6843	6870	6926	5933	8385	0.0002374	0.0102127
III:13615007:13615470	ID=gene:WBGene00011735;Name=hip-1;biotype=protein_coding;description=Hsp-70	50	58	68	45	41	58	25392	27151	28556	39895	35476	43573	0.000237476	0.0102127
II:25647:26648	ID=gene:WBGene00017745;Name=F23F1.4;biotype=protein_coding;gene_id=WBGene00017745;logic_name=wormbase	1	0	0	12	18	15	911	920	922	1568	1411	1419	0.000237494	0.0102127
I:7604575:7604720	ID=gene:WBGene00000084;Name=aex-1;biotype=protein_coding;description=C2	2	4	3	14	11	13	1204	1228	1327	1037	933	1149	0.000237539	0.0102127
II:13954167:13955873	ID=gene:WBGene00012330;Name=zip-3;biotype=protein_coding;description=BZIP	13	18	24	51	37	41	1135	1177	1455	1074	1082	1207	0.000237777	0.010214
IV:8015398:8015443	ID=gene:WBGene00016130;Name=C26B2.8;biotype=protein_coding;gene_id=WBGene00016130;logic_name=wormbase	16	20	24	11	5	10	140	160	177	257	335	272	0.000237784	0.010214
III:9001499:9001930	ID=gene:WBGene00010309;Name=rpn-6.2;biotype=protein_coding;description=Probable	22	27	34	21	25	23	1449	1518	1683	2950	2840	2958	0.000238058	0.0102212
X:8812378:8812671	ID=gene:WBGene00019869;Name=cnnm-2;biotype=protein_coding;description=Metal	2	0	0	6	17	12	1243	1296	1642	451	454	537	0.000239125	0.0102439
IV:12817432:12823032	ID=gene:WBGene00008555;Name=F07C6.4;biotype=protein_coding;gene_id=WBGene00008555;logic_name=wormbase	117	135	146	268	224	260	8862	9576	9807	13547	11600	14128	0.000241197	0.0103141
V:387343:387390	ID=gene:WBGene00022642;Name=lipl-5;biotype=protein_coding;description=Lipase	1	2	3	21	18	22	15718	17999	20298	34182	30644	28466	0.000241985	0.0103292
IV:10598005:10598939	ID=gene:WBGene00045024;Name=C43F9.11;biotype=protein_coding;gene_id=WBGene00045024;logic_name=wormbase	0	2	2	5	4	7	0	2	6	58	76	47	0.000243041	0.0103669
V:11908855:11908905	ID=gene:WBGene00004855;Name=sma-1;biotype=protein_coding;description=Beta	1	0	0	32	19	17	24224	26927	24239	51828	47355	47968	0.000243609	0.0103789
IV:8085279:8085752	ID=gene:WBGene00044508;Name=nsy-7;biotype=protein_coding;description=Neuronal	6	10	6	34	19	28	1050	1265	1247	915	932	1027	0.000243694	0.0103789
I:5510198:5510242	ID=gene:WBGene00019079;Name=rpa-4;biotype=protein_coding;description=Replication	7	4	4	16	26	27	11066	11296	10494	10036	9265	10892	0.000243925	0.0103818
X:5950329:5950802	ID=gene:WBGene00019938;Name=R07E4.5;biotype=protein_coding;gene_id=WBGene00019938;logic_name=wormbase	4	5	5	12	18	15	2353	2768	2430	1571	1290	1844	0.000244058	0.0103818
X:13116589:13116647	ID=gene:WBGene00008927;Name=snx-17;biotype=protein_coding;description=Sorting	0	0	0	9	11	8	1599	1680	1620	2041	1836	1999	0.000244214	0.0103818
I:873627:874648	ID=gene:WBGene00022389;Name=pde-6;biotype=protein_coding;description=Probable	17	22	21	57	38	47	1831	1892	2348	1917	1862	1937	0.000244445	0.0103818
X:4828628:4828698	ID=gene:WBGene00019957;Name=R08E3.1;biotype=protein_coding;gene_id=WBGene00019957;logic_name=wormbase	4	2	2	16	21	16	14856	16247	16225	19279	17943	17606	0.000244603	0.0103818
X:13311575:13311654	ID=gene:WBGene00009796;Name=F46G10.1;biotype=protein_coding;gene_id=WBGene00009796;logic_name=wormbase	0	2	1	25	24	29	2248	2762	2397	7833	6985	6720	0.000244719	0.0103818
I:7642492:7642594	ID=gene:WBGene00009141;Name=ncbp-2;biotype=protein_coding;description=Nuclear	21	28	19	44	35	49	8136	8812	8545	7371	6632	8672	0.000245186	0.0103959
IV:12889949:12890424	ID=gene:WBGene00010660;Name=K08D8.6;biotype=protein_coding;gene_id=WBGene00010660;logic_name=wormbase	2	0	1	64	60	43	4496	4913	4987	13222	12565	15535	0.000245587	0.0103964
III:4151286:4151464	ID=gene:WBGene00007631;Name=wht-3;biotype=protein_coding;description=ABC	59	52	65	38	34	72	123	123	171	527	514	405	0.000245997	0.0104007
V:4499808:4501218	ID=gene:WBGene00006796;Name=unc-62;biotype=protein_coding;description=Homeobox	11	17	22	48	45	47	2774	2584	2783	3000	2725	3265	0.000246171	0.0104007
X:6786271:6786536	ID=gene:WBGene00019225;Name=bgal-2;biotype=protein_coding;description=Beta	2	1	2	14	10	15	1795	1796	1900	2052	1842	2284	0.00024658	0.01041
III:3397251:3397299	ID=gene:WBGene00010303;Name=cri-3;biotype=protein_coding;description=Conserved	9	9	11	22	19	26	16379	17546	17736	13308	11735	18157	0.000246692	0.01041
III:13685001:13685256	ID=gene:WBGene00001118;Name=dyf-2;biotype=protein_coding;description=WD	24	20	14	12	12	17	1183	1207	1337	3161	3054	3253	0.000246868	0.0104112
IV:8508554:8509186	ID=gene:WBGene00006450;Name=tag-77;biotype=protein_coding;gene_id=WBGene00006450;logic_name=wormbase	9	12	19	38	37	48	7173	7513	8194	9376	7930	10040	0.00024754	0.0104242
IV:17386966:17387006	ID=gene:WBGene00011374;Name=T02D1.8;biotype=protein_coding;gene_id=WBGene00011374;logic_name=wormbase	0	1	0	10	10	10	2376	2222	2543	2864	2620	3016	0.000247573	0.0104242
II:1409854:1409899	ID=gene:WBGene00021787;Name=Y51H7C.9;biotype=protein_coding;gene_id=WBGene00021787;logic_name=wormbase	16	24	22	28	15	14	245	302	538	1818	1550	1774	0.000248001	0.0104317
II:8971181:8971418	ID=gene:WBGene00007685;Name=C18E9.5;biotype=protein_coding;gene_id=WBGene00007685;logic_name=wormbase	0	2	1	15	15	9	2450	2720	2864	2176	1913	2383	0.000249607	0.01049
III:7519599:7519776	ID=gene:WBGene00000854;Name=cux-7;biotype=protein_coding;description=Clk-2	77	92	124	152	126	186	6219	6956	6901	5658	4707	7250	0.000250052	0.0105041
X:8935795:8936622	ID=gene:WBGene00017012;Name=acs-22;biotype=protein_coding;description=Fatty	43	51	65	127	123	66	5687	6061	5556	7290	6605	3783	0.000250428	0.0105152
I:12063247:12063447	ID=gene:WBGene00002000;Name=hrp-2;biotype=protein_coding;description=HnRNP	42	38	12	95	96	105	25194	27802	26793	17904	15489	22821	0.00025083	0.0105228
I:8706402:8707073	ID=gene:WBGene00000527;Name=cle-1;biotype=protein_coding;description=CLE-1C	4	4	3	14	18	20	4584	5107	5864	5288	4993	5816	0.000251579	0.010545
V:11055410:11055804	ID=gene:WBGene00005296;Name=srh-75;biotype=protein_coding;description=Serpentine	4	6	2	4	9	8	6	10	3	25	45	37	0.000251751	0.0105475
III:10876582:10876634	ID=gene:WBGene00008079;Name=C44B9.2;biotype=protein_coding;gene_id=WBGene00008079;logic_name=wormbase	5	14	14	7	13	8	167	211	208	828	860	643	0.000251978	0.0105524
V:14084471:14084829	ID=gene:WBGene00008394;Name=D1086.7;biotype=protein_coding;gene_id=WBGene00008394;logic_name=wormbase	1	4	8	24	40	42	2511	2992	2735	1650	1440	2592	0.000253033	0.0105786
IV:12350088:12350654	ID=gene:WBGene00013921;Name=best-22;biotype=protein_coding;description=Bestrophin	2	6	4	27	38	30	1412	1417	1644	2212	2161	2509	0.000253629	0.0105878
I:2279916:2280386	ID=gene:WBGene00021458;Name=Y39G10AL.1;biotype=protein_coding;gene_id=WBGene00021458;logic_name=wormbase	9	8	3	4	9	8	632	700	418	114	102	149	0.000253674	0.0105878
X:5680690:5680952	ID=gene:WBGene00020920;Name=set-20;biotype=protein_coding;description=SET	2	0	0	17	11	10	731	780	678	528	572	609	0.000253677	0.0105878
I:536307:536349	ID=gene:WBGene00022042;Name=icd-2;biotype=protein_coding;description=Nascent	988	1239	1197	643	556	897	51723	60175	60457	48898	41991	56855	0.000253713	0.0105878
III:5880930:5881052	ID=gene:WBGene00017158;Name=hpo-10;biotype=protein_coding;gene_id=WBGene00017158;logic_name=wormbase	38	53	41	110	87	99	5974	6431	6896	6995	5836	8080	0.000254118	0.0105954
V:12553024:12553078	ID=gene:WBGene00009724;Name=F45D3.4;biotype=protein_coding;gene_id=WBGene00009724;logic_name=wormbase	35	25	10	25	30	16	1128	1269	728	4325	4346	2651	0.00025427	0.0105971
IV:9992812:9992858	ID=gene:WBGene00006699;Name=uba-1;biotype=protein_coding;description=UBA	2	2	2	14	15	12	37827	41839	42912	38639	33726	45072	0.0002544	0.0105979
II:5233485:5233532	ID=gene:WBGene00004020;Name=pho-1;biotype=protein_coding;description=Intestinal	12	16	13	22	15	21	5143	5410	5483	2598	2539	3145	0.000255078	0.010603
II:6484348:6484393	ID=gene:WBGene00020898;Name=T28D9.9;biotype=protein_coding;description=Uncharacterized	2	0	5	10	17	14	6	8	27	368	388	311	0.000255215	0.010604
X:14165772:14165909	ID=gene:WBGene00006369;Name=sym-4;biotype=protein_coding;description=SYM-4	7	6	4	19	35	31	4112	4354	4115	3578	3423	4324	0.000255334	0.0106043
IV:12712856:12712915	ID=gene:WBGene00007778;Name=C27D8.2;biotype=protein_coding;gene_id=WBGene00007778;logic_name=wormbase	6	2	7	7	1	3	211	261	557	3693	3232	3161	0.000255677	0.0106101
V:450037:450123	ID=gene:WBGene00019744;Name=M02H5.8;biotype=protein_coding;gene_id=WBGene00019744;logic_name=wormbase	2	0	2	38	40	26	795	877	918	3913	3932	2864	0.000256037	0.0106196
V:11914581:11914736	ID=gene:WBGene00004855;Name=sma-1;biotype=protein_coding;description=Beta	9	7	2	57	40	44	24224	26927	24239	51828	47355	47968	0.0002562	0.0106218
I:9067597:9067907	ID=gene:WBGene00004298;Name=rad-54;biotype=protein_coding;gene_id=WBGene00004298;logic_name=wormbase	0	0	0	5	7	10	6590	7076	6580	5518	5009	7564	0.000256794	0.0106417
V:15978797:15979119	ID=gene:WBGene00009488;Name=oac-20;biotype=protein_coding;description=O-ACyltransferase	1	4	4	23	23	39	668	784	645	1325	1210	1805	0.000257706	0.0106702
V:11272178:11272228	ID=gene:WBGene00007283;Name=clec-222;biotype=protein_coding;description=C-type	9	6	3	2	2	0	1736	2136	1007	66	55	54	0.000258193	0.010678
V:10096847:10097068	ID=gene:WBGene00011006;Name=ugt-47;biotype=protein_coding;description=Putative	19	20	39	69	59	46	6184	6798	7292	4928	4439	4701	0.000258229	0.010678
I:10335498:10335544	ID=gene:WBGene00013891;Name=ZC434.3;biotype=protein_coding;gene_id=WBGene00013891;logic_name=wormbase	7	14	11	11	11	9	95	114	100	499	414	241	0.000258467	0.0106832
I:9897729:9897777	ID=gene:WBGene00003396;Name=mom-4;biotype=protein_coding;description=Mitogen-activated	2	3	2	9	8	13	3600	3980	3768	2547	2324	3488	0.000259345	0.0107075
III:1027623:1028179	ID=gene:WBGene00021340;Name=Y34F4.5;biotype=protein_coding;gene_id=WBGene00021340;logic_name=wormbase	11	13	14	67	50	68	1322	1427	1477	3147	2809	3050	0.000259373	0.0107075
II:2154703:2154753	ID=gene:WBGene00016544;Name=math-18;biotype=protein_coding;description=MATH	0	0	2	7	12	13	193	253	333	242	250	269	0.000260461	0.0107191
III:11267017:11267182	ID=gene:WBGene00012930;Name=obr-1;biotype=protein_coding;description=Oxysterol-binding	9	5	12	58	40	44	5656	6570	6926	10153	9301	10405	0.000260808	0.0107287
I:13255549:13256100	ID=gene:WBGene00009695;Name=F44F1.3;biotype=protein_coding;gene_id=WBGene00009695;logic_name=wormbase	2	6	9	6	0	0	64	92	187	888	797	663	0.000261494	0.0107523
III:5476530:5477553	ID=gene:WBGene00003055;Name=lon-1;biotype=protein_coding;description=LONg	18	24	36	93	80	68	5123	5665	5608	8485	8093	6396	0.000262549	0.0107771
X:6238765:6238817	ID=gene:WBGene00015781;Name=C14F11.6;biotype=protein_coding;gene_id=WBGene00015781;logic_name=wormbase	1	4	1	6	6	5	16	47	11	1700	1643	364	0.00026273	0.0107798
IV:10212311:10213013	ID=gene:WBGene00000019;Name=abt-1;biotype=protein_coding;description=ABC	5	2	3	3	5	6	154	133	313	2841	2520	2192	0.000263639	0.0108079
X:7141675:7141943	ID=gene:WBGene00000116;Name=alh-10;biotype=protein_coding;description=ALdehyde	8	2	4	24	21	17	2885	3502	2929	2162	2188	2262	0.000263996	0.0108178
V:14443181:14443326	ID=gene:WBGene00009081;Name=F23B12.4;biotype=protein_coding;gene_id=WBGene00009081;logic_name=wormbase	5	6	13	62	53	69	1829	2038	2629	5269	4660	7482	0.000264439	0.010822
I:5097179:5098865	ID=gene:WBGene00016259;Name=C30F8.3;biotype=protein_coding;gene_id=WBGene00016259;logic_name=wormbase	1	1	3	7	5	3	7	9	11	203	147	81	0.000264653	0.0108261
V:12564496:12565141	ID=gene:WBGene00008452;Name=mrps-5;biotype=protein_coding;description=Putative	12	15	24	38	29	46	8448	9097	9757	8262	6887	9832	0.000266948	0.0108966
X:7659764:7660504	ID=gene:WBGene00017864;Name=pcca-1;biotype=protein_coding;description=Propionyl-CoA	77	95	73	63	55	66	28234	30707	32166	43902	38759	41965	0.000267194	0.0109004
III:5740612:5741238	ID=gene:WBGene00271577;Name=B0244.16;biotype=protein_coding;gene_id=WBGene00271577;logic_name=wormbase	0	0	2	13	9	9	11	16	2	210	190	239	0.000267271	0.0109004
II:403296:403341	ID=gene:WBGene00015403;Name=clec-10;biotype=protein_coding;description=C-type	0	0	0	17	8	9	1144	1243	1607	1468	1251	1484	0.00026741	0.0109014
V:7226835:7227539	ID=gene:WBGene00001563;Name=gei-6;biotype=protein_coding;description=GEX	5	10	8	39	22	29	10878	11611	11807	8929	7747	11403	0.000268148	0.0109143
I:5899069:5899202	ID=gene:WBGene00016419;Name=tyr-4;biotype=protein_coding;description=TYRosinase	4	7	12	50	60	45	5873	6533	6724	13827	12611	11838	0.000268185	0.0109143
III:11507135:11508206	ID=gene:WBGene00004960;Name=spe-6;biotype=protein_coding;description=Serine/threonine-protein	11	10	21	15	7	16	447	474	606	2233	1991	1902	0.000268317	0.010915
III:3314288:3315896	ID=gene:WBGene00021811;Name=ral-1;biotype=protein_coding;description=RAL	30	21	37	72	57	68	4489	4796	5142	4300	3894	5334	0.000268828	0.0109218
IV:4153645:4153826	ID=gene:WBGene00019931;Name=R07C12.1;biotype=protein_coding;gene_id=WBGene00019931;logic_name=wormbase	0	0	0	11	7	2	3	0	2	644	400	213	0.000269054	0.0109264
IV:383873:384129	ID=gene:WBGene00020295;Name=pqbp-1.2;biotype=protein_coding;description=PQBP1	11	16	11	21	21	31	1544	1583	1585	1128	829	1379	0.000269468	0.0109322
III:1897605:1898644	ID=gene:WBGene00015241;Name=B0524.2;biotype=protein_coding;gene_id=WBGene00015241;logic_name=wormbase	4	2	4	8	8	2	8	23	23	427	422	349	0.000269562	0.0109322
III:7649290:7649354	ID=gene:WBGene00044448;Name=ZK783.6;biotype=protein_coding;gene_id=WBGene00044448;logic_name=wormbase	0	2	5	30	20	20	2	6	14	284	302	214	0.00027046	0.0109459
II:10948577:10948625	ID=gene:WBGene00010991;Name=R03D7.5;biotype=protein_coding;description=Putative	11	9	4	6	5	8	134	114	116	539	579	484	0.000270482	0.0109459
IV:7570260:7570306	ID=gene:WBGene00017991;Name=clec-180;biotype=protein_coding;description=C-type	2	6	1	10	4	2	75	82	83	2514	2176	535	0.000270623	0.0109459
III:13407270:13408207	ID=gene:WBGene00003520;Name=nas-1;biotype=protein_coding;description=Zinc	12	12	10	14	7	7	51	58	80	253	250	214	0.000273533	0.011019
III:11441684:11441941	ID=gene:WBGene00004735;Name=sbp-1;biotype=protein_coding;description=Sterol	0	0	0	18	22	13	4127	3787	4317	9994	9289	9354	0.000274077	0.0110269
IV:1320426:1321062	ID=gene:WBGene00018778;Name=F53H1.4;biotype=protein_coding;gene_id=WBGene00018778;logic_name=wormbase	14	21	18	42	36	38	18213	19146	18909	13545	11804	18355	0.000274538	0.0110408
V:12192840:12193136	ID=gene:WBGene00004384;Name=rnp-1;biotype=protein_coding;description=RNA-binding	34	53	46	78	68	79	6307	6921	7242	4851	4394	6625	0.000274729	0.0110411
II:8418966:8419278	ID=gene:WBGene00008799;Name=F14E5.1;biotype=protein_coding;gene_id=WBGene00008799;logic_name=wormbase	2	0	2	8	13	9	88	131	139	64	56	66	0.000274778	0.0110411
V:11144436:11144692	ID=gene:WBGene00007391;Name=C06H2.7;biotype=protein_coding;gene_id=WBGene00007391;logic_name=wormbase	5	2	5	14	15	16	2848	3017	2493	2310	1988	2370	0.000274931	0.0110426
IV:8244557:8244601	ID=gene:WBGene00020372;Name=T09A12.1;biotype=protein_coding;gene_id=WBGene00020372;logic_name=wormbase	6	3	9	13	15	4	75	79	134	836	1011	700	0.000275333	0.0110494
I:11489847:11490213	ID=gene:WBGene00000641;Name=col-65;biotype=protein_coding;description=COLlagen	1	0	0	42	30	19	22	4	21	6021	5384	3780	0.00027551	0.011051
I:14590813:14592094	ID=gene:WBGene00013682;Name=Y105E8A.25;biotype=protein_coding;gene_id=WBGene00013682;logic_name=wormbase	56	49	52	91	86	103	14594	16093	16571	16867	15385	19171	0.000276863	0.0110933
I:6084594:6084764	ID=gene:WBGene00001819;Name=haf-9;biotype=protein_coding;description=HAlF	0	0	0	18	20	12	3450	4230	4997	6755	5569	7038	0.000276892	0.0110933
III:6972696:6972760	ID=gene:WBGene00004340;Name=rfc-4;biotype=protein_coding;description=Replication	2	6	6	15	8	17	15498	17422	22549	10541	9007	14714	0.000278287	0.0111398
IV:4617516:4618692	ID=gene:WBGene00017597;Name=F19C7.8;biotype=protein_coding;gene_id=WBGene00017597;logic_name=wormbase	10	6	11	40	32	43	270	363	491	4284	4141	4145	0.000280246	0.0112041
III:5735905:5736007	ID=gene:WBGene00015085;Name=B0244.10;biotype=protein_coding;gene_id=WBGene00015085;logic_name=wormbase	2	8	1	60	52	64	241	206	238	490	467	679	0.00028064	0.0112151
V:17077637:17077733	ID=gene:WBGene00011486;Name=T05E12.3;biotype=protein_coding;gene_id=WBGene00011486;logic_name=wormbase	16	18	7	34	34	5	347	348	274	301	286	45	0.000281112	0.0112271
I:1688088:1691049	ID=gene:WBGene00044348;Name=Y71G12B.31;biotype=protein_coding;description=Protein-tyrosine-phosphatase	66	74	71	87	71	98	180	209	203	354	307	372	0.000281741	0.0112308
II:6793788:6798648	ID=gene:WBGene00020478;Name=T13C2.2;biotype=protein_coding;gene_id=WBGene00020478;logic_name=wormbase	151	168	209	244	234	242	334	333	401	708	652	625	0.000282162	0.0112382
II:10444436:10444907	ID=gene:WBGene00014057;Name=ZK673.1;biotype=protein_coding;gene_id=WBGene00014057;logic_name=wormbase	6	4	6	11	11	10	1298	1412	1374	708	645	719	0.000282766	0.0112428
IV:7988832:7989333	ID=gene:WBGene00000689;Name=col-115;biotype=protein_coding;description=COLlagen	0	0	1	8	15	6	21	4	6	1403	1263	895	0.000282907	0.0112428
III:4493562:4493678	ID=gene:WBGene00000223;Name=atf-7;biotype=protein_coding;description=ATF	10	14	13	32	28	33	8128	8945	9163	7382	7079	10635	0.000283134	0.0112428
V:8613060:8613104	ID=gene:WBGene00018285;Name=smk-1;biotype=protein_coding;description=SMEK	1	2	3	10	14	13	9006	9503	9526	7822	6796	9458	0.000283721	0.0112428
V:5836629:5836676	ID=gene:WBGene00000713;Name=col-140;biotype=protein_coding;description=COLlagen	36	45	73	378	380	230	259869	292847	315322	359595	338485	367345	0.00028385	0.0112428
IV:4788003:4788365	ID=gene:WBGene00003694;Name=nhr-104;biotype=protein_coding;description=Nuclear	2	2	7	24	25	22	453	507	576	857	818	681	0.000284056	0.0112428
I:6753803:6754416	ID=gene:WBGene00020936;Name=hrpf-1;biotype=protein_coding;description=HnRNP	90	81	86	90	87	106	8601	8929	8564	5674	4849	7419	0.00028527	0.0112428
III:281561:282633	ID=gene:WBGene00021752;Name=xpd-1;biotype=protein_coding;description=XPD	22	18	24	37	40	53	7225	7806	7998	7142	6058	8364	0.000285648	0.0112428
V:18961749:18963636	ID=gene:WBGene00012701;Name=Y39B6A.43;biotype=protein_coding;gene_id=WBGene00012701;logic_name=wormbase	156	200	170	63	81	83	3629	3984	3912	3335	2852	4541	0.000287414	0.0112822
I:6468995:6469036	ID=gene:WBGene00019430;Name=K06A5.2;biotype=protein_coding;gene_id=WBGene00019430;logic_name=wormbase	4	4	5	10	12	9	668	813	1858	10845	9780	9614	0.000287831	0.011294
I:12570085:12570180	ID=gene:WBGene00001008;Name=dlk-1;biotype=protein_coding;description=Mitogen-activated	4	3	3	41	25	32	2879	3300	3643	7109	6500	6893	0.000288233	0.0113004
X:9313868:9314343	ID=gene:WBGene00044788;Name=ttr-38;biotype=protein_coding;description=TransThyretin-Related	0	5	3	47	51	25	102	136	112	445	393	257	0.000288384	0.0113017
I:446783:446913	ID=gene:WBGene00006593;Name=tol-1;biotype=protein_coding;description=TOLl	1	4	1	15	14	12	13077	14335	12834	13272	11493	14288	0.000288799	0.0113128
X:6607380:6607426	ID=gene:WBGene00000786;Name=cpr-6;biotype=protein_coding;description=Cathepsin	82	96	94	122	89	111	67512	77437	65965	43630	40001	33004	0.00028979	0.0113381
II:3922064:3924460	ID=gene:WBGene00018756;Name=F53C3.13;biotype=protein_coding;gene_id=WBGene00018756;logic_name=wormbase	150	222	206	487	506	449	5561	6325	6701	8447	7582	8798	0.000290449	0.0113457
IV:1819056:1819237	ID=gene:WBGene00000683;Name=col-109;biotype=protein_coding;description=COLlagen	0	0	0	109	62	18	6	8	18	21328	19569	7807	0.000291204	0.0113608
II:888460:888505	ID=gene:WBGene00020307;Name=T07D3.4;biotype=protein_coding;gene_id=WBGene00020307;logic_name=wormbase	0	0	0	17	15	13	398	507	595	1283	1248	1228	0.000291406	0.0113638
IV:7713292:7713337	ID=gene:WBGene00003607;Name=nhr-8;biotype=protein_coding;description=Nuclear	0	0	0	13	10	5	1234	1266	1255	1360	1304	1124	0.000291521	0.0113638
V:2811290:2811394	ID=gene:WBGene00018823;Name=F54E2.1;biotype=protein_coding;gene_id=WBGene00018823;logic_name=wormbase	0	0	2	142	137	81	4429	4770	4040	20877	20101	22244	0.000291919	0.01137
I:6133631:6134070	ID=gene:WBGene00003878;Name=pept-3;biotype=protein_coding;description=Peptide	1	0	3	24	22	19	915	1094	1349	2796	2551	2529	0.000292347	0.0113821
V:5490543:5490858	ID=gene:WBGene00020256;Name=T05C3.6;biotype=protein_coding;gene_id=WBGene00020256;logic_name=wormbase	2	2	12	26	22	20	1144	1250	1141	716	660	626	0.000293848	0.0114218
III:8445931:8445973	ID=gene:WBGene00016250;Name=hsp-110;biotype=protein_coding;description=Heat	45	44	35	6	10	13	38621	42148	41325	25402	22388	36077	0.000294646	0.0114357
II:8114597:8114845	ID=gene:WBGene00002147;Name=ire-1;biotype=protein_coding;description=Serine/threonine-protein	2	2	5	16	13	17	13499	15275	14758	14596	13352	17190	0.00029474	0.0114357
X:14822873:14822923	ID=gene:WBGene00003149;Name=mbk-1;biotype=protein_coding;description=Dual	33	35	44	11	15	20	2235	2343	2507	2617	2113	2693	0.000294925	0.0114357
III:10117035:10117078	ID=gene:WBGene00014229;Name=ZK1128.3;biotype=protein_coding;gene_id=WBGene00014229;logic_name=wormbase	0	5	8	4	2	5	80	153	218	1403	1488	1118	0.000295256	0.0114392
I:5996217:5998577	ID=gene:WBGene00006823;Name=unc-94;biotype=protein_coding;description=Tropomodulin	81	96	103	194	211	201	1553	2029	1892	2276	2157	2612	0.000295789	0.0114505
IV:15044727:15045291	ID=gene:WBGene00012769;Name=hrpu-1;biotype=protein_coding;description=Heterogeneous	35	44	33	64	44	63	17690	18749	19305	13438	11311	17105	0.000296067	0.0114566
V:5024463:5024518	ID=gene:WBGene00019644;Name=cpt-4;biotype=protein_coding;description=Carnitine	4	1	4	6	8	4	484	549	347	6649	6343	6537	0.000296885	0.0114743
IV:17288904:17288948	ID=gene:WBGene00012130;Name=slc-17.4;biotype=protein_coding;description=SLC	0	4	5	18	14	20	1818	1690	1769	1650	1416	1709	0.000297612	0.0114977
I:5510061:5510102	ID=gene:WBGene00019079;Name=rpa-4;biotype=protein_coding;description=Replication	7	3	6	19	32	28	11066	11296	10494	10036	9265	10892	0.000299034	0.0115199
X:4830375:4830418	ID=gene:WBGene00019957;Name=R08E3.1;biotype=protein_coding;gene_id=WBGene00019957;logic_name=wormbase	2	4	0	16	24	19	14856	16247	16225	19279	17943	17606	0.000299517	0.0115292
II:14061376:14061448	ID=gene:WBGene00012188;Name=W01G7.4;biotype=protein_coding;gene_id=WBGene00012188;logic_name=wormbase	8	9	5	33	21	27	5269	5103	5371	3903	3622	5482	0.000299945	0.011541
X:7553058:7553119	ID=gene:WBGene00018487;Name=F46C8.8;biotype=protein_coding;gene_id=WBGene00018487;logic_name=wormbase	1	1	2	10	6	0	39	43	28	1732	1620	850	0.000300961	0.0115513
I:5876905:5877073	ID=gene:WBGene00016422;Name=noah-1;biotype=protein_coding;description=NOmpA	0	0	2	62	65	9	1123	1171	770	8223	7074	1209	0.00030103	0.0115513
II:8878903:8879398	ID=gene:WBGene00004355;Name=rha-1;biotype=protein_coding;description=Probable	22	23	14	41	43	52	16062	16953	16421	16879	14370	18206	0.000301252	0.0115513
IV:7449555:7450070	ID=gene:WBGene00015217;Name=tes-1;biotype=protein_coding;description=TEStin	16	7	9	157	127	108	765	802	778	3295	2968	2964	0.000301737	0.0115513
X:4632473:4633021	ID=gene:WBGene00016705;Name=C46C11.2;biotype=protein_coding;gene_id=WBGene00016705;logic_name=wormbase	2	2	0	6	9	8	1449	1599	1706	764	527	732	0.000302337	0.0115513
X:9995734:9996635	ID=gene:WBGene00001708;Name=grk-1;biotype=protein_coding;description=G	30	15	25	77	56	64	3146	3638	3350	2915	2627	3230	0.000302819	0.0115582
IV:9698257:9700001	ID=gene:WBGene00014243;Name=dcaf-1;biotype=protein_coding;description=DDB1-	47	56	41	227	170	158	27938	29861	31034	29804	25418	35624	0.000303493	0.0115793
X:11670197:11670243	ID=gene:WBGene00011444;Name=T04F8.6;biotype=protein_coding;gene_id=WBGene00011444;logic_name=wormbase	1	1	1	17	19	12	1624	1477	1549	2717	2464	2447	0.00030372	0.0115833
IV:7788540:7788756	ID=gene:WBGene00016378;Name=imp-3;biotype=protein_coding;description=IntraMembrane	4	4	3	15	17	18	5135	5585	5471	5698	4783	6742	0.000305061	0.0116085
III:5612412:5612550	ID=gene:WBGene00000239;Name=bas-1;biotype=protein_coding;description=Biogenic	3	11	8	25	29	22	1741	1979	2110	1740	1711	1824	0.000305112	0.0116085
IV:13880283:13881128	ID=gene:WBGene00007196;Name=B0513.4;biotype=protein_coding;gene_id=WBGene00007196;logic_name=wormbase	26	26	31	15	20	34	1731	2210	2037	546	673	847	0.000305504	0.0116136
II:2318297:2318647	ID=gene:WBGene00022873;Name=ZK1240.9;biotype=protein_coding;gene_id=WBGene00022873;logic_name=wormbase	8	6	6	23	24	21	203	175	249	222	212	238	0.00030561	0.0116136
V:7879027:7879843	ID=gene:WBGene00018217;Name=F40A3.2;biotype=protein_coding;gene_id=WBGene00018217;logic_name=wormbase	2	3	0	33	37	26	1857	2157	2285	2456	2299	3164	0.000306503	0.0116428
V:4618006:4618874	ID=gene:WBGene00018812;Name=sumv-2;biotype=protein_coding;gene_id=WBGene00018812;logic_name=wormbase	13	13	17	31	33	35	10633	11742	11582	9925	8492	12719	0.000307079	0.0116601
II:1945846:1945894	ID=gene:WBGene00022689;Name=math-48;biotype=protein_coding;description=MATH	10	8	9	7	7	4	54	61	91	259	176	185	0.000307752	0.011681
I:8751080:8751234	ID=gene:WBGene00007977;Name=gska-3;biotype=protein_coding;description=Glycogen	2	3	1	4	6	7	68	137	238	3437	3309	2811	0.000308096	0.0116894
IV:7924615:7924660	ID=gene:WBGene00016790;Name=C49H3.3;biotype=protein_coding;gene_id=WBGene00016790;logic_name=wormbase	26	32	36	56	61	88	9519	11614	11081	11368	10476	13369	0.000308763	0.0117054
IV:17323880:17323988	ID=gene:WBGene00008194;Name=C49C3.4;biotype=protein_coding;gene_id=WBGene00008194;logic_name=wormbase	10	7	12	52	29	47	17240	19160	19653	22406	20659	22560	0.000309033	0.0117062
II:1610392:1610518	ID=gene:WBGene00015598;Name=fbxa-163;biotype=protein_coding;description=F-box	0	1	0	29	42	14	6	16	8	4217	3830	4032	0.000310131	0.0117354
I:196334:197204	ID=gene:WBGene00000227;Name=atm-1;biotype=protein_coding;description=Serine/threonine-protein	19592	25423	23856	14053	8488	11788	53839	67805	63840	44142	30619	42459	0.000310514	0.0117437
I:508049:508097	ID=gene:WBGene00022034;Name=deps-1;biotype=protein_coding;gene_id=WBGene00022034;logic_name=wormbase	6	7	6	17	11	22	25440	27996	28300	20025	17163	26762	0.00031186	0.0117779
V:8145272:8146583	ID=gene:WBGene00017015;Name=D1014.2;biotype=protein_coding;gene_id=WBGene00017015;logic_name=wormbase	28	57	76	75	72	89	147	174	286	827	815	757	0.000312087	0.011779
V:1093399:1093443	ID=gene:WBGene00021743;Name=Y50D4B.4;biotype=protein_coding;gene_id=WBGene00021743;logic_name=wormbase	4	3	2	17	10	13	13248	12932	14539	7952	8382	10758	0.00031219	0.011779
II:6052954:6053000	ID=gene:WBGene00020022;Name=gldc-1;biotype=protein_coding;description=Glycine	1	0	0	10	6	6	18529	20907	23357	12562	11327	15069	0.000312449	0.0117794
II:11304130:11304181	ID=gene:WBGene00011994;Name=samp-1;biotype=protein_coding;description=Spindle	4	3	2	17	14	14	6420	7195	7175	5802	4989	7604	0.000313555	0.0118165
II:1671057:1672181	ID=gene:WBGene00003734;Name=nhx-6;biotype=protein_coding;description=Sodium/hydrogen	0	4	0	45	30	17	2	19	3	955	921	320	0.000313727	0.0118183
X:15105001:15105870	ID=gene:WBGene00008605;Name=mlt-9;biotype=protein_coding;gene_id=WBGene00008605;logic_name=wormbase	2	1	3	30	27	9	29	34	24	1708	1622	341	0.000314671	0.0118423
III:7310278:7310357	ID=gene:WBGene00018950;Name=F56C9.6;biotype=protein_coding;gene_id=WBGene00018950;logic_name=wormbase	68	80	74	86	83	100	22479	25991	25014	14065	12398	21312	0.000314763	0.0118423
III:11181262:11182048	ID=gene:WBGene00006604;Name=tra-1;biotype=protein_coding;description=Sex-determining	28	24	30	132	116	172	3689	4140	4277	8751	7854	8503	0.000314862	0.0118423
II:5232900:5232950	ID=gene:WBGene00017147;Name=EGAP2.1;biotype=protein_coding;gene_id=WBGene00017147;logic_name=wormbase	0	0	2	8	8	8	963	956	952	685	649	841	0.00031629	0.0118866
IV:7899330:7899995	ID=gene:WBGene00016957;Name=atic-1;biotype=protein_coding;description=5-Aminoimidazole-4-carboxamide	12	14	20	114	103	46	7969	8096	9227	13859	13834	9572	0.00031664	0.0118951
X:4826403:4826449	ID=gene:WBGene00019957;Name=R08E3.1;biotype=protein_coding;gene_id=WBGene00019957;logic_name=wormbase	5	1	1	22	16	17	14856	16247	16225	19279	17943	17606	0.000317236	0.0119033
IV:294846:298260	ID=gene:WBGene00019298;Name=K02D7.1;biotype=protein_coding;description=Purine	80	82	94	105	110	125	3988	4009	4897	9184	8409	8806	0.000317752	0.0119138
II:7012483:7012577	ID=gene:WBGene00005025;Name=sqv-7;biotype=protein_coding;description=UDP-sugar	0	2	1	11	7	10	5483	6087	6327	4513	4038	6192	0.000317889	0.0119138
IV:13267798:13269114	ID=gene:WBGene00006763;Name=unc-26;biotype=protein_coding;description=Synaptojanin	19	19	18	48	36	41	4153	4695	4762	4090	3629	5061	0.000319849	0.0119731
II:12027430:12027669	ID=gene:WBGene00012462;Name=Y17G7B.8;biotype=protein_coding;gene_id=WBGene00012462;logic_name=wormbase	8	6	16	91	82	96	514	525	555	1766	1586	2147	0.000320592	0.0119937
II:9881582:9881858	ID=gene:WBGene00007474;Name=C08H9.15;biotype=protein_coding;gene_id=WBGene00007474;logic_name=wormbase	0	11	11	131	117	83	989	1291	1449	4948	4259	3736	0.00032065	0.0119937
II:5280456:5282257	ID=gene:WBGene00022781;Name=pmt-1;biotype=protein_coding;description=Phosphoethanolamine	42	38	70	152	139	142	20114	21407	25453	23124	20858	30300	0.000321355	0.0120135
X:7060286:7060849	ID=gene:WBGene00015169;Name=B0403.5;biotype=protein_coding;gene_id=WBGene00015169;logic_name=wormbase	2	2	2	15	7	9	133	88	163	4474	4214	2306	0.000321437	0.0120135
I:8363325:8363743	ID=gene:WBGene00004684;Name=rsd-6;biotype=protein_coding;gene_id=WBGene00004684;logic_name=wormbase	15	20	24	40	34	38	16578	19096	18319	12438	11195	17110	0.000321707	0.0120135
IV:7646734:7647026	ID=gene:WBGene00001584;Name=nrde-4;biotype=protein_coding;gene_id=WBGene00001584;logic_name=wormbase	0	4	2	13	11	14	14912	16224	16416	14364	12328	17116	0.000321718	0.0120135
X:10341022:10341073	ID=gene:WBGene00011102;Name=R07E3.1;biotype=protein_coding;gene_id=WBGene00011102;logic_name=wormbase	2	8	10	0	0	2	3021	3178	3904	12510	12309	12282	0.000321812	0.0120135
I:14081431:14081482	ID=gene:WBGene00009823;Name=gadr-6;biotype=protein_coding;gene_id=WBGene00009823;logic_name=wormbase	5	5	3	40	32	32	1189	1290	1206	3435	3017	2622	0.000321941	0.0120136
X:15696045:15696239	ID=gene:WBGene00007284;Name=C03H12.1;biotype=protein_coding;gene_id=WBGene00007284;logic_name=wormbase	0	4	2	17	10	18	2846	2848	2919	2244	2272	2797	0.000322529	0.0120262
III:10302652:10302821	ID=gene:WBGene00011556;Name=vglu-3;biotype=protein_coding;description=Potential	0	3	0	27	28	15	1126	1138	1137	3293	2909	2048	0.000324674	0.012073
X:13115956:13116023	ID=gene:WBGene00008926;Name=F17H10.2;biotype=protein_coding;gene_id=WBGene00008926;logic_name=wormbase	0	2	0	27	16	18	1366	1605	1615	2201	2065	2638	0.00032497	0.0120793
II:2603254:2603320	ID=gene:WBGene00005589;Name=sri-77;biotype=protein_coding;description=Serpentine	0	0	0	3	18	7	0	7	0	188	196	94	0.000326016	0.012104
V:4819216:4820012	ID=gene:WBGene00016509;Name=adss-1;biotype=protein_coding;description=Adenylosuccinate	9	16	8	34	33	38	19774	20852	22361	23483	20558	26950	0.000326191	0.0121058
II:12972976:12973794	ID=gene:WBGene00004232;Name=ptr-18;biotype=protein_coding;description=PaTched	4	4	4	7	7	2	180	196	176	1276	1242	669	0.000326607	0.0121165
I:13602485:13603145	ID=gene:WBGene00013601;Name=Y87G2A.13;biotype=protein_coding;gene_id=WBGene00013601;logic_name=wormbase	6	8	9	26	17	23	3924	4501	4579	3997	3352	4877	0.000328721	0.0121732
V:20257629:20262495	ID=gene:WBGene00007017;Name=mdt-17;biotype=protein_coding;description=Mediator	148	163	193	222	231	264	11102	12649	12275	9098	7908	11883	0.000328971	0.0121757
V:19348859:19348904	ID=gene:WBGene00007583;Name=C14B4.2;biotype=protein_coding;gene_id=WBGene00007583;logic_name=wormbase	1	0	0	12	12	11	2319	2460	2831	3806	3621	4209	0.000329852	0.0121941
III:4792197:4792245	ID=gene:WBGene00003210;Name=mel-28;biotype=protein_coding;gene_id=WBGene00003210;logic_name=wormbase	4	5	9	42	44	32	44904	48029	47395	40501	35594	51430	0.000331213	0.0122366
V:17939760:17940760	ID=gene:WBGene00001080;Name=dpy-21;biotype=protein_coding;description=Dosage	7	12	13	23	26	40	5984	6522	6661	5894	5315	7095	0.000331782	0.0122512
V:11978258:11978350	ID=gene:WBGene00003235;Name=mif-2;biotype=protein_coding;description=MIF-like	1	2	3	39	28	19	3424	3834	3524	4263	3880	4413	0.000332339	0.0122576
IV:13380839:13381432	ID=gene:WBGene00013378;Name=emc-3;biotype=protein_coding;description=ER	23	26	11	51	46	69	5931	6130	6149	5696	5063	6613	0.000333629	0.0122892
X:7553210:7553286	ID=gene:WBGene00018487;Name=F46C8.8;biotype=protein_coding;gene_id=WBGene00018487;logic_name=wormbase	1	3	3	24	9	5	39	43	28	1732	1620	850	0.000333714	0.0122892
V:19409724:19409950	ID=gene:WBGene00007725;Name=C25F9.5;biotype=protein_coding;gene_id=WBGene00007725;logic_name=wormbase	5	2	3	7	14	13	317	288	390	171	164	170	0.000334542	0.0122921
V:12443130:12443550	ID=gene:WBGene00008301;Name=pals-39;biotype=protein_coding;description=Protein	0	0	2	14	11	2	8	4	7	431	393	147	0.000334619	0.0122921
V:14075679:14076145	ID=gene:WBGene00044081;Name=D1086.11;biotype=protein_coding;gene_id=WBGene00044081;logic_name=wormbase	8	14	22	34	61	57	12754	14716	22042	9012	9633	16380	0.000334673	0.0122921
III:3726972:3727018	ID=gene:WBGene00045484;Name=F34D10.9;biotype=protein_coding;gene_id=WBGene00045484;logic_name=wormbase	10	6	2	4	2	3	199	179	223	1685	1553	1196	0.000335324	0.0123104
II:12173767:12173991	ID=gene:WBGene00004394;Name=rol-1;biotype=protein_coding;description=ROLler:	0	0	0	6	20	3	126	12	16	23410	21490	11043	0.000335541	0.0123137
I:9341410:9341452	ID=gene:WBGene00003026;Name=lin-41;biotype=protein_coding;gene_id=WBGene00003026;logic_name=wormbase	7	4	9	34	17	29	12255	13163	12845	6991	5979	11158	0.000336539	0.0123407
I:6468545:6468591	ID=gene:WBGene00019430;Name=K06A5.2;biotype=protein_coding;gene_id=WBGene00019430;logic_name=wormbase	6	2	5	7	7	4	668	813	1858	10845	9780	9614	0.000336626	0.0123407
III:730686:731531	ID=gene:WBGene00003936;Name=pat-12;biotype=protein_coding;gene_id=WBGene00003936;logic_name=wormbase	25	31	43	90	101	97	8313	9401	10405	13585	12750	15653	0.00033773	0.0123654
IV:6226764:6226991	ID=gene:WBGene00016756;Name=C49A9.2;biotype=protein_coding;gene_id=WBGene00016756;logic_name=wormbase	3	0	0	44	24	28	1311	1371	1598	2303	2248	2261	0.000337991	0.0123702
I:7364413:7367480	ID=gene:WBGene00006306;Name=sue-1;biotype=protein_coding;description=SUppressor	10	10	20	89	83	76	395	364	435	914	752	952	0.000338809	0.0123953
I:1020035:1023902	ID=gene:WBGene00021327;Name=mrpl-38;biotype=protein_coding;description=Mitochondrial	84	89	71	114	98	150	6751	7177	7308	6072	5751	7776	0.000339016	0.0123982
III:4737785:4738335	ID=gene:WBGene00004311;Name=ras-2;biotype=protein_coding;description=GTP	0	5	6	35	45	31	1356	1638	1975	3044	2955	3056	0.000339555	0.0124033
V:20654747:20655830	ID=gene:WBGene00012184;Name=mnr-1;biotype=protein_coding;description=MeNoRin	75	84	67	45	42	27	2956	3425	3818	5483	4985	6103	0.00033974	0.0124033
IV:13024055:13024464	ID=gene:WBGene00003150;Name=mbk-2;biotype=protein_coding;description=Dual	1	2	1	11	6	14	11507	11911	13001	10604	8814	13532	0.000339791	0.0124033
IV:9803102:9803946	ID=gene:WBGene00001395;Name=fat-3;biotype=protein_coding;description=Delta(6)-fatty-acid	54	55	66	192	235	264	7455	8335	9445	14987	14178	13916	0.000339939	0.0124033
I:6548428:6548477	ID=gene:WBGene00020419;Name=acdh-4;biotype=protein_coding;description=Acyl	2	4	6	6	5	7	183	230	271	1840	1734	1376	0.000340236	0.0124094
[truncated: 878 more rows]

## Sheet: Table S3
Supplementary Table 3. circularRNA analysis of RNAseq dataset from rnp-6(G281D) and rnp-6i. Events with BH-adjusted P value below 0.05 were defined as significant.
[truncated: 226 more rows]

[truncated: 15 more sheets: Table S4, Table S5, Table S6, Table S7, Table S8, Table S9, Table S10, Table S11, Table S12, Table S13, Table S14, Table S15, Table S16, Table S17, Table S18]
