# Supplementary material for: Decreased spliceosome fidelity and egl-8 intron retention inhibit mTORC1 signaling to promote longevity
Source: Nat Aging. 2022 Sep 19;2(9):796–808. doi: 10.1038/s43587-022-00275-z (PMC10154236; doi:10.1038/s43587-022-00275-z)
Supplement: Source Data Fig. 1 — Statistical source data. [file 43587_2022_275_MOESM5_ESM.xlsx]

## Sheet: Figure 1a
	wt	rnp-6(G281D)	rnp-6, rnp-6(G281D) OE	rnp-6, rnp-6(wt) OE
repeat#1	0.0333333	0.892857	0.965517	0.0740741
repeat#2	0.0333333	0.962963	0.913044	0.0909091
repeat#3	0.03125	0.956522	0.777778	0.0384615

## Sheet: Figure 1b
wt, control	wt, rnp-6oe	rnp-6, control	rnp-6, rnp-6oe
10	1
10	1
10	1
10	1
10	1
10	0
10	0
10	0
12	1
12	1
12	1
12	1
12	1
12	1
12	1
12	1
12	1
12	1
12	1
12	1
12	1
12	1
12	1
12	1
12	1
12	1
12	1
14	1
14	1
14	1
14	1
14	1
14	1
14	1
14	1
14	1
14	1
14	1
14	1
14	1
14	1
14	1
14	1
14	1
14	1
14	1
16	1
16	1
16	1
16	1
16	1
16	1
16	1
16	1
16	1
16	1
16	0
18	1
18	1
18	1
18	1
18	1
18	1
18	1
18	1
18	1
18	1
18	1
18	1
18	1
18	1
18	1
21	1
21	1
21	1
21	1
21	1
21	1
21	1
21	1
21	1
21	1
21	1
21	1
21	1
21	1
21	1
21	1
21	1
21	1
21	1
21	1
21	1
21	1
21	1
21	1
21	1
21	1
23	1
23	1
23	1
23	1
26	1
26	1
26	1
26	1
26	1
26	1
26	1
26	1
26	1
26	1
26	1
26	1
26	1
26	1
26	1
26	1
26	1
26	1
26	1
26	1
26	1
26	1
26	0
28	1
28	1
28	1
28	1
28	1
28	1
28	1
28	1
28	1
30	1
10		1
10		1
10		1
10		1
10		1
10		0
10		0
10		0
10		0
10		0
10		0
10		0
10		0
10		0
10		0
10		0
10		0
10		0
10		0
10		0
10		0
10		0
10		0
10		0
10		0
10		0
10		0
10		0
10		0
10		0
12		1
12		1
12		1
12		1
14		1
14		1
14		1
14		1
14		1
14		1
14		1
14		1
14		1
14		1
14		1
14		1
16		1
16		1
16		1
16		1
16		1
16		1
16		1
16		1
16		1
16		1
16		1
16		1
16		1
16		1
16		1
16		1
16		1
18		1
18		1
18		1
18		1
18		1
18		1
18		1
18		1
18		1
18		1
18		1
18		1
18		1
18		1
18		1
18		1
18		1
18		1
18		1
18		1
18		1
18		0
21		1
21		1
21		1
21		1
21		1
21		1
21		1
21		1
21		1
21		1
21		1
21		1
21		1
21		1
21		1
21		1
21		1
21		1
21		1
21		1
21		0
21		0
23		1
23		1
23		1
23		1
23		1
23		1
23		1
23		1
23		1
23		1
23		1
26		1
26		1
26		1
26		1
26		1
26		1
26		1
26		1
26		1
26		1
26		1
26		1
26		1
26		1
26		1
26		1
26		1
10			1
10			1
10			1
10			1
10			0
10			0
10			0
10			0
10			0
10			0
10			0
10			0
10			0
10			0
10			0
10			0
10			0
10			0
10			0
10			0
10			0
10			0
10			0
10			0
10			0
10			0
10			0
10			0
10			0
12			1
12			1
12			1
12			1
12			1
12			1
12			1
12			0
12			0
12			0
12			0
12			0
12			0
12			0
12			0
12			0
14			1
14			1
14			1
14			1
14			1
14			1
14			1
14			0
14			0
14			0
14			0
14			0
14			0
14			0
14			0
14			0
14			0
16			1
16			1
16			1
16			1
16			1
16			1
16			1
16			0
18			1
18			1
18			1
18			1
18			1
18			1
18			1
18			1
18			1
21			1
21			1
21			1
21			1
21			1
21			1
21			1
21			1
21			1
21			1
21			1
21			1
21			1
21			1
21			1
21			1
21			0
23			1
23			1
23			1
23			1
23			1
23			1
23			1
26			1
26			1
26			1
26			1
26			1
26			1
26			1
26			1
26			1
26			1
26			1
26			1
26			1
26			1
26			1
26			1
26			1
26			1
28			1
28			1
28			1
28			1
28			1
28			1
30			1
30			1
30			1
30			1
30			1
30			1
32			1
32			1
10				1
10				1
10				1
10				1
10				1
10				1
10				1
10				0
10				0
10				0
10				0
10				0
10				0
10				0
10				0
10				0
10				0
10				0
10				0
10				0
10				0
10				0
10				0
10				0
10				0
10				0
10				0
10				0
10				0
10				0
10				0
12				1
12				1
12				1
12				1
12				1
12				1
12				1
12				1
12				1
12				1
14				1
14				1
14				1
14				1
14				1
14				1
14				1
14				1
16				1
16				1
16				1
16				1
16				1
16				1
16				1
16				1
16				1
16				1
16				1
16				1
16				1
16				1
18				1
18				1
18				1
18				1
18				1
18				1
18				1
18				1
18				1
18				1
18				1
18				1
18				1
18				1
18				1
18				1
18				1
21				1
21				1
21				1
21				1
21				1
21				1
21				1
21				1
21				1
21				1
21				1
21				1
21				1
21				1
21				1
21				1
21				1
21				1
21				1
21				1
21				1
21				1
21				1
21				1
21				1
21				1
21				1
21				1
21				1
23				1
23				1
23				1
23				1
23				1
23				1
23				1
23				1
26				1
26				1
26				1
26				1
26				1
26				1
26				1
26				1
26				1
26				1
26				1
26				1
28				1
28				1
28				1
28				1
28				1
28				1

## Sheet: Figure 1d
rnp-6(G281D)	event types	Upregulated	Downregulated
	exon inclusion	6	65
	intron retention	10	5
	alternative 5'ss	7	7
	alternative 3'ss	9	8
	alternative first	4	4
	alternative last	4	4
rnp-6i	event types	Upregulated	Downregulated
	exon inclusion	66	178
	intron retention	72	83
	alternative 5'ss	20	17
	alternative 3'ss	13	109
	alternative first	39	43
	alternative last	16	18

## Sheet: Figure 1f
Time (Days)	control	rnp-6i from D4
9	0
9	0
9	0
9	0
9	0
9	0
9	0
9	0
9	0
9	0
9	0
9	0
9	0
9	0
9	0
9	0
9	0
9	0
9	0
9	0
9	0
9	0
9	0
9	0
9	0
9	0
11	1
11	1
11	1
11	1
11	0
13	1
13	1
13	1
13	1
13	1
13	1
13	1
16	1
16	1
16	1
16	1
16	1
16	1
16	0
16	0
16	0
18	1
18	1
18	1
18	1
18	1
18	1
18	1
18	1
18	1
18	1
18	1
18	1
18	1
18	0
18	0
20	1
20	1
20	1
20	1
20	1
20	1
20	1
20	1
20	1
20	0
23	1
23	1
23	1
23	1
23	1
23	1
23	1
23	1
23	1
23	1
23	1
23	1
23	1
23	1
23	1
23	1
23	1
23	1
23	1
23	1
23	1
23	1
23	1
23	1
23	1
23	1
23	1
23	1
23	1
23	1
25	1
25	1
25	1
25	1
25	1
25	1
25	1
27	1
27	1
27	1
27	1
27	1
27	1
27	1
27	1
27	1
27	1
27	1
27	0
30	1
30	1
30	1
32	1
9		0
9		0
9		0
9		0
9		0
9		0
11		1
11		1
11		1
13		1
13		1
13		1
13		1
13		1
16		1
16		1
16		1
16		1
16		1
16		1
16		0
16		0
16		0
16		0
16		0
16		0
16		0
18		1
18		1
20		1
20		1
20		1
20		1
20		1
20		0
20		0
20		0
23		1
23		1
23		1
23		1
23		1
23		1
23		1
23		1
23		1
23		1
23		1
23		1
23		1
23		1
23		1
23		1
23		1
23		0
25		1
25		1
25		1
25		1
25		1
25		1
25		1
25		1
25		1
25		1
25		1
25		1
25		1
25		1
25		1
25		1
25		0
25		0
27		1
27		1
27		1
27		1
27		1
27		1
27		1
27		1
27		1
27		1
27		1
27		1
30		1
30		1
30		1
30		1
30		1
30		1
30		1
30		1
30		1
30		1
30		1
30		1
32		1
32		1
32		1
34		1
34		1
