# Supplementary material for: Decreased spliceosome fidelity and egl-8 intron retention inhibit mTORC1 signaling to promote longevity
Source: Nat Aging. 2022 Sep 19;2(9):796–808. doi: 10.1038/s43587-022-00275-z (PMC10154236; doi:10.1038/s43587-022-00275-z)
Supplement: Source Data Fig. 2 — Statistical source data. [file 43587_2022_275_MOESM6_ESM.xlsx]

## Sheet: Figure 2d
wt, 20°C	wt, 25°C	rbm-39(S294L), 20°C	rbm-39(S294L), 25°C	rnp-6(G281D), 20°C	rnp-6(G281D), 25°C	rnp-6;rbm-39, 20°C	rnp-6;rbm-39, 25°C
991.612	1220.99	1004.66	1216.27	1017.05	519.962	931.418	773.386
1060.82	1118.37	989.422	1189.48	683.609	405.508	1012.95	817.046
875.269	1073.66	996.755	1033.83	735.53	529.324	882.391	813.817
984.069	1173.46	960.093	1082.89	738.657	462.475	870.476	825.765
986.23	963.476	1079.3	1066.25	997.668	352.927	884.857	899.541
1038.45	1037.74	972.338	1181.58	804.321	339.123	953.179	867.149
928.04	1129.79	971.769	1103.06	905.814	421.151	824.296	634.363
816.755	1128.36	1010.06	1072.59	881.738	515.776	1040.82	729.708
1113.66	1127.32	964.836	1211.79	718.747	632.989	1006.94	923.346
1095.11	1101.68	1074.46	1123	897.59	658.562	922.011	843.373
1021.6	1128.38	1012.75	1043.07	966.943	527.846	1044.47	723.697
924.413	1126.68	1004.36	1105.47	795.967	522.779	906.845	817.643
1081.24	1111.09	933.634	1038.33	810.86	470.367	975.165	789.416
1046.07	1115.53	1043.4	1030.42	784.531	569.011	975.78	696.038
1049.85	1040.87	970.346	1118.53	838.295	449.576	937.201	922.712
1016	1262.03	1026.84	1187.74	899.741	351.692	933.512	849.208
1051.68	1040.62	1017.14	1078.13	864.45	391.047	908.128	921.247
973.093	1238.38	836.149	1110.34	949.963	536.344	830.344	826.123
1052.53	1153.06	1080.89	1258.14	931.596	356.457	813.874	952.708
985.482	1136.5	931.707	1050.9	923.693	533.675	944.011	748.828
1047.18	1068.67	1079.26	1150.99	847.164	531.602	1106.36	752.495
1024.46	1071.09	975.406	1150.99	881.053	444.279	974.139	832.588
939.656	1139.15	984.557	1118.3	881.673	465.999	734.703	880.278
954.961	1101.24	882.361	1164.92	734.838	462.581	930.813	824.394
1009.82	1189.43	982.904	1111.55	823.144		831.759	878.722
970.923	1191.81	1027.25	1264.5	976.567		1013	943.095
1049.19	1200.98	1021.12	1191.25	919.201		943.555	763.486
886.899	1150.2	933.56	1189.35	931.353		966.405	721.354
1001.23	1163.48	1049.27	1158.73	935.175		827.987	658.341
917.142	1136.41	1029.26	1142.71	964.832		940.558	817.923
984.761	1070.43	982.739	1073.34	981.465		876.93	833.083
1002.15	1024.6	925.661	1134.81	874.276		878.134	885.284
1054.52	1054.93	992.671	1091.65	893.146		952.465	729.663
992.007	1050.87	919.277	1087.81	754.361		1031.87	788.932
994.307	1115.79	1028.76	1011.03	890.193		1012.43	829.103
1015.51	1108.4	983.626	1100.44	864.747		705.96	766.526
910.495	1053.6	878.043	1123.67	904.276		934.866	773.998
	948.455	1009.28	936.743	928.816		945.99	775.046
	1178.97	1096.69		1031.54		895.867	993.176
	1133.82	995.698		934.322		895.956	863.263
	1148.85	1037.35		824.945		958.849	892.065
	975.037	975.632		1039.02		947.548	801.042
	1123.04	948.09		913.012		1000.6
	1124.56	933.139		844.113		868.898
	1018.9	968.495		838.59		1001.92
	1052.5			829.977		877.149
	891.143			865.782		957.782
				1007.99		902.388
				767.201		949.592
				907.906		993.261
				876.658		993.995
						1038.71
						1004.17
						888.828
						906.487
						938.453
						962.697
						947.741
						987.873
							1001.44
							808.276
							781.158
							900.661
							766.053
							616.854
							867.07
							810.149
							794.862
							811.231
							628.109
							844.944
							494.354
							773.008
							651.814
							497.025

## Sheet: Figure 2e
wt	rbm-39(S294L)	rnp-6(G281D)	rnp-6;rbm-39
66	64	71	66.5
65	66.5	70.5	66.5
65	66.5	71	66.5
65	67.5	69.5	70.5
67	66.5	71	67.5
65	66.5	69.5	68.5
66	65.5	71	67.5
65	64	70.5	67.5
65	67.5	72	67.5
65	65.5	70.5	65.5
65	65.5	72	67.5
65	66.5	71	66.5
66	65.5	69.5	67.5
68.5	67.5		65.5
	65.5		67.5

## Sheet: Figure 2f
Time (Days)	wt	rnp-6(G281D)	rbm-39(S294L)	rnp-6;rbm-39
8	0
8	0
8	0
8	0
8	0
8	0
8	0
8	0
8	0
8	0
8	0
8	0
8	0
8	0
8	0
8	0
8	0
8	0
9	1
9	1
9	1
9	1
9	1
9	0
11	1
11	1
11	1
11	1
11	1
11	1
11	1
11	1
11	1
11	1
11	1
11	1
11	1
11	1
11	1
12	1
12	1
12	1
12	1
12	1
12	1
12	1
12	1
12	1
12	1
12	0
14	1
14	1
14	1
14	1
14	1
14	1
14	1
14	1
14	1
14	1
14	1
14	1
14	1
14	1
14	1
14	1
14	1
14	1
16	1
16	1
16	1
16	1
16	1
16	1
16	1
16	1
16	1
16	1
16	1
16	0
19	1
19	1
19	1
19	1
19	1
19	1
19	1
19	1
19	1
19	1
19	1
19	1
19	1
19	1
19	1
19	1
19	1
19	1
19	1
19	1
19	1
19	1
19	1
19	1
19	1
19	1
21	1
21	1
21	1
21	1
21	1
21	1
21	1
21	1
21	1
21	1
23	1
23	1
23	1
23	1
23	1
25	1
25	1
25	1
27	1
8		0
8		0
8		0
8		0
8		0
8		0
8		0
8		0
8		0
8		0
8		0
8		0
8		0
8		0
9		1
9		0
9		0
9		0
9		0
9		0
9		0
11		1
11		1
11		1
11		1
11		1
11		1
11		0
11		0
11		0
11		0
11		0
11		0
11		0
11		0
11		0
12		0
12		0
12		0
12		0
12		0
14		1
14		1
14		0
14		0
16		1
16		1
16		1
16		1
16		1
16		1
16		1
16		1
16		1
16		1
16		0
19		1
19		1
19		1
19		1
19		1
19		1
19		1
19		1
19		1
19		1
19		0
19		0
19		0
19		0
19		0
21		1
21		1
21		1
21		1
21		1
21		1
21		1
21		1
21		1
21		1
21		1
21		1
21		1
21		1
21		1
23		1
23		1
23		1
23		1
23		1
23		1
23		1
23		1
23		1
23		1
23		1
23		1
23		1
25		1
25		1
25		1
25		1
25		1
25		1
25		1
25		1
25		1
25		1
25		1
25		1
25		1
25		1
25		1
26		1
26		1
27		1
29		1
29		1
29		1
29		1
29		1
31		1
31		1
31		1
8			0
8			0
8			0
8			0
8			0
8			0
8			0
8			0
8			0
8			0
8			0
9			1
9			1
9			1
9			1
9			0
9			0
11			1
11			1
11			1
11			1
11			1
11			1
11			1
11			1
11			1
11			1
11			1
11			1
11			1
11			1
11			1
11			1
11			1
11			1
11			0
11			0
11			0
11			0
11			0
12			1
12			1
12			1
12			1
12			1
12			1
12			0
14			1
14			1
14			1
14			1
14			1
14			1
14			1
14			1
14			1
14			1
14			1
14			1
14			1
14			1
14			1
14			1
16			1
16			1
16			1
16			1
16			1
16			1
16			1
16			1
16			1
16			1
16			1
16			0
19			1
19			1
19			1
19			1
19			1
19			1
19			1
19			1
19			1
19			1
19			1
19			1
19			1
21			1
21			1
21			1
21			1
21			1
21			1
21			1
21			1
23			1
23			1
25			1
29			1
8				0
8				0
8				0
8				0
8				0
9				1
9				1
9				0
9				0
11				1
11				1
11				1
11				1
11				1
11				1
11				1
11				1
11				1
11				1
11				0
11				0
11				0
11				0
11				0
12				1
12				1
12				1
12				1
12				1
12				1
12				0
14				1
14				1
14				1
14				1
14				1
14				1
14				0
14				0
16				1
16				1
16				1
16				1
16				1
16				1
16				1
16				1
16				1
16				0
16				0
16				0
19				1
19				1
19				1
19				1
19				1
19				1
19				1
19				1
19				1
19				1
19				1
19				1
19				1
19				1
19				1
19				0
21				1
21				1
21				1
21				1
21				1
21				1
21				1
21				1
21				1
21				1
21				1
21				1
21				1
21				1
21				1
21				1
23				1
23				1
23				1
23				1
23				1
23				1
23				1
23				1
23				1
23				1
23				1
25				1
25				1
25				1
25				1
26				1
27				1
