# Supplementary material for: Decreased spliceosome fidelity and egl-8 intron retention inhibit mTORC1 signaling to promote longevity
Source: Nat Aging. 2022 Sep 19;2(9):796–808. doi: 10.1038/s43587-022-00275-z (PMC10154236; doi:10.1038/s43587-022-00275-z)
Supplement: Source Data Fig. 3 — Statistical source data. [file 43587_2022_275_MOESM7_ESM.xlsx]

## Sheet: Figure 3a
Time (Days)	wt, control	wt, egl-8i	rnp-6(G281D), control	rnp-6(G281D), egl-8i
8	1
8	1
8	1
8	0
8	0
8	0
8	0
8	0
8	0
8	0
8	0
8	0
8	0
8	0
8	0
8	0
8	0
8	0
8	0
8	0
8	0
8	0
8	0
8	0
8	0
8	0
8	0
8	0
8	0
8	0
8	0
8	0
8	0
8	0
8	0
8	0
8	0
8	0
8	0
8	0
8	0
8	0
8	0
8	0
8	0
8	0
8	0
8	0
8	0
8	0
8	0
8	0
8	0
8	0
8	0
8	0
8	0
8	0
8	0
8	0
10	1
10	1
10	1
10	1
10	1
10	1
10	1
10	0
12	1
12	1
12	1
12	1
12	1
12	1
12	1
12	1
12	1
12	1
12	0
12	0
12	0
12	0
12	0
15	1
15	1
15	1
15	1
15	1
15	1
15	0
15	0
17	1
17	1
17	1
17	1
17	1
17	1
17	1
17	1
17	1
17	1
17	1
17	1
17	0
17	0
17	0
19	1
19	1
19	1
19	1
19	1
19	1
19	0
19	0
19	0
19	0
19	0
19	0
19	0
21	1
21	1
21	1
21	1
21	1
24	1
24	1
24	1
24	1
24	1
24	1
24	1
24	1
24	1
24	1
24	1
24	1
24	1
26	1
26	1
26	1
26	1
26	1
28	1
28	1
28	1
28	1
28	1
28	1
28	1
30	1
8		0
8		0
8		0
8		0
8		0
8		0
8		0
8		0
8		0
8		0
8		0
8		0
8		0
8		0
8		0
8		0
8		0
8		0
8		0
8		0
8		0
8		0
8		0
8		0
8		0
8		0
8		0
8		0
8		0
8		0
8		0
8		0
8		0
8		0
8		0
8		0
8		0
8		0
8		0
8		0
8		0
8		0
8		0
8		0
8		0
8		0
8		0
8		0
8		0
8		0
8		0
8		0
8		0
8		0
8		0
8		0
8		0
8		0
8		0
8		0
8		0
8		0
8		0
8		0
8		0
8		0
8		0
8		0
8		0
8		0
8		0
8		0
8		0
8		0
8		0
8		0
8		0
8		0
8		0
8		0
8		0
8		0
8		0
8		0
8		0
8		0
8		0
8		0
8		0
8		0
10		1
10		1
10		1
12		1
12		1
12		1
12		0
12		0
15		1
15		1
17		1
17		1
19		1
19		1
19		1
19		1
19		0
21		1
21		1
21		1
21		1
21		1
24		1
24		1
24		1
24		1
24		1
26		1
26		1
26		1
26		1
26		1
28		1
28		1
28		1
28		1
28		1
28		1
28		1
28		1
28		1
30		1
30		1
30		1
30		1
30		1
32		1
32		1
32		1
32		1
8			0
8			0
8			0
8			0
8			0
8			0
8			0
8			0
8			0
8			0
8			0
8			0
8			0
8			0
8			0
8			0
8			0
8			0
8			0
8			0
8			0
8			0
8			0
8			0
8			0
8			0
8			0
8			0
8			0
8			0
12			1
12			1
12			1
12			1
12			1
12			1
12			1
12			1
12			1
12			1
12			1
12			1
12			1
12			1
12			0
12			0
14			1
14			1
14			1
14			1
14			1
14			1
14			1
14			1
14			1
14			0
17			1
17			1
17			1
17			1
17			1
17			1
17			1
17			1
17			1
17			1
17			0
20			1
20			1
20			1
22			1
22			1
22			1
22			1
22			1
22			1
22			1
22			0
24			1
24			1
24			1
24			1
24			1
24			1
24			1
24			1
24			1
24			1
24			1
24			1
24			1
24			1
24			1
24			1
24			1
24			1
24			1
26			1
26			1
26			1
26			1
26			1
26			1
26			1
26			1
26			1
26			1
26			1
26			1
26			1
26			1
26			1
26			1
28			1
28			1
28			1
28			1
30			1
30			1
30			1
30			1
30			1
30			1
30			1
30			1
30			1
30			1
30			1
30			1
30			1
30			1
30			1
30			1
32			1
32			1
32			1
32			1
32			1
32			1
34			1
8				0
8				0
8				0
8				0
8				0
8				0
8				0
8				0
8				0
8				0
8				0
8				0
8				0
8				0
8				0
8				0
8				0
8				0
8				0
8				0
8				0
8				0
8				0
8				0
8				0
8				0
8				0
8				0
8				0
12				1
12				1
12				1
12				1
12				1
12				0
12				0
12				0
12				0
12				0
14				1
14				1
14				1
14				1
14				1
14				1
14				1
14				1
14				1
14				0
14				0
14				0
14				0
17				1
17				1
17				1
17				1
20				1
20				1
20				1
20				1
20				1
20				1
20				1
20				1
20				1
20				1
20				1
20				1
20				1
20				1
22				1
22				1
22				1
22				1
22				1
22				1
22				1
22				1
22				1
22				1
22				1
22				0
22				0
22				0
22				0
22				0
24				1
24				1
24				1
24				1
24				1
24				1
24				1
24				1
24				0
24				0
24				0
26				1
26				1
26				1
26				1
26				1
26				1
26				1
26				1
26				1
26				1
26				1
26				1
26				1
26				1
26				1
26				1
26				1
26				1
26				1
26				1
26				1
26				1
26				0
26				0
28				1
28				1
28				1
28				1
28				1
28				1
28				0
30				1
30				1
30				1
30				1
30				1
30				1
30				1
32				1
32				1
32				1
34				1
34				1

## Sheet: Figure 3b
Time (Days)	wt	rnp-6(G281D)	egl-8(n488)	rnp-6;egl-8
9	0
9	0
9	0
9	0
9	0
9	0
9	0
9	0
9	0
9	0
9	0
9	0
9	0
9	0
9	0
9	0
9	0
9	0
9	0
9	0
9	0
9	0
9	0
10	1
10	1
10	1
10	1
10	1
10	1
10	1
10	1
10	1
10	1
12	1
12	1
12	1
12	1
12	1
12	1
12	1
12	1
12	1
12	1
12	1
12	1
12	1
12	1
15	1
15	1
15	1
15	1
15	1
15	1
15	1
15	1
15	1
15	1
15	1
15	1
15	1
15	1
15	1
15	1
15	1
15	1
15	1
15	0
17	1
17	1
17	1
17	1
17	1
17	1
17	1
17	1
17	1
17	1
17	1
17	1
17	1
17	1
17	1
17	1
17	1
17	1
17	1
17	1
17	1
17	1
17	1
17	1
17	1
17	0
17	0
19	1
19	1
19	1
19	1
19	1
19	1
19	1
19	1
19	1
19	1
19	1
19	1
19	1
19	1
22	1
22	1
22	1
22	1
22	1
22	1
22	1
22	1
22	1
22	1
22	1
22	1
22	1
22	1
22	1
22	1
22	1
22	1
22	1
22	1
22	1
22	1
22	1
22	1
22	1
22	1
22	1
22	1
24	1
24	1
24	1
24	1
24	1
24	1
24	1
24	1
24	1
26	1
26	1
29	1
29	1
33	1
9		0
9		0
9		0
9		0
9		0
9		0
9		0
9		0
9		0
9		0
9		0
9		0
9		0
9		0
9		0
9		0
9		0
9		0
9		0
10		1
10		1
12		1
12		1
12		1
12		1
12		1
12		1
12		1
12		1
12		1
12		1
12		1
12		1
12		1
12		1
12		0
12		0
15		1
15		1
15		1
15		1
15		1
15		1
15		1
15		1
15		1
15		1
15		1
15		1
15		1
15		0
15		0
15		0
17		1
17		1
17		1
17		1
17		1
17		1
17		1
17		1
17		1
19		1
19		1
19		1
19		1
19		1
19		1
19		1
19		1
19		0
19		0
19		0
19		0
19		0
22		1
22		1
22		1
22		1
22		1
22		1
22		1
22		1
22		1
22		1
22		1
22		1
22		1
22		1
22		1
22		1
22		1
22		1
22		1
22		1
22		1
22		1
22		1
22		1
22		1
22		0
24		1
24		1
24		1
24		1
24		1
24		1
24		1
24		1
24		1
24		1
24		1
24		1
24		1
24		1
24		1
24		1
24		1
26		1
26		1
26		1
26		1
26		1
26		1
26		1
29		1
29		1
29		1
29		1
29		1
29		1
29		1
29		1
29		1
29		1
29		1
29		1
29		1
29		1
29		1
29		1
29		1
31		1
31		1
31		1
31		1
33		1
33		1
33		1
33		1
9			0
9			0
9			0
9			0
9			0
9			0
9			0
9			0
9			0
9			0
9			0
9			0
9			0
9			0
9			0
9			0
9			0
9			0
9			0
9			0
9			0
10			1
10			0
10			0
12			1
12			1
12			1
12			1
12			1
12			1
12			1
12			1
12			1
12			1
12			1
12			0
12			0
12			0
12			0
12			0
12			0
12			0
12			0
12			0
12			0
12			0
12			0
12			0
12			0
12			0
12			0
12			0
12			0
12			0
12			0
12			0
12			0
12			0
12			0
12			0
15			1
15			1
15			1
15			1
15			1
15			1
15			1
15			1
15			0
15			0
15			0
15			0
15			0
15			0
15			0
15			0
15			0
15			0
15			0
15			0
15			0
15			0
15			0
15			0
17			1
17			1
17			1
17			1
17			1
17			1
17			1
17			1
17			1
17			1
17			1
17			1
17			1
17			1
17			0
17			0
17			0
19			1
19			1
19			1
19			1
19			1
19			1
22			1
22			1
22			1
22			1
22			1
22			1
22			1
22			1
22			1
22			1
22			1
22			1
22			1
22			1
22			1
22			1
22			1
22			1
22			0
22			0
24			1
24			1
24			1
24			1
24			1
24			1
24			1
24			1
24			1
26			1
26			1
26			1
26			1
26			1
26			1
26			1
29			1
29			1
29			1
29			1
31			1
31			1
31			1
9				0
9				0
9				0
9				0
9				0
9				0
9				0
9				0
9				0
9				0
9				0
9				0
9				0
9				0
9				0
9				0
9				0
9				0
9				0
9				0
9				0
9				0
9				0
9				0
9				0
9				0
9				0
9				0
9				0
9				0
9				0
9				0
9				0
9				0
9				0
9				0
9				0
9				0
9				0
9				0
9				0
9				0
9				0
9				0
9				0
9				0
9				0
9				0
9				0
9				0
9				0
9				0
9				0
9				0
9				0
10				1
10				0
12				1
12				0
12				0
12				0
12				0
12				0
12				0
12				0
12				0
12				0
12				0
12				0
12				0
12				0
12				0
12				0
12				0
12				0
12				0
12				0
12				0
15				1
15				1
15				1
15				1
15				1
15				1
15				1
15				1
15				1
15				1
15				1
15				1
15				1
15				1
15				1
15				0
15				0
15				0
15				0
15				0
17				1
17				1
17				1
17				0
17				0
17				0
17				0
17				0
17				0
17				0
17				0
19				1
19				1
19				1
19				1
19				1
19				1
19				1
19				1
19				1
19				0
22				1
22				1
22				1
22				1
22				1
22				1
22				1
22				1
22				1
22				1
24				1
24				1
24				1
24				1
24				1
24				1
24				1
24				1
24				1
24				1
26				1
26				1
26				1
26				1
29				1
29				1
29				1
31				1
31				1
31				1
33				1

## Sheet: Figure 3e
wt	rbm-39(S294L)	rnp-6(G281D)	rnp-6;rbm-39
0.177412	0.18174	0.339152	0.267606
0.193825	0.201721	0.340136	0.294118
0.17223	0.185102	0.303867	0.299539

## Sheet: Figure 3g
wt	rbm-39(S294L)	rnp-6(G281D)	rnp-6;rbm-39
875.207	936.95	785.103	920.891
842.297	909.633	749.461	853.175
813.18	1029.4	760.053	739.948
957.366	1014	944.909	830.03
999.657	946.608	847.33	754.145
873.039	771.078	805.388	821.917
895.173	797.437	777.84	884.962
912.402	887.427	787.359	896.597
897.073	1044.01	761.233	940.045
861.176	820.966	688.619	884.926
960.773	943.074	567.747	861.52
1041.83	927.483	701.824	920.501
747.843	922.626	658.533	803.202
861.365	887.03	720.187	846.076
860.031	894.91	728.873	1055.12
932.139	826.406	700.876	836.568
1024.17	963.293	719.412	1088.6
977.859	876.615	795.838	983.3
1086.85	890.33	672.779	922.991
893.217	887.592	706.409	868.76
1076.9	1009.86	744.762	812.553
904.18	915.502	841.719	826.186
973.448	839.39	613.218	780.174
960.806	892.364	635.264	840.192
998.708	792.568	677.95	935.959
987.908	847.788	930.631	795.174
994.048	997.175	922.271	1078.63
974.922	791.454	643.858	804.895
865.196	911.569	607.207	945.032
957.338	925.128	702.039	937.458
894.099		850.912	807.376
846.669		880.546	747.92
906.887		735.902	824.759
		856.811	827.839
		640.378	802.206
		682.224	736.974
		584.823	993.375

## Sheet: Figure 3h
Time (Days)	wt, control	wt, unc-17p::egl-8	rnp-6(G281D), control	rnp-6(G281D), unc-17p::egl-8
8	0
8	0
8	0
8	0
8	0
8	0
8	0
8	0
8	0
8	0
8	0
8	0
8	0
8	0
8	0
8	0
8	0
8	0
8	0
8	0
8	0
8	0
8	0
8	0
8	0
8	0
8	0
8	0
8	0
8	0
8	0
8	0
8	0
8	0
8	0
8	0
8	0
8	0
11	1
11	1
11	1
11	1
11	1
11	1
11	1
11	1
11	1
11	1
11	1
11	1
11	1
11	1
11	0
11	0
13	1
13	1
13	1
13	1
13	1
13	1
13	1
13	1
13	1
13	1
13	1
13	1
13	0
15	1
15	1
15	1
15	1
15	1
15	1
15	1
15	1
15	1
15	1
15	1
15	1
15	1
15	1
15	1
15	1
15	1
15	1
18	1
18	1
18	1
18	1
18	1
18	1
18	1
18	1
18	1
18	0
18	0
18	0
20	1
20	1
20	1
20	1
20	1
20	1
20	1
20	1
20	1
20	1
20	1
20	1
20	1
20	1
20	1
20	1
20	1
20	1
20	1
20	1
22	1
22	1
22	1
22	1
22	1
22	1
22	1
22	1
22	1
22	1
25	1
25	1
25	1
25	1
25	1
25	1
25	1
25	1
25	1
25	1
25	1
25	1
27	1
27	1
27	1
27	1
27	1
29	1
29	1
29	1
29	1
29	1
29	1
8		0
8		0
8		0
8		0
8		0
8		0
8		0
8		0
8		0
8		0
8		0
8		0
8		0
8		0
8		0
8		0
8		0
8		0
8		0
8		0
8		0
8		0
8		0
8		0
11		1
11		1
11		1
11		1
11		1
11		1
11		1
11		1
11		1
11		0
13		1
13		1
13		1
13		1
13		1
13		1
13		1
13		1
13		1
13		1
13		1
13		1
13		1
13		1
13		1
13		0
13		0
15		1
15		1
15		1
15		1
15		1
15		1
15		1
15		1
15		1
15		1
15		1
15		1
15		1
15		1
15		1
15		1
15		1
15		1
15		1
15		1
15		1
15		1
18		1
18		1
18		1
18		1
18		1
18		1
18		1
18		1
18		1
18		1
18		1
18		1
18		1
18		1
18		1
18		1
18		1
18		1
18		1
18		1
18		1
18		1
18		1
18		1
18		0
18		0
18		0
18		0
20		1
20		1
20		1
20		1
20		1
20		1
20		1
20		1
20		1
20		1
20		1
20		1
20		1
20		1
20		1
20		1
20		1
20		1
20		1
20		1
20		1
20		1
22		1
22		1
22		1
22		1
22		1
22		1
22		1
22		1
22		1
25		1
25		1
25		1
25		1
25		1
25		1
25		1
25		1
25		0
27		1
27		1
27		1
27		1
27		1
27		1
29		1
29		1
29		1
8			0
8			0
8			0
8			0
8			0
8			0
8			0
8			0
8			0
8			0
8			0
8			0
8			0
8			0
8			0
8			0
8			0
8			0
8			0
8			0
8			0
8			0
8			0
8			0
11			1
11			1
11			1
11			1
11			1
11			1
11			1
11			1
11			1
11			0
11			0
11			0
11			0
11			0
11			0
11			0
11			0
11			0
13			1
13			1
13			1
13			1
13			1
13			1
13			0
13			0
13			0
13			0
15			1
15			1
15			0
15			0
15			0
15			0
15			0
18			1
18			1
18			1
18			1
18			1
18			1
18			1
18			0
18			0
18			0
18			0
18			0
18			0
18			0
18			0
18			0
18			0
18			0
18			0
18			0
18			0
18			0
18			0
18			0
18			0
18			0
18			0
18			0
18			0
18			0
18			0
20			1
20			1
20			1
20			1
20			1
20			1
20			1
20			1
20			1
20			1
20			1
22			1
22			1
22			1
22			1
22			1
25			1
25			1
25			1
25			1
25			1
25			1
25			1
25			1
25			1
25			1
25			1
25			1
27			1
27			1
27			1
27			1
27			1
27			1
27			1
27			1
27			1
29			1
29			1
29			1
29			1
29			1
29			1
29			1
29			1
29			1
29			1
32			1
32			1
32			1
32			1
32			1
32			1
34			1
34			1
34			1
34			1
34			1
36			1
36			1
8				0
8				0
8				0
8				0
8				0
8				0
8				0
8				0
8				0
8				0
8				0
11				1
11				1
11				1
11				1
11				1
11				1
11				1
11				1
11				1
11				1
11				1
11				0
11				0
11				0
11				0
11				0
11				0
13				1
13				1
13				1
13				1
13				1
13				1
13				1
13				0
13				0
15				1
15				1
15				1
15				1
15				1
15				1
15				1
15				1
15				1
15				1
15				1
15				1
15				1
15				0
15				0
18				1
18				1
18				1
18				1
18				1
18				1
18				1
18				1
18				1
18				1
18				1
18				1
18				1
18				1
18				1
18				1
18				1
18				1
18				1
18				1
18				1
18				0
18				0
18				0
18				0
18				0
18				0
18				0
20				1
20				1
20				1
20				1
20				1
20				1
20				1
20				1
20				1
20				1
20				1
20				1
20				1
20				1
20				1
20				1
20				1
20				1
20				1
20				0
22				1
22				1
22				1
22				1
22				1
22				0
25				1
25				1
25				1
25				1
25				1
25				1
25				1
25				1
25				1
25				1
25				1
25				1
25				1
25				1
25				1
25				1
25				1
25				1
25				1
25				1
27				1
27				1
27				1
29				1
29				1
29				1
29				1
29				1
29				1
29				1
29				1
29				1
29				1
29				1
32				1
32				1
32				1
32				1
32				1
34				1
34				1
34				1
34				1
34				1

## Sheet: Figure 3i
Time (Days)	wt, control	wt, rgef-1p::rnp-6	rnp-6(D281D), control	rnp-6(G281D), rgef-1p::rnp-6
9	1
9	1
9	1
9	0
9	0
9	0
9	0
9	0
9	0
9	0
9	0
9	0
9	0
9	0
9	0
9	0
9	0
9	0
9	0
9	0
9	0
9	0
9	0
9	0
9	0
9	0
9	0
9	0
9	0
9	0
9	0
9	0
9	0
9	0
9	0
9	0
9	0
9	0
9	0
11	1
11	1
11	1
14	1
14	1
14	1
14	1
14	1
14	1
14	1
14	1
14	1
14	1
14	1
14	1
14	0
16	1
16	1
16	1
16	1
16	1
16	1
16	1
16	1
16	1
16	1
16	1
16	1
16	0
16	0
16	0
18	1
18	1
18	1
18	1
18	1
18	1
18	1
18	1
18	1
18	1
18	0
20	1
20	1
20	1
20	1
20	1
20	1
20	1
20	1
20	1
20	1
20	1
20	1
20	1
20	1
20	1
20	1
20	1
20	1
22	1
22	1
22	1
22	1
22	1
22	1
22	1
22	1
22	1
22	1
22	1
22	1
22	1
22	1
24	1
24	1
24	1
24	1
24	1
24	1
24	1
24	1
24	1
26	1
26	1
26	1
26	1
26	1
26	1
26	1
26	1
26	1
26	1
26	1
26	1
26	1
26	1
26	1
29	1
29	1
29	1
29	1
29	1
29	1
29	1
31	1
31	1
31	1
31	1
33	1
33	1
9		0
9		0
9		0
9		0
9		0
9		0
9		0
9		0
9		0
9		0
9		0
9		0
9		0
9		0
9		0
9		0
9		0
9		0
9		0
9		0
9		0
9		0
9		0
9		0
9		0
9		0
11		1
11		1
11		1
11		1
11		1
11		1
11		1
11		1
11		1
11		1
11		1
11		1
11		1
14		1
14		1
14		1
14		1
14		1
14		1
14		1
14		1
14		1
14		1
14		1
14		1
14		1
14		1
14		1
14		1
14		1
14		1
16		1
16		1
16		1
16		1
16		1
16		1
16		1
16		0
16		0
18		1
18		1
18		1
18		1
18		1
18		1
18		1
20		1
20		1
20		1
20		1
20		1
20		1
20		1
20		1
20		1
20		1
20		1
20		1
20		0
22		1
22		1
22		1
22		1
22		1
22		1
22		1
22		1
22		1
22		1
22		1
22		1
22		1
22		1
22		1
22		1
22		1
22		1
24		1
24		1
24		1
24		1
24		1
24		1
24		1
24		1
24		1
24		1
24		1
24		1
24		1
24		1
24		1
26		1
26		1
26		1
26		1
26		1
26		1
26		1
26		1
26		1
26		1
26		1
26		1
26		1
26		1
26		1
26		1
29		1
29		1
29		1
29		1
29		1
29		1
29		1
29		0
29		0
31		1
31		1
31		1
31		1
33		1
33		1
9			0
9			0
9			0
9			0
9			0
9			0
9			0
9			0
9			0
9			0
9			0
9			0
9			0
9			0
9			0
9			0
9			0
9			0
9			0
11			0
11			0
11			0
11			0
11			0
11			0
14			1
14			1
14			1
14			1
14			1
14			1
14			1
14			1
14			1
14			1
14			1
14			0
16			1
16			1
16			1
16			1
16			1
16			1
16			1
16			0
16			0
16			0
16			0
16			0
16			0
16			0
16			0
18			1
18			1
18			1
18			1
18			1
18			1
18			1
18			1
18			0
20			1
20			1
20			1
20			1
20			1
20			1
20			1
20			1
20			1
20			1
20			1
20			1
20			1
20			1
20			1
20			1
20			0
20			0
20			0
22			1
22			1
22			1
22			1
22			1
22			1
22			1
22			1
22			1
22			1
22			1
22			1
22			1
22			1
22			1
22			1
22			1
22			1
22			1
22			1
22			0
22			0
22			0
24			1
24			1
24			1
24			1
24			1
24			1
24			1
24			1
24			1
24			1
24			1
24			1
24			1
26			1
26			1
26			1
26			1
26			1
26			1
26			1
29			1
29			1
29			1
29			1
29			1
29			1
29			1
29			1
29			1
29			1
29			1
29			1
29			1
29			1
29			1
29			1
29			1
31			1
31			1
31			1
31			1
31			1
31			1
31			1
33			1
35			1
35			1
9				0
9				0
9				0
9				0
9				0
9				0
9				0
9				0
9				0
11				1
11				1
11				1
11				1
11				1
11				1
11				1
11				1
11				1
11				1
11				1
11				1
11				0
14				1
14				1
14				1
14				1
14				1
14				1
14				1
14				1
14				1
14				1
14				1
14				1
14				1
14				1
14				1
14				1
14				1
14				1
14				1
14				1
14				0
14				0
14				0
16				1
16				1
16				1
16				1
16				1
16				1
16				1
16				1
16				1
16				1
16				0
16				0
18				1
18				1
18				1
18				1
18				1
18				1
18				1
18				1
18				1
18				1
18				1
18				1
18				1
18				1
18				1
18				1
20				1
20				1
20				1
20				1
20				1
20				1
20				1
20				1
20				1
20				1
20				1
20				1
20				1
20				1
20				1
20				1
20				1
20				1
22				1
22				1
22				1
22				1
22				1
22				1
22				1
22				1
22				1
22				1
22				1
22				1
22				1
22				1
22				1
22				1
22				1
22				1
24				1
24				1
24				1
24				1
24				1
24				1
24				1
24				1
24				1
24				1
24				1
24				1
24				1
24				1
24				1
24				1
24				1
24				1
24				1
24				1
24				1
26				1
26				1
26				1
26				1
26				1
26				1
26				1
26				1
26				1
26				1
26				1
26				1
29				1
29				1
29				1
29				1
29				1
31				1
31				1
33				1

## Sheet: Figure 3j
Time (Days)	wt	rnp-6(G281D)	egl-8(syb4850)
8	0
8	0
8	0
8	0
8	0
8	0
8	0
8	0
8	0
8	0
8	0
8	0
8	0
8	0
8	0
8	0
8	0
8	0
8	0
8	0
8	0
8	0
10	1
10	1
10	1
10	1
10	1
10	1
10	0
10	0
10	0
10	0
10	0
12	1
12	1
12	1
12	1
12	1
12	1
12	1
15	1
15	1
15	1
15	1
15	1
15	1
15	1
15	1
15	1
15	1
15	1
15	1
15	1
15	1
15	0
17	1
17	1
17	1
17	1
17	1
17	1
17	1
17	1
17	1
17	1
17	1
17	1
17	1
17	1
17	0
17	0
19	1
19	1
19	1
19	1
19	1
19	1
19	1
19	1
19	1
19	1
19	1
19	1
19	1
19	1
19	1
19	1
19	1
19	1
19	1
19	1
19	1
19	1
19	1
19	1
19	1
19	1
22	1
22	1
22	1
22	1
22	1
22	1
22	1
22	1
22	1
22	1
22	1
22	1
22	1
22	1
22	1
22	1
22	1
22	1
22	1
22	1
22	1
22	1
22	1
22	1
22	1
24	1
24	1
24	1
24	1
24	1
24	1
24	1
24	1
24	1
24	1
24	1
24	1
24	1
24	1
24	1
24	1
24	1
26	1
26	1
26	1
26	1
26	1
26	1
26	1
26	1
26	1
29	1
29	1
8		0
8		0
8		0
8		0
8		0
8		0
8		0
8		0
8		0
8		0
8		0
8		0
8		0
8		0
8		0
8		0
8		0
8		0
8		0
8		0
8		0
8		0
8		0
8		0
8		0
8		0
8		0
8		0
10		1
10		0
10		0
12		1
12		1
12		0
12		0
15		1
15		1
15		1
15		1
15		1
15		1
15		1
15		1
15		1
15		1
15		1
15		1
15		1
15		1
15		0
15		0
17		1
17		1
17		1
17		1
17		1
17		1
17		1
17		1
19		1
19		1
19		1
19		1
19		1
19		1
19		1
19		0
19		0
19		0
19		0
19		0
19		0
19		0
19		0
19		0
22		1
22		1
22		1
22		1
22		1
22		1
22		1
22		1
22		1
22		1
22		1
22		1
22		1
22		1
24		1
24		1
24		1
24		1
24		1
24		1
24		1
24		1
24		1
24		1
24		1
24		1
24		1
24		1
24		1
26		1
26		1
26		1
26		1
26		1
26		1
26		1
26		1
26		1
26		1
26		1
26		1
26		1
26		1
26		1
26		1
26		1
26		1
26		1
26		1
26		1
29		1
29		1
29		1
29		1
29		1
29		1
29		1
29		1
29		1
29		1
29		1
29		1
29		1
31		1
31		1
31		1
31		1
31		1
31		1
33		1
33		1
33		1
33		1
33		1
35		1
8			0
8			0
8			0
8			0
8			0
8			0
8			0
8			0
8			0
8			0
8			0
8			0
8			0
8			0
8			0
8			0
8			0
8			0
8			0
8			0
8			0
8			0
8			0
8			0
8			0
8			0
8			0
10			1
10			0
10			0
10			0
10			0
10			0
12			1
12			1
12			1
12			1
12			1
12			0
12			0
15			1
15			1
15			1
15			1
15			1
15			1
15			1
15			1
15			0
15			0
15			0
15			0
15			0
15			0
15			0
15			0
15			0
15			0
15			0
15			0
15			0
15			0
15			0
15			0
15			0
15			0
15			0
15			0
17			1
17			1
17			1
17			1
17			1
17			1
17			1
17			1
17			1
17			1
17			1
17			1
19			1
19			1
19			1
19			1
19			1
19			1
19			1
19			1
19			1
19			1
19			1
19			1
19			1
19			1
19			1
19			1
22			1
22			1
22			1
22			1
22			1
22			1
22			1
22			1
22			1
22			1
22			1
22			1
22			1
22			1
22			1
22			1
22			0
24			1
24			1
24			1
24			1
24			1
24			1
24			1
24			1
24			1
24			1
24			1
24			1
24			1
24			1
24			1
24			1
24			1
24			1
24			1
24			1
24			1
26			1
26			1
26			1
26			1
26			1
26			1
26			1
26			1
26			1
26			1
26			1
26			1
26			1
29			1
29			1
29			1
