# Supplementary material for: Decreased spliceosome fidelity and egl-8 intron retention inhibit mTORC1 signaling to promote longevity
Source: Nat Aging. 2022 Sep 19;2(9):796–808. doi: 10.1038/s43587-022-00275-z (PMC10154236; doi:10.1038/s43587-022-00275-z)
Supplement: Source Data Fig. 4 — Statistical source data. [file 43587_2022_275_MOESM9_ESM.xlsx]

## Sheet: Figure 4a
Time (Days)	wt	rnp-6(G281D)	raga-1(ok701)	rnp-6;raga-1
5	0
5	0
5	0
5	0
5	0
5	0
5	0
5	0
5	0
5	0
5	0
5	0
5	0
5	0
5	0
5	0
5	0
5	0
5	0
5	0
5	0
5	0
5	0
5	0
5	0
5	0
5	0
5	0
5	0
5	0
5	0
5	0
5	0
7	0
7	0
7	0
7	0
7	0
7	0
7	0
7	0
7	0
7	0
7	0
7	0
7	0
7	0
7	0
7	0
7	0
7	0
7	0
7	0
9	1
9	1
9	0
9	0
9	0
9	0
9	0
9	0
9	0
9	0
9	0
9	0
9	0
9	0
9	0
9	0
9	0
9	0
12	1
12	1
12	1
12	1
12	1
12	1
12	1
12	1
12	1
12	1
12	1
14	1
14	1
14	1
14	1
14	1
14	1
14	1
14	1
14	1
14	1
14	1
14	1
14	0
14	0
14	0
16	1
16	1
16	1
16	1
16	1
18	1
18	1
18	1
18	1
18	1
18	1
18	1
18	1
18	1
18	1
18	1
18	1
18	1
18	1
18	1
20	1
20	1
20	1
20	1
22	1
22	1
22	1
24	1
5		0
5		0
5		0
5		0
5		0
5		0
5		0
5		0
5		0
5		0
5		0
5		0
9		1
9		1
9		0
9		0
9		0
9		0
9		0
9		0
9		0
9		0
9		0
9		0
9		0
9		0
9		0
9		0
9		0
9		0
9		0
9		0
9		0
9		0
9		0
9		0
9		0
9		0
9		0
9		0
9		0
9		0
9		0
9		0
9		0
9		0
9		0
9		0
9		0
9		0
9		0
9		0
9		0
9		0
9		0
9		0
9		0
9		0
12		1
12		1
12		0
12		0
12		0
12		0
12		0
12		0
12		0
12		0
12		0
12		0
12		0
12		0
12		0
12		0
12		0
12		0
12		0
12		0
12		0
12		0
12		0
12		0
12		0
12		0
12		0
12		0
12		0
12		0
12		0
12		0
12		0
12		0
12		0
12		0
12		0
12		0
12		0
12		0
12		0
12		0
12		0
14		1
14		0
18		1
18		1
18		1
18		1
20		1
20		1
20		1
20		1
20		1
20		1
20		1
22		1
22		1
22		1
22		1
22		1
22		1
24		1
28		1
28		1
28		1
30		1
5			0
5			0
5			0
5			0
5			0
5			0
5			0
5			0
5			0
5			0
5			0
5			0
5			0
5			0
5			0
5			0
5			0
5			0
5			0
5			0
5			0
5			0
5			0
5			0
5			0
5			0
5			0
5			0
5			0
5			0
5			0
5			0
5			0
5			0
5			0
5			0
5			0
5			0
5			0
5			0
5			0
5			0
5			0
5			0
5			0
5			0
5			0
7			0
7			0
7			0
7			0
7			0
7			0
7			0
7			0
7			0
7			0
7			0
7			0
7			0
7			0
7			0
7			0
7			0
7			0
7			0
7			0
7			0
7			0
7			0
9			0
9			0
9			0
9			0
9			0
9			0
9			0
9			0
9			0
9			0
9			0
9			0
9			0
12			1
12			0
12			0
12			0
12			0
12			0
14			1
14			0
14			0
14			0
14			0
16			1
16			0
16			0
16			0
16			0
18			1
18			1
18			1
18			1
20			1
20			1
20			1
20			1
20			1
22			1
22			1
22			1
22			1
22			0
26			1
28			1
28			1
28			1
30			1
33			1
33			1
37			1
40			1
42			1
42			1
47			1
5				0
5				0
5				0
5				0
5				0
7				0
7				0
7				0
7				0
7				0
7				0
7				0
9				1
9				1
9				0
9				0
9				0
9				0
9				0
9				0
9				0
9				0
9				0
9				0
9				0
9				0
9				0
9				0
9				0
9				0
9				0
9				0
9				0
9				0
9				0
9				0
9				0
9				0
9				0
9				0
9				0
9				0
9				0
9				0
9				0
9				0
12				1
12				0
14				1
14				1
14				1
14				1
14				0
14				0
14				0
14				0
16				1
16				1
16				0
16				0
16				0
16				0
16				0
16				0
18				1
18				1
18				1
18				1
18				1
18				1
18				1
18				1
18				0
18				0
20				1
20				1
20				1
22				1
22				1
22				1
22				1
22				1
22				1
22				1
22				1
24				1
24				1
24				1
24				1
24				1
24				1
24				1
24				1
24				1
26				1
26				1
26				1
26				1
28				1
28				1
30				1
30				1
30				1
30				1
33				1
33				1
33				1
33				1
33				1
33				1
33				0
35				1
35				1
35				1
35				1
35				1
35				1
40				1
40				1
40				0
42				1
42				1
44				1
49				1
49				1

## Sheet: Figure 4b
Time (Days)	wt	rnp-6(G281D)	raga-1(gof)	rnp-6;raga-1(gof)
11	1
11	1
11	1
11	1
11	1
11	1
11	1
11	1
11	1
11	1
11	1
11	1
11	1
11	1
11	1
11	1
11	1
11	1
11	1
11	1
11	1
11	0
13	1
13	1
13	1
13	1
13	1
13	1
13	1
13	1
13	1
13	1
13	1
13	1
13	1
13	1
13	1
13	1
13	1
13	1
13	1
13	1
13	1
13	1
13	1
13	1
15	1
15	1
15	1
15	1
15	1
15	1
15	1
15	1
15	1
15	1
15	1
15	1
15	1
15	1
15	1
15	1
15	1
15	1
15	1
15	0
18	1
18	1
18	1
18	1
18	1
18	1
18	1
18	1
18	1
18	1
18	1
18	1
18	1
18	1
18	1
18	1
18	1
18	1
18	1
18	1
18	1
18	1
18	0
18	0
20	1
20	1
20	1
20	1
20	1
20	1
20	1
20	1
20	1
20	1
20	1
20	1
20	1
20	1
20	1
20	1
20	1
20	1
20	1
20	1
22	1
22	1
22	1
22	1
22	1
22	1
22	1
22	1
22	1
22	1
22	1
22	1
22	1
22	1
22	1
24	1
24	1
24	1
24	1
24	1
24	1
24	1
24	1
24	1
24	1
24	1
24	1
24	1
24	1
24	1
24	1
24	1
24	1
27	1
27	1
27	1
27	1
27	1
27	1
27	1
27	1
27	1
27	1
29	1
29	1
11		1
11		1
11		1
11		1
11		1
11		1
11		1
11		1
11		1
11		0
11		0
11		0
11		0
11		0
11		0
11		0
11		0
11		0
11		0
11		0
11		0
11		0
11		0
11		0
13		1
13		1
13		1
13		1
13		1
13		0
13		0
15		1
15		1
15		1
15		1
15		0
15		0
18		1
18		1
18		1
18		1
18		0
18		0
18		0
18		0
18		0
18		0
18		0
18		0
18		0
18		0
18		0
18		0
18		0
20		1
20		1
20		1
20		1
20		1
20		1
20		1
20		1
22		1
22		1
22		1
22		1
22		1
22		0
22		0
24		1
24		1
24		1
24		1
24		1
24		1
24		1
24		1
24		1
24		1
24		1
24		1
24		1
24		1
24		1
27		1
27		1
27		1
27		1
27		1
27		1
27		1
27		1
27		1
27		1
27		1
27		1
27		1
27		1
27		1
27		1
27		1
27		1
27		1
27		1
27		1
27		1
27		1
27		1
27		0
29		1
29		1
29		1
29		1
29		1
29		1
29		1
29		1
29		1
29		1
29		1
29		1
29		1
29		1
29		1
29		1
29		1
29		1
29		1
31		1
31		1
31		1
31		1
31		1
31		1
31		1
31		1
31		1
31		1
31		1
31		1
31		1
33		1
33		1
33		1
35		1
35		1
35		1
35		1
35		1
35		1
37		1
37		1
37		1
37		1
37		1
11			1
11			1
11			1
11			1
11			1
11			1
11			1
11			1
11			1
11			1
11			1
11			1
11			1
11			1
11			1
11			1
11			1
11			1
11			1
11			1
11			1
11			1
11			1
11			1
11			1
11			1
11			1
11			1
11			1
11			0
11			0
11			0
11			0
11			0
11			0
11			0
11			0
11			0
11			0
11			0
11			0
11			0
11			0
13			1
13			1
13			1
13			1
13			1
13			1
13			1
13			1
13			1
13			1
13			1
13			1
13			1
13			1
13			1
13			1
13			1
13			1
13			1
13			1
13			1
13			1
13			1
13			1
13			1
13			1
13			1
13			1
13			1
13			1
13			1
13			1
13			1
15			1
15			1
15			1
15			1
15			1
15			1
15			1
15			1
15			1
15			1
15			1
15			1
15			1
15			1
15			1
18			1
18			1
18			1
18			1
18			1
18			1
18			1
18			1
18			1
18			1
18			1
18			1
18			1
18			1
18			1
18			1
18			1
18			1
18			1
18			1
18			1
18			1
18			1
18			1
18			1
18			1
18			1
18			1
18			1
18			1
18			1
18			1
18			1
18			1
18			0
20			1
20			1
20			1
20			1
20			1
20			1
20			1
20			1
20			1
20			1
20			1
20			1
20			1
20			1
22			1
22			1
22			1
22			1
22			1
22			1
22			1
24			1
24			1
24			1
24			1
24			1
24			1
24			1
27			1
11				1
11				1
11				1
11				1
11				1
11				1
11				1
11				1
11				1
11				1
11				1
11				1
11				1
11				1
11				1
11				1
11				0
11				0
11				0
11				0
11				0
11				0
11				0
11				0
11				0
11				0
11				0
11				0
11				0
11				0
11				0
11				0
11				0
13				1
13				1
13				1
13				1
13				1
13				1
13				1
13				1
13				1
13				1
13				1
13				1
13				1
13				1
13				1
13				1
13				1
13				1
13				1
13				1
13				1
13				1
13				1
15				1
15				1
15				1
15				1
15				1
15				1
15				1
15				1
15				1
15				1
15				1
15				1
15				1
15				1
15				1
15				1
15				1
15				1
15				1
15				1
15				1
15				1
18				1
18				1
18				1
18				1
18				1
18				1
18				1
18				1
18				1
18				1
18				1
18				1
18				1
18				1
18				1
18				1
18				1
18				1
18				1
18				1
18				1
18				1
18				1
18				1
18				1
18				1
18				1
18				1
18				1
18				1
18				1
18				1
18				1
18				1
18				1
18				1
18				1
18				0
20				1
20				1
20				1
20				1
20				1
20				1
20				1
20				1
20				1
20				1
20				1
20				1
20				1
20				1
20				1
20				1
20				1
20				1
20				1
20				1
20				0
22				1
22				1
22				1
22				1
22				1
22				1
22				1
22				1
22				1
22				1
22				1
24				1
24				1
24				1
24				1
24				1
27				1
27				1

## Sheet: Figure 4d
wt	rnp-6(G281D)
1368.41	1077.12
908.838	712.261
837.372	481.517
1032.09	1184.5
588.337	389.977
1581.9	634.399
1355.17	524.65
1555.19	1069.69
1630.03	741.99
1001.75	1214.19
2329.55	705.951
683.795	1136.48
968.72	1308.81
980.669	976.917
961.366	2208.71
1751.41	1694.51
761.914	2765.57
383.685	1911.9
784.92	1829.68
686.645	3159.66
1176.49	1700.61
1319.09	1207.57
463.701	3974.43
621.031	1910.89
1312.15	2067.07
1151.97	3609.66
1056.22	3378.41
658.534	1932.11
697.804	2034.18
899.939	2131.65
1353.6	2040.47
1103.14	5324.39
2046.12	2845.16
971.898	4172.41
1332.7	2415.42
1318.36	3485.22
1149.93	1931.76
2042.17	3253.73
1995.46	1419.05
2047.62	2695.97
1764.31	1565.19
2582.39	4690.34
1788.01	3178.52
854.466	3820.77
2556.72	2623.29
1598.05	2462.4
1755.12	1722.34
334.841	854.294
337.4	1527.09
733.028	1638.76
714.267	3666.88
1462.56	1711.41
572.641	2653.57
708.781	2289.65
969.573	4382.74
693.047	1739.01
2050.49	2265.69
407.228	4786.44
237.963	2617.38
2005.86	3290.09
313.045	1724.5
643.048	1995.99
1105.55	5530.14
1043.62	1176.48
1034.44	1991.83
832.647	2083.81
741.584	2568.12
1233.59	1182.38
1363.05	762.124
1008.83	5169.93
687.626	2245.03
1069.98	3066.54
1598.37	4706.79
1108.25	3103.8
648.632	4630.07
1069.09	1613.1
996.828	4962.53
814.279	1599.88
953.065	4154.07
543.187	2921.39
1101.64	4512.52
876.8	2916.43
653.837	2231.2
1510.38	2341.22
2663.57	1978.17
968.954	3491.12
1401.17	2614.08
1569.91	3302.66
1423.92	3402.47
567.499	3234.95
1436.34	2548.05
494.247	2890.86
446.824	5977.55
1146.42	3221.03
1955.82	4388.07
906.438	3504.42
630.666	5323.88
2100.48	1731.96
834.901	4214.28
1814.95	2862.76
2242.57	2654.8
1150.1	2645.83
1115.82	2209.93
836.322	5798.5
2598.01	4395.29
707.823	3336.57
743.037	2931.15
927.79	2457.76
1287.43	4580.71
731.239	4838.22
593.111	2923.87
852.271	2123.14
1014.94	968.172
2353.58	1826.27
3365.57	614.524
1950.04	2959.11
2540.77	1109.21
2583.35	2446.67
733.868	1018.2
1023.85	800.964
1483	2307.25
1027.16	1097.32
779.634	1827.87
1896.5	3742.72
2043.49	2102.99
1530.71	3317.2
1438.54	2118.7
1182.02
1588.69

## Sheet: Figure 4f
wt	rnp-6(G281D)
0.94696	1.30583
1.01031	1.26126
1.04273	1.42744

## Sheet: Figure 4g
Time (Days)	wt, control	wt, egl-8i	raga-1(ok701), control	raga-1(ok701), egl-8i
8	0
8	0
8	0
8	0
8	0
8	0
8	0
8	0
11	1
11	1
11	1
11	1
11	1
11	1
11	1
11	1
11	1
11	0
11	0
11	0
11	0
11	0
11	0
11	0
11	0
11	0
11	0
11	0
15	1
15	1
15	1
15	1
15	1
15	1
15	1
15	1
15	1
15	1
15	1
15	1
15	1
15	1
15	1
15	1
15	1
15	0
18	1
18	1
18	1
18	1
18	1
18	1
18	1
18	1
18	1
18	1
18	1
18	1
18	1
18	1
18	1
18	1
18	1
18	1
18	1
18	1
18	1
18	1
18	1
18	1
18	1
18	1
18	0
18	0
20	1
20	1
20	1
20	1
20	1
20	1
20	1
20	1
20	1
20	1
20	1
20	1
20	1
20	1
22	1
22	1
22	1
22	1
22	1
22	1
22	1
22	1
22	1
22	1
22	1
22	1
22	1
22	1
22	1
22	1
22	1
22	1
22	1
24	1
24	1
24	1
24	1
24	1
24	1
24	1
24	1
24	1
24	1
24	1
24	1
24	1
24	1
24	1
27	1
27	1
27	1
27	1
27	1
27	1
27	1
27	1
27	1
27	1
29	1
31	1
8		0
8		0
11		1
11		1
11		1
11		0
11		0
11		0
11		0
11		0
11		0
11		0
11		0
11		0
11		0
11		0
11		0
11		0
15		1
15		1
15		1
18		1
18		1
18		1
18		1
18		1
18		0
20		1
20		1
20		1
20		1
20		1
20		1
20		1
20		1
20		1
20		1
20		1
20		1
22		1
22		1
22		1
22		1
22		1
22		1
22		1
22		1
22		1
22		1
22		1
22		1
22		1
22		1
22		1
22		1
24		1
24		1
24		1
24		1
24		1
24		1
24		1
24		1
24		1
24		1
24		1
24		1
24		1
24		1
24		1
27		1
27		1
27		1
27		1
27		1
27		1
27		1
27		1
27		1
27		1
27		1
27		1
27		1
27		1
27		1
27		1
27		1
27		1
27		1
27		1
29		1
29		1
29		1
29		1
29		1
29		1
29		1
29		1
29		1
29		1
29		1
29		1
29		1
29		1
29		1
29		1
31		1
31		1
31		1
31		1
31		1
31		1
31		1
31		1
31		1
33		1
33		1
33		1
33		1
33		1
33		1
35		1
35		1
35		1
35		1
35		1
35		1
37		1
37		1
37		1
37		1
37		1
37		1
9			0
9			0
9			0
9			0
9			0
9			0
9			0
11			1
11			1
11			1
11			0
11			0
11			0
14			1
14			1
14			0
14			0
14			0
14			0
14			0
18			1
18			1
18			1
18			1
18			1
18			1
18			0
18			0
18			0
18			0
18			0
18			0
18			0
18			0
18			0
18			0
18			0
18			0
18			0
18			0
18			0
18			0
18			0
18			0
18			0
18			0
18			0
18			0
18			0
18			0
18			0
18			0
18			0
18			0
18			0
18			0
18			0
18			0
18			0
18			0
18			0
18			0
19			1
19			1
19			1
21			1
21			1
21			1
21			1
21			1
21			1
21			1
21			1
21			1
24			1
24			1
24			1
24			1
24			1
24			1
24			1
24			1
24			1
24			1
24			1
24			1
24			1
24			1
24			1
26			1
26			1
26			1
26			1
26			1
26			1
26			1
26			1
26			1
26			1
26			1
26			1
26			1
26			0
28			1
28			1
28			1
28			1
28			1
28			1
28			1
28			1
28			1
28			1
28			1
28			1
28			0
28			0
28			0
30			1
30			1
30			1
30			1
30			1
30			0
32			1
32			1
32			1
32			1
34			1
34			1
34			1
34			1
34			1
34			1
34			1
34			1
34			1
34			1
34			0
37			1
37			1
37			1
37			1
37			1
37			1
39			1
39			1
39			1
39			1
41			1
9				1
9				0
9				0
9				0
9				0
9				0
9				0
9				0
9				0
9				0
9				0
9				0
9				0
9				0
9				0
9				0
9				0
9				0
9				0
9				0
9				0
9				0
9				0
9				0
9				0
9				0
9				0
9				0
9				0
9				0
9				0
9				0
11				1
11				0
11				0
11				0
11				0
11				0
11				0
11				0
11				0
11				0
11				0
11				0
11				0
11				0
11				0
11				0
11				0
11				0
11				0
11				0
11				0
11				0
11				0
11				0
11				0
11				0
11				0
11				0
11				0
14				1
14				1
14				1
14				0
14				0
14				0
14				0
18				1
18				1
18				1
18				1
18				1
18				1
18				0
18				0
18				0
18				0
18				0
18				0
18				0
18				0
18				0
18				0
19				1
19				1
19				1
19				1
21				1
21				1
21				1
21				1
21				1
21				0
21				0
21				0
24				1
24				1
24				1
24				1
24				1
24				1
24				1
24				1
24				1
24				1
24				1
26				1
26				1
26				1
26				1
26				1
26				1
26				1
28				1
28				1
28				1
28				1
28				1
28				1
28				1
28				1
28				1
30				1
30				1
30				1
30				1
30				1
30				0
30				0
32				1
32				1
32				1
32				1
32				0
32				0
32				0
32				0
34				1
34				1
34				1
34				1
37				1
37				1
37				1
39				1
41				1
41				1
43				1
43				1

## Sheet: Figure 4h
Time (Days)	wt, control	wt, egl-8i	raga-1(gof), control	raga-1(gof), egl-8i
8	0
8	0
8	0
8	0
8	0
8	0
8	0
8	0
8	0
8	0
8	0
8	0
8	0
8	0
8	0
8	0
8	0
8	0
8	0
8	0
8	0
8	0
8	0
8	0
8	0
8	0
8	0
8	0
8	0
8	0
8	0
8	0
8	0
8	0
8	0
8	0
8	0
8	0
8	0
8	0
8	0
8	0
8	0
8	0
8	0
8	0
8	0
11	1
11	1
11	1
11	0
11	0
11	0
11	0
11	0
11	0
11	0
11	0
11	0
11	0
11	0
11	0
11	0
13	1
13	1
13	1
13	1
13	1
13	1
15	1
15	1
15	1
15	1
15	1
15	1
15	0
17	1
17	1
17	1
17	1
19	1
19	1
19	1
19	1
19	1
19	1
19	1
19	1
19	1
19	1
19	1
19	1
19	1
19	1
19	1
19	1
19	1
21	1
21	1
21	1
21	1
21	1
21	1
21	1
21	1
21	1
21	1
21	1
21	1
21	1
21	1
21	1
21	1
21	1
21	1
21	1
24	1
24	1
24	1
24	1
24	1
24	1
24	1
24	1
24	1
24	1
24	1
24	1
24	1
24	1
24	1
24	1
27	1
27	1
27	1
27	1
27	1
27	1
27	1
27	1
27	1
27	1
27	1
27	1
27	1
27	1
29	1
29	1
29	1
31	1
8		0
8		0
8		0
8		0
8		0
8		0
8		0
8		0
8		0
8		0
8		0
8		0
8		0
8		0
8		0
8		0
8		0
8		0
8		0
8		0
8		0
8		0
8		0
8		0
11		0
11		0
11		0
11		0
11		0
11		0
13		1
13		1
13		1
13		1
13		1
13		0
15		1
15		1
15		1
15		0
17		1
17		1
17		1
17		0
19		1
19		1
19		1
19		1
19		1
19		1
19		1
19		1
21		1
21		1
21		1
21		1
21		1
21		1
21		1
21		0
21		0
21		0
24		1
24		1
24		1
24		1
24		1
24		1
24		1
24		1
24		1
24		1
24		1
24		1
24		1
24		1
24		1
24		1
24		1
24		1
24		1
24		1
24		1
24		1
24		1
24		1
24		1
24		1
24		1
24		1
27		1
27		1
27		1
27		1
27		1
27		1
27		1
27		1
27		1
27		1
27		1
27		1
27		1
27		1
27		1
27		1
27		1
27		1
27		1
27		1
27		1
27		1
27		1
27		1
29		1
29		1
29		1
29		1
29		1
29		1
29		1
29		1
29		1
29		1
29		1
29		1
29		1
29		1
29		1
29		1
31		1
31		1
31		1
31		1
31		1
31		1
31		1
31		1
31		1
31		1
33		1
35		1
35		1
35		1
35		1
35		1
35		1
37		1
37		1
37		1
8			1
8			1
8			1
8			1
8			1
8			0
8			0
8			0
8			0
8			0
8			0
8			0
8			0
8			0
8			0
8			0
8			0
8			0
8			0
8			0
11			1
11			1
11			1
11			1
11			1
11			1
11			1
11			1
11			1
11			1
11			1
11			1
11			1
11			1
11			1
13			1
13			1
13			1
13			1
13			1
13			1
13			1
13			1
13			1
13			1
13			1
13			1
13			1
13			1
13			1
13			1
13			1
13			1
13			1
13			1
13			1
13			1
13			1
13			1
13			1
13			1
13			1
13			1
13			1
13			1
13			1
13			1
13			1
13			1
13			1
13			1
13			1
13			1
15			1
15			1
15			1
15			1
15			1
15			1
15			1
15			1
15			1
15			1
15			1
15			1
17			1
17			1
17			1
17			1
17			1
17			1
17			1
17			1
17			1
17			1
17			1
17			1
17			1
17			1
17			1
17			1
17			1
17			1
17			1
17			1
17			1
17			1
17			1
17			1
17			1
17			1
17			1
17			1
17			1
17			1
17			1
17			1
17			1
19			1
19			1
19			1
19			1
19			1
19			1
19			1
21			1
21			1
21			1
21			1
21			1
21			1
21			1
21			1
21			1
21			1
21			1
21			1
21			1
21			1
21			1
21			1
21			1
24			1
24			1
27			1
27			1
27			1
29			1
31			1
31			1
8				0
8				0
8				0
8				0
8				0
8				0
8				0
8				0
8				0
8				0
8				0
8				0
11				1
11				1
11				1
11				1
11				1
11				1
11				1
11				1
11				1
11				1
11				1
11				1
11				1
11				1
11				1
11				1
11				1
11				1
11				1
11				1
11				1
11				1
11				1
13				1
13				1
13				1
13				1
13				1
13				1
13				1
13				1
13				1
13				1
13				1
13				1
13				1
13				1
13				1
13				1
13				1
13				1
13				1
13				1
13				1
13				1
13				1
13				1
13				1
13				1
13				1
13				1
13				1
13				1
15				1
15				1
15				1
15				1
15				1
15				1
15				1
15				1
15				1
15				1
15				1
15				1
15				1
15				1
15				1
15				1
15				1
15				1
15				1
15				1
15				1
15				1
15				1
15				1
15				1
17				1
17				1
17				1
17				1
17				1
17				1
17				1
17				1
17				1
17				1
17				1
17				1
17				1
17				1
17				1
17				1
17				1
17				1
17				1
17				1
17				1
17				1
17				1
17				1
17				1
17				1
17				1
17				0
17				0
19				1
19				1
19				1
19				1
19				1
19				1
19				1
19				1
19				1
19				1
19				1
19				1
19				1
19				1
19				1
19				1
19				1
19				1
19				1
19				1
19				1
19				0
19				0
19				0
21				1
21				1
21				1
21				1
21				1
21				1
21				1
21				1
21				1
21				1
21				1
21				1
24				1
24				1
24				1
24				1
27				1
27				1
27				1
27				1
27				1
29				1
