# Supplementary material for: Decreased spliceosome fidelity and egl-8 intron retention inhibit mTORC1 signaling to promote longevity
Source: Nat Aging. 2022 Sep 19;2(9):796–808. doi: 10.1038/s43587-022-00275-z (PMC10154236; doi:10.1038/s43587-022-00275-z)
Supplement: Source Data Fig. 5 — Statistical source data. [file 43587_2022_275_MOESM11_ESM.xlsx]

## Sheet: Figure 5e
siCtrl	siCtrl	siPUF60
0.557	0.37	0.301
0.478	0.465	0.259
0.607	0.345	0.503
0.333	0.718	0.355
0.554	0.547	0.421
0.293	0.568	0.392
0.517	0.579	0.25
0.289	0.527	0.297
0.299	0.494	0.342
0.622	0.471	0.14
0.408	0.635	0.367
0.466	0.511	0.345
0.416	0.458	0.449
0.388	0.481	0.471
0.262	0.386	0.434
0.138	0.44	0.4
0.371	0.531	0.361
0.441	0.519	0.238
0.331	0.406	0.542
0.324	0.407	0.422
0.312	0.647	0.422
0.55	0.553	0.49
0.379	0.432	0.543
0.373	0.396	0.354
0.463	0.469	0.259
0.244	0.496	0.474
0.479	0.652	0.292
0.491	0.364	0.394
0.339	0.689	0.487
0.826	0.666	0.315
0.412	0.691	0.284
0.493	0.741	0.429
0.363	0.587	0.47
0.337	0.385	0.222
0.571	0.58	0.355
0.128	0.605	0.197
0.335	0.372	0.412
0.335	0.714	0.503
0.432	0.756	0.501
0.5	0.462	0.366
0.506	0.881	0.346
0.334	0.828	0.276
0.736	0.654	0.364
0.445	0.275	0.528
0.363	0.891	0.429
0.752	0.46	0.328
0.41	0.325	0.533
0.65	0.445	0.313
0.668	0.736	0.387
0.259	0.585	0.26
