# Supplementary material for: Decreased spliceosome fidelity and egl-8 intron retention inhibit mTORC1 signaling to promote longevity
Source: Nat Aging. 2022 Sep 19;2(9):796–808. doi: 10.1038/s43587-022-00275-z (PMC10154236; doi:10.1038/s43587-022-00275-z)
Supplement: Source Data Extended Data Fig. 1 — Statistical source data. [file 43587_2022_275_MOESM13_ESM.xlsx]

## Sheet: Figure s1a
wt	G281D	G281D/+
0.0434783	0.952381	0.0434783
0.0285714	0.913043	0.0322581
0.04	0.904762	0.125

## Sheet: Figure s1b
wt	rnp-6i	rnp-6(G281D)	rnp-6(G281D), rnp-6i
0.0181818	0.625	0.6875
0.0898876	0.948276	0.989691
0.0769231	0.545455	0.986667

## Sheet: Figure s1d
wt	rnp-6(G281D)
91.575	71.9719
101.185	78.0729
97.0171	81.4033
105.605	83.9617
121.213	81.2455
82.0561	87.5927
95.3636	76.7564
92.6914	83.46
81.735	69.8508
86.4075	70.7569
86.3747	78.7796
101.014	83.7856
94.1496	78.2861
106.759	87.787
102.16	82.2398
104.105	65.883
110.673	66.6381
98.9766	64.7031
103.746	76.952
98.7321	75.9022
104.626	79.6512
87.0759	67.8969
114.034	75.332
110.935	78.097
97.4948	77.8266
96.1008	81.2273
100.126	71.3528
104.565	85.4999
112.523	80.4168
101.594	81.7921
109.387	73.3415
	75.552
	77.1821
	75.4196
	92.4442

## Sheet: Figure s1g
wt	rnp-6(G281D)	rnp-6i
8.57528e-06	1.27579e-05	2.17401e-05
9.02059e-06	1.23865e-05	2.38005e-05
1.0173e-05	1.21164e-05	1.91873e-05

## Sheet: Figure s1h
wt	rnp-6(G281D)	rnp-6i
0.00870083	0.00906431	0.0114104
0.00941694	0.00912321	0.0118774
0.00993487	0.00961625	0.0102807

## Sheet: Figure s1l
Time (Days)	control	rnp-6i from D4
7	1
7	0
7	0
7	0
7	0
7	0
9	1
9	1
9	0
9	0
9	0
9	0
12	1
12	1
12	1
12	1
12	0
12	0
12	0
12	0
12	0
12	0
12	0
12	0
12	0
12	0
12	0
12	0
12	0
12	0
12	0
12	0
12	0
12	0
12	0
12	0
12	0
12	0
14	1
14	1
14	1
14	1
14	1
14	1
14	0
14	0
14	0
14	0
14	0
14	0
14	0
14	0
16	1
16	1
16	1
16	1
16	1
16	1
16	1
16	0
16	0
16	0
16	0
16	0
16	0
16	0
16	0
16	0
16	0
16	0
16	0
16	0
16	0
16	0
19	1
19	1
19	1
19	1
19	1
19	1
19	1
19	1
19	1
19	1
19	1
19	1
19	1
19	1
19	1
19	0
19	0
19	0
19	0
19	0
21	1
21	1
21	1
21	1
21	1
21	1
21	1
21	1
21	1
21	1
21	1
21	1
21	1
21	1
21	1
21	1
23	1
23	1
23	1
23	1
23	1
23	1
23	1
26	1
26	1
26	1
26	1
26	1
26	1
28	1
28	1
7		1
7		0
7		0
7		0
9		1
9		0
9		0
12		1
12		1
12		1
12		1
12		1
12		1
12		1
12		1
12		1
12		1
12		1
12		1
12		1
12		1
12		1
12		1
12		1
12		1
12		1
12		1
12		1
12		1
12		1
12		1
12		1
12		1
12		1
12		1
12		1
12		1
12		1
12		1
12		1
12		1
12		1
12		1
12		1
12		1
12		1
12		1
12		1
12		1
12		0
12		0
12		0
12		0
12		0
12		0
12		0
12		0
12		0
12		0
12		0
12		0
12		0
12		0
12		0
12		0
12		0
14		1
14		1
14		1
14		1
14		1
14		1
14		1
14		1
14		1
14		1
14		1
14		1
14		1
14		1
14		1
14		1
14		1
14		1
14		1
14		1
14		1
14		1
14		1
14		1
14		1
14		1
14		1
14		1
14		1
14		1
14		1
14		1
14		1
16		1
16		1
16		1
16		1
16		1
16		1
16		1
16		1
16		1
16		1
16		1
16		1
16		1
16		1
16		1
16		1
16		1
16		1
16		1
16		1
19		1
19		1
19		1
19		1
21		1
21		1

## Sheet: Figure s1m
Time (Days)	control	rnp-6i from D4
6	0
6	0
6	0
6	0
6	0
6	0
6	0
6	0
6	0
6	0
6	0
6	0
6	0
6	0
6	0
6	0
6	0
6	0
6	0
6	0
6	0
6	0
6	0
6	0
6	0
6	0
6	0
6	0
6	0
6	0
6	0
6	0
6	0
6	0
6	0
6	0
6	0
6	0
6	0
6	0
6	0
6	0
6	0
6	0
6	0
6	0
6	0
6	0
6	0
6	0
6	0
6	0
6	0
6	0
6	0
6	0
6	0
6	0
6	0
8	0
8	0
8	0
8	0
8	0
8	0
8	0
8	0
8	0
8	0
8	0
10	1
10	1
10	1
12	1
12	1
15	1
15	1
15	1
15	1
15	1
15	1
15	1
17	1
17	1
17	1
17	1
17	1
17	1
17	1
17	1
17	1
17	1
17	0
17	0
17	0
17	0
19	1
19	1
19	1
19	1
19	1
19	1
19	1
19	1
19	1
19	1
19	1
19	1
19	1
19	1
19	1
19	1
22	1
22	1
22	1
22	1
22	1
22	1
22	1
22	1
22	1
22	1
22	1
22	1
22	1
22	1
22	1
22	1
22	1
22	1
22	1
22	1
22	1
22	1
22	1
22	0
22	0
24	1
24	1
24	1
24	1
26	1
26	1
26	1
26	1
26	1
28	1
28	1
28	1
30	1
6		0
6		0
6		0
6		0
6		0
6		0
6		0
6		0
6		0
6		0
6		0
6		0
6		0
6		0
6		0
6		0
6		0
6		0
6		0
6		0
6		0
6		0
6		0
6		0
6		0
6		0
6		0
6		0
6		0
6		0
6		0
6		0
6		0
6		0
6		0
6		0
6		0
6		0
6		0
6		0
6		0
6		0
6		0
6		0
6		0
6		0
6		0
6		0
6		0
8		0
8		0
8		0
8		0
8		0
8		0
8		0
8		0
8		0
8		0
10		1
10		1
10		0
10		0
12		1
12		0
12		0
12		0
15		1
15		1
15		1
15		1
15		1
17		1
17		1
17		1
17		1
17		1
17		1
17		1
17		1
17		0
19		1
19		1
19		1
19		1
19		1
19		1
19		1
19		1
19		1
19		1
19		1
19		1
19		1
22		1
22		1
22		1
22		1
22		1
22		1
22		1
22		1
22		1
22		1
22		1
22		1
22		1
22		1
22		1
22		1
22		0
22		0
24		1
24		1
24		1
24		1
24		1
24		1
24		1
24		1
24		0
26		1
26		1
26		1
26		1
26		1
26		1
26		1
26		1
26		1
26		1
26		1
26		1
26		1
26		1
26		1
28		1
28		1
28		1
28		1
28		1
28		1
30		1
30		1
30		1
30		1
30		1
30		1
32		1
32		1
