# Supplementary material for: Decreased spliceosome fidelity and egl-8 intron retention inhibit mTORC1 signaling to promote longevity
Source: Nat Aging. 2022 Sep 19;2(9):796–808. doi: 10.1038/s43587-022-00275-z (PMC10154236; doi:10.1038/s43587-022-00275-z)
Supplement: Source Data Extended Data Fig. 2 — Statistical source data. [file 43587_2022_275_MOESM15_ESM.xlsx]

## Sheet: Figure s2a
wt, 20°C	wt, 22°C	wt, 23.5°C	wt, 24°C	wt, 25°C	rnp-6(dh1127), 20°C	rnp-6(dh1127), 22°C	rnp-6(dh1127), 23.5°C	rnp-6(dh1127), 24°C	rnp-6(dh1127), 25°C
914.288	953.864	946.345	1021.96	965.505	757.085	838.36	604.176	668.197	328.731
925.366	1057.97	931.126	953.269	945.818	629.775	783.901	575.048	510.198	364.132
891.525	989.699	1079.65	1010.67	958.852	711.516	769.968	709.997	571.108	214.154
936.953	1052.02	1044.49	1078.24	993.569	771.168	803.405	660.072	402.507
897.052	1024.16	961.174	952.981	1007.82	525.999	605.455	675.399	559.448
864.319	1032.97	956.414	1038.13	831.801	689.192	925.132	709.364	641.852
999.953	1086.18	992.86	960.348	1040.67	793.518	886.198	579.041	543.412
874.917	1082.49	1078.45	881.285	1026.36	680.038	834.149	686.852	355.176
806.553	1076.84	947.026	1062.31	908.135	750.873	845.397	661.479	687.151
784.367	899.555	1073.07	1048.08	903.379	807.095	850.28	748.883	570.947
756.036	961.954	976.388	904.355	958.178	697.519	795.888	559.684	629.145
904.198	1053.53	951.786	1046.47	934.673	722.401	782.319	574.06	597.976
877.226	1032.87	1096.92	999.284	911.535	836.622	889.568	404.589	564.328
918.157	1006.4	958.597	1010.11	881.858	811.718	828.31	504.843	528.998
824.167	1086.68	949.103	1057.81	933.895	869.017	749.423	481.067
864.359	1030.75	961.413	1001.88	1049.2	632.774	777.814	454.315
831.006	1007.65	979.71	1006.33	974.301	785.631	836.273	574.083
821.591	1049.84	992.763	1006.52	967.553	699.702	782.688	606.582
906.485	1036.46	913.32	991.103	923.981	968.396	784.54	648.305
901.534	985.164				830.412	679.64
809.209	1157.56				770.24	848.647
829.165	1157.56				855.178	822.597
928.702	1065.6				722.735	609.868
880.563	1034.43				744.403	834.475
888.147	967.709				641.23	867.13
897.833	986.837				774.578	841.805
823.333	1030.36				693.163	925.791
871.717	1041.61				748.795	825.096
843.544	971.512				687.853	823.319
910.367	1096.66				868.305	797.907
1006.76	1114.18				864.474	847.997
858.573	981.431				739.251	882.007
848.094	1096.86				878.955	831.93
809.155	977.586				759.117	766.948
783.007	1034.25				817.824	813.058
871.839	824.158				798.342	920.775
894.749	950.391				866.865	715.718
968.365					813.971	773.585
					785.508	845.847
					710.522	866.933
					724.81	889.189
						783.9
						842.013
						719.48
						784.846
						842.025
						813.18
						772.269

## Sheet: Figure s2b
wt	rnp-6(G281D)	rnp-6(G281D), rnp-6(G281D) oe	rnp-6(G281D), rnp-6(wt) oe
1261.44	703.432	875.382	1228.37
1268.87	487.623	903.256	1162.96
1281.7	442.222	882.637	1132.71
1283.56	452.593	863.962	1246.04
1141.07	333.212	823.799	1048.6
1234.51	628.232	855.546	1193.26
1161.17	554.791	968.41	1261.82
1177.68	594.845	859.917	1300.54
1219.34	597.937	848.934	1193.27
1215.34	551.067	859.587	1184.46
1147.05	496.231	908.358	1211.06
1155.83	622.28	918.244	1146
1180.43	673.544	893.541	1145.09
1124.55	549.618	851.879	1197.69
1107.2	637.98	816.413	1215.94
1164.99	713.494	884.275
1249.51	657.779	865.316
1158.89	515.855	773.336
1177.21	348.919
1210.9	566.392
1242.79	680.519
1137.89	622.291
	558.096
	593.319

## Sheet: Figure s2c
wt	#6	#2	#13	#17	#53	#11	#5	#12	#15	#14	#8	#35	#54	rnp-6(G281D)
958.131	966.072	841.849	729.99	785.5	804.176	717.869	783.171	669.918	764.889	703.115	670.994	558.533	492.37	407.536
1158.23	901.214	906.642	749.556	444.472	736.799	822.743	499.132	604.574	538.953	811.087	631.029	567.361	618.525	365.786
983.834	928.33	810.366	488.13	623.861	901.672	631.016	759.074	582.701	551.996	513.438	710.762	556.751	595.924	428.866
1105.38	1020.91	801.99	666.126	739.563	634.622	761.11	568.494	675.236	579.332	548.782	668.224	637.423	715.742
1174.49	1027.78	896.317	712.75	728.977	769.273	744.216	625.275	533.787	648.482	819.828	566.888		556.036
1115.6	968.678	879.349	826.285	540.791	855.021	761.508	737.711		615.448	602.359	717.556		639.998
900.143	949.614	950.358	823.562	731.105	604.261	805.61	584.103		617.496	785.745			530.801
1038.89	1005.65	684.507	909.029	729.217	723.855	642.741	680.841		621.153	524.353			526.706
1015.17	1086.34	609.284	870.254	805.388	727.286	775.732	721.829		681.773	765.518			578.952
1059.25	1017.7		884.376	873.85	817.875		812.81		610.636	657.641
1083.54	1038.39			722.993	703.165		669.994		556.928	833.796
1108.34	1012.49			665.219
1044.97	958.748			802.289
	996.762			719.365
	1049.98			658.732
1122.28	950.67	784.605	799.362	745.41	807.4	632.037	754.268	696.753	758.065	518.102	707.139	545.862	450.451	412.367
1031.3	1047.95	762.432	753.495	587.877	773.691	787.105	720.151	743.535	729.114	584.798	694.322	556.869	508.133	437.512
1030.11	1070.69	820.055	853.182	871.74	678.416	557.463	632.84	726.681	679.88	604.424	503.818	628.756	626.166	505.621
1121.42	964.088	691.822	485.765	657.316	799.218	474.105	568.073	760.812	701.316	642.471	483.955	437.413	640.464	250.473
1071.56	1025.95	792.515	776.725	798.168	422.624	639.31	786.762	724.866	705.449	606.151	762.601	679.164	547.559	518.62
989.5	895.834	769.943	709.658	742.587	862.475	714.713	669.859	633.75	643.643	741.175	546.521	608.316	490.51	498.808
1058.96	1036.65	859.257	748.219	811.712	713.109	692.208	853.702	612.617	685.831	509.844	417.904	592.718	647.697	502.77
944.645	1013.56	814.638	556.66	784.108	579.314	736.679	642.235	662.233	731.101	571.912	496.306	611.736		341.861
1108.67	959.284	769.161	768.894	774.818	666.041	671.268	576.827		562.082	567.271	612.354			539.665
1035.95	1050.11	826.684	789.452		676.082	651.278	657.013		553.858					542.663
1128.02	1041.67	747.298	839.59		579.413	601.278	818.276		733.312					365.931
993.166	953.356	678.145				818.024	671.152		682.198					330.57
1119.51	944.498	515.898				781.77	695.065
1103.17		698.337				692.626
996.77		874.396
1027.67		660.022
		424.636
		740.144

## Sheet: Figure s2f
wt	rbm-39(S294L)	rnp-6(G281D)	rnp-6;rbm-39	rnp-6;rbm-39/+
59707.6	61865.9	21166.7	36888	41937.8
63195.7	63806.7	17819.5	35303.4	36210.7
61536.6	58069.2	16292.9	48907.8	38493.3
62305	65588.1	18380.8	40342.9	30727.9
57404.3	58435.8	16875	40243.5
64378.4	59444.6	17945.8	40423.7
66161.8	64658.1	18482.3	40999.5
62905.7	62704.8	18921.4	42573.7
64061.5	67060.8	14930	47215.5
59757.3	63168.8	14116	46778.5
70024.8	70956.9	13875.7	38874.4
60500.9		12991.3	43311.1
48149.7			44114.8
63170.9			44317.8
			41393.1

## Sheet: Figure s2h
wt, control	wt, rbm-39i	rnp-6(G281D), control	rnp-6(G281D), rbm-39i
1002.8	907.406	924.09	815.743
882.335	831.568	853.968	776.845
874.136	904.32	853.573	682.36
833.648	963.967	885.497	730.418
954.557	865.89	753.676	681.403
967.23	880.347	857.257	685.747
922.375	851.462	874.638	766.352
925.826	912.899	753.419	572.75
1013.21	881.686	923.446	565.898
1004.15	808.202	873.956	541.013
913.318	739.697	669.811	717.948
889.648	902.489	693.425	695.872
852.837	818.477	920.128	775.033
852.837	827.973	885.425	679.192
941.278	711.411	781.538	821.382
874.361	801.651	841.213	688.221
944.578	804.808	676.518	720.552
913.039	830.518	901.117	762.168
931.355	854.878	776.811	744.117
831.751	891.369	811.699	750.158
902.373	943.002	857.747	715.523
1029.79	749.983	860.302
930.883	940.937
963.113	958.933
959.268	752.885
936.573	893.065
962.931	860.23
924.989	851.775
903.889	819.639
884.579
935.936
934.698
876.553
914.482
961.276
899.128
982.915

## Sheet: Figure s2j
Time (Hours)	wt	rbm-39(S294L)	rnp-6(G281D)	rnp-6;rbm-39
24	0
24	0
24	0
24	0
24	0
24	0
24	0
40	0
40	0
51	1
51	0
51	0
51	0
51	0
64	1
64	1
64	1
75	1
75	1
75	1
75	0
88	1
88	1
88	1
88	1
88	1
88	1
88	1
88	1
88	1
88	1
88	1
88	1
88	1
88	1
88	0
88	0
88	0
88	0
88	0
88	0
112	1
112	1
112	1
112	1
112	1
112	1
112	1
112	1
112	1
112	1
112	1
112	1
112	1
123	1
123	1
136	1
136	1
136	1
136	1
136	1
136	1
136	1
136	1
136	1
136	1
136	1
136	1
136	1
136	1
136	1
136	1
136	1
136	1
136	0
144	1
144	1
144	1
144	1
144	1
160	1
160	1
160	1
160	1
160	1
160	1
160	1
160	1
160	1
168	1
24		0
24		0
24		0
24		0
24		0
24		0
24		0
24		0
24		0
64		1
64		1
64		1
64		0
64		0
64		0
75		1
75		1
75		1
75		0
75		0
75		0
75		0
75		0
75		0
88		1
88		1
88		1
88		1
88		1
88		1
88		1
88		1
88		1
88		1
88		1
88		1
88		1
88		1
88		1
112		1
112		1
112		1
112		1
112		1
112		1
112		1
112		1
112		1
112		1
112		1
112		0
112		0
123		1
123		1
123		1
123		1
123		1
136		1
136		1
136		1
136		1
136		1
136		1
136		1
136		1
136		1
136		1
136		1
144		1
160		1
24			1
24			0
24			0
24			0
24			0
24			0
24			0
24			0
24			0
24			0
24			0
24			0
24			0
24			0
24			0
24			0
24			0
24			0
24			0
24			0
24			0
24			0
24			0
24			0
40			1
40			1
40			1
40			1
51			1
51			1
51			1
51			1
51			1
51			1
51			1
64			0
75			1
75			1
75			1
75			1
75			1
75			1
75			1
75			1
75			1
75			1
75			1
75			1
75			1
75			1
75			1
75			1
75			1
75			1
75			1
88			1
88			1
88			1
88			1
88			1
88			1
88			1
88			1
88			1
88			1
88			1
88			1
88			1
88			1
88			1
88			1
88			1
88			1
88			1
88			1
88			1
88			1
88			1
88			1
88			1
88			1
88			1
88			0
112			1
112			1
112			1
112			1
136			1
136			1
144			1
24				1
24				0
24				0
24				0
24				0
24				0
24				0
24				0
24				0
24				0
24				0
24				0
24				0
24				0
24				0
24				0
24				0
24				0
24				0
51				1
51				1
51				1
51				1
64				1
64				1
64				1
64				1
64				1
64				0
64				0
64				0
64				0
64				0
64				0
75				1
75				1
75				1
75				1
88				1
88				1
88				1
88				1
88				1
88				1
88				1
88				1
88				1
88				1
88				1
88				1
88				1
88				1
88				1
88				1
88				1
88				1
88				1
88				1
88				1
88				1
88				1
88				1
88				1
88				1
88				0
88				0
88				0
112				1
112				1
112				1
112				1
112				1
112				1
112				1
112				1
112				1
112				1
112				0
123				1
123				1
123				1
123				1
123				1
136				1
136				1
136				1
144				1
160				1
160				1
160				1

## Sheet: Figure s2k
wt	rbm-39(S294L)	rnp-6(G281D)	rnp-6;rbm-39
0.0740741	0.0666667	0.966667	0.941176
0.166667	0.125	0.967742	0.996678
0.0333333	0.00332226	0.954545	0.995025
