# Supplementary material for: Decreased spliceosome fidelity and egl-8 intron retention inhibit mTORC1 signaling to promote longevity
Source: Nat Aging. 2022 Sep 19;2(9):796–808. doi: 10.1038/s43587-022-00275-z (PMC10154236; doi:10.1038/s43587-022-00275-z)
Supplement: Source Data Extended Data Fig. 3 — Statistical source data. [file 43587_2022_275_MOESM16_ESM.xlsx]

## Sheet: Figure s3g
wt	rbm-39(S294L)	rnp-6(G281D)	rnp-6;rbm-39
3.93968e-06	4.04039e-06	6.06686e-06	5.12935e-06
3.69496e-06	4.06464e-06	6.18903e-06	4.9088e-06
3.99625e-06	4.26366e-06	5.44858e-06	5.48809e-06

## Sheet: Figure s3h
wt	rbm-39(S294L)	rnp-6(G281D)	rnp-6;rbm-39
0.00880882	0.00867006	0.00955591	0.0086947
0.00846691	0.00878097	0.00961682	0.00852654
0.00864915	0.00892608	0.00964851	0.00887423
