# Supplementary material for: Decreased spliceosome fidelity and egl-8 intron retention inhibit mTORC1 signaling to promote longevity
Source: Nat Aging. 2022 Sep 19;2(9):796–808. doi: 10.1038/s43587-022-00275-z (PMC10154236; doi:10.1038/s43587-022-00275-z)
Supplement: Source Data Extended Data Fig. 4 — Statistical source data. [file 43587_2022_275_MOESM18_ESM.xlsx]

## Sheet: Figure s4d
Time (Hours)	wt	rnp-6(G281D)	rnp-6(E161K,G281D)
24	1
24	1
46	1
46	1
46	1
46	1
46	1
55	1
55	1
55	1
55	1
55	1
55	1
55	1
55	1
55	1
70	1
70	1
70	1
70	1
70	1
70	1
70	1
70	1
82	1
82	1
82	1
82	1
82	1
82	1
82	1
82	0
82	0
82	0
82	0
82	0
82	0
82	0
82	0
82	0
82	0
82	0
94	0
94	0
94	0
94	0
94	0
94	0
94	0
94	0
94	0
94	0
94	0
103	1
103	1
103	1
123	1
123	1
123	1
143	1
143	1
143	1
143	1
143	1
143	1
143	1
143	1
143	1
143	1
143	0
167	1
167	1
167	1
167	1
167	1
167	1
167	1
167	1
167	1
167	1
167	1
167	1
167	1
167	1
167	1
167	1
167	0
191	1
191	1
191	1
24		1
31		1
46		1
46		1
46		1
46		1
46		1
46		1
46		1
46		1
46		1
46		1
46		1
46		1
46		1
46		1
46		1
46		1
46		1
46		1
46		1
46		1
46		1
46		1
46		1
46		1
46		1
46		1
46		1
46		1
46		1
46		1
46		1
46		1
46		1
46		1
46		1
46		1
46		1
46		1
46		1
46		1
46		1
46		1
46		1
46		1
46		1
46		1
46		1
46		1
46		1
46		0
55		1
55		1
55		1
55		1
55		1
55		1
55		1
55		1
55		1
55		1
70		1
70		1
70		1
70		1
70		1
70		1
70		1
70		1
70		1
70		1
70		1
70		1
82		1
82		1
82		1
82		1
82		1
82		1
82		1
82		1
82		1
82		1
82		1
82		1
82		0
94		1
94		1
94		1
94		1
94		1
94		1
94		0
103		1
123		1
143		1
167		1
167		1
167		1
167		1
167		1
167		1
24			1
24			0
24			0
24			0
46			1
46			1
46			1
46			1
46			1
46			1
46			1
55			1
55			1
55			1
55			1
55			1
55			1
70			1
70			1
70			1
70			1
82			1
82			1
82			1
94			1
94			1
94			1
94			1
94			1
94			1
103			1
123			1
123			1
123			1
123			1
123			1
123			1
123			1
123			1
123			1
123			1
143			1
143			1
143			1
143			1
143			1
143			1
143			1
143			1
143			1
143			1
143			1
143			1
143			1
143			1
143			1
143			1
143			1
143			1
143			1
143			1
143			1
143			0
143			0
143			0
143			0
143			0
143			0
143			0
167			1
167			1
167			1
167			1
167			1
167			1
167			1
167			1
167			1
167			1
167			1
167			1
167			1
167			1
167			1
167			1
167			0
167			0
167			0
167			0
191			1

## Sheet: Figure s4e
Time (Days)	wt	rnp-6(G281D)	rnp-6(E161K,G281D)
7	0
7	0
7	0
7	0
7	0
7	0
7	0
7	0
7	0
7	0
7	0
7	0
7	0
7	0
7	0
7	0
7	0
7	0
7	0
7	0
7	0
7	0
7	0
7	0
7	0
7	0
7	0
7	0
7	0
7	0
7	0
7	0
7	0
7	0
7	0
7	0
7	0
7	0
7	0
7	0
7	0
7	0
7	0
7	0
7	0
7	0
7	0
7	0
7	0
10	1
10	1
10	1
10	1
10	1
10	1
10	1
10	0
10	0
10	0
12	1
12	1
12	1
12	1
12	1
12	1
12	1
12	1
12	1
12	0
14	1
14	1
14	1
14	1
14	1
14	1
14	1
14	1
14	1
14	1
17	1
17	1
17	1
17	1
17	1
17	1
17	1
17	1
17	1
17	1
17	1
17	1
17	1
17	1
17	1
19	1
19	1
19	1
19	1
19	1
19	1
19	1
19	1
19	1
19	1
19	1
19	1
19	1
19	1
19	1
19	1
19	1
19	0
21	1
21	1
21	1
21	1
21	1
21	1
21	1
21	1
21	1
21	1
21	1
21	1
21	1
24	1
24	1
24	1
24	1
24	1
24	1
24	1
24	1
24	1
24	1
24	1
24	1
24	1
24	1
24	1
24	1
24	1
26	1
26	1
26	1
26	1
28	1
28	1
31	1
33	1
7		0
7		0
7		0
7		0
7		0
7		0
7		0
7		0
7		0
7		0
7		0
7		0
7		0
7		0
7		0
7		0
7		0
7		0
7		0
7		0
7		0
7		0
7		0
7		0
7		0
7		0
7		0
7		0
7		0
7		0
7		0
7		0
7		0
10		0
10		0
10		0
10		0
12		0
12		0
12		0
12		0
12		0
12		0
12		0
12		0
14		1
14		1
14		1
14		1
14		0
14		0
14		0
14		0
14		0
14		0
14		0
14		0
14		0
14		0
14		0
14		0
14		0
17		1
17		1
17		1
17		1
17		1
17		1
17		1
17		1
17		1
17		0
17		0
17		0
19		1
19		1
19		1
19		1
19		1
19		1
19		1
19		1
19		1
19		1
19		1
19		1
19		1
19		1
19		1
19		0
21		1
21		1
21		1
21		1
21		1
21		1
21		1
21		0
24		1
24		1
24		1
24		1
24		1
24		1
24		1
24		1
24		1
24		1
24		1
24		1
24		1
24		1
24		1
24		1
24		1
24		1
24		1
24		1
24		1
26		1
26		1
26		1
26		1
26		1
26		1
26		1
26		1
26		1
26		1
26		1
28		1
28		1
28		1
28		1
31		1
31		1
31		1
31		1
31		1
31		1
33		1
33		1
33		1
33		1
33		1
33		1
7			0
7			0
7			0
7			0
7			0
7			0
7			0
7			0
7			0
7			0
7			0
7			0
7			0
7			0
7			0
7			0
7			0
7			0
7			0
7			0
7			0
7			0
7			0
7			0
7			0
7			0
7			0
7			0
7			0
7			0
7			0
7			0
7			0
7			0
7			0
7			0
7			0
7			0
7			0
7			0
7			0
7			0
7			0
7			0
7			0
7			0
7			0
7			0
7			0
7			0
10			1
10			1
10			1
10			1
10			1
10			1
10			1
10			1
12			1
12			1
12			1
12			1
12			1
12			1
12			1
12			1
12			1
12			1
12			0
14			1
14			1
14			1
14			1
14			1
14			1
14			1
17			1
17			1
17			1
17			1
17			1
17			1
17			1
17			1
17			1
17			1
17			1
17			1
17			1
17			1
17			1
17			1
17			1
17			1
17			1
17			1
17			1
17			1
19			1
19			1
19			1
19			1
19			1
19			1
19			1
19			1
19			1
19			1
19			1
19			1
19			1
19			1
19			1
19			1
19			1
19			1
19			1
19			1
21			1
21			1
21			1
21			1
21			1
21			1
21			1
21			1
21			1
21			1
21			1
24			1
24			1
24			1
24			1
24			1
24			1
24			1
24			1
24			1
24			1
24			1
24			1
24			1
26			1
26			1
26			1
26			1
26			1
28			1
28			1
33			1

## Sheet: Figure s4g
wt	rnp-6(E161K)	rnp-6(G281D)	rnp-6(E161K,G281D)
3.74009e-06	3.70482e-06	5.23069e-06	3.49963e-06
2.98193e-06	3.96933e-06	4.80767e-06	3.70945e-06
3.69759e-06	3.75966e-06	5.54727e-06	3.93271e-06

## Sheet: Figure s4h
wt	rnp-6(E161K)	rnp-6(G281D)	rnp-6(E161K,G281D)
0.00888576	0.00805405	0.0099042	0.00876469
0.00691196	0.00918206	0.0105766	0.00826649
0.00775209	0.00933124	0.00977255	0.00838912

## Sheet: Figure s4l
wt	egl-8(n488)	rnp-6(G281D)
0.0163934	0.00990099	0.766667
0.025974	0.0163934	0.433333
0.0131579	0.025974	0.733333
