# Supplementary material for: Decreased spliceosome fidelity and egl-8 intron retention inhibit mTORC1 signaling to promote longevity
Source: Nat Aging. 2022 Sep 19;2(9):796–808. doi: 10.1038/s43587-022-00275-z (PMC10154236; doi:10.1038/s43587-022-00275-z)
Supplement: Source Data Extended Data Fig. 5 — Statistical source data. [file 43587_2022_275_MOESM19_ESM.xlsx]

## Sheet: Figure s5a
intron	wt			rbm-39(S294L)			rnp-6(G281D)			rnp-6;rbm-39
1	0.0111571	0.0214644	0.0129815	0.0131594	0.00999632	0.00873248	0.00956905	0.0115484	0.0110041	0.0074768	0.00742479	0.013238
2	0.0173348	0.0172498	0.0196244	0.00557614	0.0111826	0.0293063	0.00946116	0.0153796	0.0102583	0.00522755	0.018635	0.0342799
3	0.028532	0.035135	0.0129538	0.0357558	0.04218	0.0423742	0.0428242	0.0626518	0.0547239	0.0492949	0.0527175	0.0465485
4	0.0357383	0.0462317	0.0236008	0.022992	0	0.0671325	0.0668761	0.0443903	0.0574045	0.0682565	0.0439072	0.060072
5	0.0122583	0.0140014	0.0105086	0.0031431	0.0107156	0.0192723	0.0105136	0.0104029	0.0123907	0.0153224	0.0171065	0.0133326
6	0.00943298	0.0118004	0.0160819	0.0294041	0.0159373	0.0222758	0.0190702	0.0335359	0.0181706	0.0223507	0.0358539	0.00732831
7	0.0903513	0.0988986	0.0781343	0.00888052	0.026714	0.0622307	0.0516609	0.0146961	0.0420103	0.0166507	0.0508766	0.0245673
8	0.0149418	0.0103844	0.0174747	0.0111895	0.0092564	0.0107815	0.0396659	0.0372656	0.0392586	0.0201931	0.0250408	0.0224422
9	0.00821699	0.0130826	0.0178294	0.00704847	0.00706764	0.0108046	0.0172983	0.0174965	0.0173664	0.00908578	0.00946425	0.0186866
10	0.00763951	0.0220458	0.0108107	0.0155637	0.0106778	0.00861025	0.011913	0.00813342	0.00452087	0.00998311	0.013492	0.0113304
11	0.00847043	0	0.00879011	0	0	0	0.0508537	0.0578659	0.0315077	0.0561961	0.0429271	0.0644891
12	0.032121	0.0302536	0.0286821	0.0325992	0.0220864	0.0285551	0.039722	0.0342639	0.026397	0.0446029	0.0328094	0.0349358
13	0.0123527	0.0259609	0.0174337	0.0186491	0.0274653	0.0193985	0.0144086	0.0154309	0.0238933	0.0251322	0.0158592	0.0128978
14	0.00777614	0	0.00806961	0.00917168	0.0183932	0.0160678	0.020008	0.0227669	0.00723128	0.0429916	0.00656809	0
15	0.0220984	0.0247514	0.0223991	0.0139413	0.0158026	0.0074333	0.0202754	0.0185572	0.0133814	0.0125016	0.0147586	0.0184454
16	0.0204232	0.0274032	0.0246123	0.0225343	0.0132457	0.0224614	0.0231667	0.0173598	0.0140909	0.010927	0.0100163	0.00931509
17	0.00472454	0.00879153	0.010296	0.0100304	0.0111752	0.0112266	0.00688855	0.0152157	0.0136199	0.0109706	0.00957737	0.017985
18	0.00489015	0.00267638	0.0152241	0.0259549	0.00867516	0.0378918	0.0188735	0.0143173	0.0113688	0.0216288	0.018587	0.0425495
19	0	0.0225747	0	0.0486498	0	0	0.0176882	0.0603818	0.0191786	0.0228042	0.060969	0.0112155
20	0.00670925	0.00807835	0.00417748	0.00316533	0.00634788	0.00693164	0.0092069	0.0170242	0.0112305	0.0103861	0.00963381	0.00510805

## Sheet: Figure s5b
wt	rbm-39(S294L)	rnp-6(G281D)	rnp-6;rbm-39
2983.01	2913.07	3597.36	3204.72
3033.91	2812.2	3325.62	3246.96
3067.5	2925.58	3334.63	3382.3

## Sheet: Figure s5c
intron	wt			rnp-6(E161K)			rnp-6(G281D)			rnp-6(E161K,G281D)
1	0.0117764	0.00675268	0.00802085	0.0194607	0.0141749	0.0132878	0.0190856	0.0151092	0.0234227	0.00853055	0.0203018	0.0120928
2	0.0043913	0.0314751	0.0130852	0	0.00582979	0.0103227	0.0254173	0.00687082	0.00839816	0.0039762	0.0147201	0.0105687
3	0.0248455	0.0178083	0.0211527	0.0277417	0.0461781	0.0292024	0.0616322	0.0602553	0.0817274	0.0517429	0.0214161	0.027905
4	0.0226333	0.0519124	0.0231231	0.0555974	0.012019	0.0248287	0.0411726	0.0531194	0.0277024	0.0368888	0.0130061	0.0254203
5	0.00668317	0.010645	0.0120119	0.0074622	0.00985825	0.0122191	0.0128943	0.025561	0.0147694	0.00470666	0.00426719	0.010723
6	0.0178365	0.0067287	0.0247763	0.0209639	0.0074777	0.0102983	0.0248397	0.0168916	0.0229804	0.0068002	0.0242757	0.0173217
7	0.0209807	0.0300762	0.0267935	0.0819921	0.0278535	0.0739793	0	0.0492409	0.0240747	0.0379948	0.0401883	0.0336632
8	0.00859158	0.0108951	0.0115346	0.0151275	0.0160854	0.00983925	0.0207659	0.0263685	0.036401	0.0107715	0.0129758	0.0129898
9	0.00624464	0.00895182	0.0124052	0.00464837	0.0119748	0.00489312	0.0129088	0.0154702	0.0135349	0.0094239	0.00199359	0.0158641
10	0.00774104	0.00693559	0.00494286	0.0108042	0.00685122	0.00985669	0.00880117	0.00908397	0.00296087	0.0245325	0.00463372	0.0163018
11	0.0118016	0	0.0200951	0.0527092	0	0.00924741	0.0195169	0.0646287	0	0	0.011303	0.0189355
12	0.0249786	0.0343153	0.0168356	0.0302144	0.0313187	0.0277277	0.0335629	0.0341972	0.0286622	0.021675	0.0209327	0.0208738
13	0.0268487	0.0197375	0.0199276	0.028441	0.0286368	0.0264322	0.0290314	0.0156186	0.0147458	0.0174539	0.0105494	0.0198823
14	0	0.0621247	0.0461199	0.0120972	0	0.0169789	0.0179171	0.0254277	0	0.0392405	0.0103765	0.0173834
15	0.0214807	0.0143701	0.00792483	0.0255837	0.0183779	0.0117822	0.0153936	0.0229666	0.0202666	0.0110218	0.01783	0.0166583
16	0.0257013	0.0223692	0.00703328	0.0133237	0.0129983	0.00935016	0.0227697	0.0172343	0.0105327	0.0249341	0.0263736	0.0147276
17	0.00855735	0.0132108	0.00280211	0.00587991	0.00582592	0.00876846	0.00707584	0.0118443	0.00503555	0.0107286	0.00693489	0.0100336
18	0.01022	0.0293011	0	0.00760751	0.0180904	0.0240242	0.0112675	0.0159906	0.00521205	0.0154231	0.00652542	0.0245967
19	0.0143672	0	0.0366954	0.0481258	0.0381471	0	0.0118798	0.0449591	0.0439625	0.0260182	0	0.011526
20	0.00560869	0.0120603	0.00238754	0.00208749	0.0140646	0.00292987	0.0085024	0.0058504	0.00500564	0.00338567	0.00179057	0.00449953

## Sheet: Figure s5d
wt	rnp-6(E161K)	rnp-6(G281D)	rnp-6(E161K,G281D)
2261.59	2238.02	2654.55	2253.77
2457.71	2448.99	2541.76	2294.76
2283.23	2399.11	2579.11	2404.07

## Sheet: Figure s5g
wt	rnp-6(E161K)	rnp-6(G281D)	rnp-6(E161K,G281D)
0.142811	0.145193	0.256812	0.214253
0.173724	0.133761	0.238676	0.148117
0.158183	0.048821	0.338825	0.149636
