# Supplementary material for: Decreased spliceosome fidelity and egl-8 intron retention inhibit mTORC1 signaling to promote longevity
Source: Nat Aging. 2022 Sep 19;2(9):796–808. doi: 10.1038/s43587-022-00275-z (PMC10154236; doi:10.1038/s43587-022-00275-z)
Supplement: Source Data Extended Data Fig. 6 — Statistical source data. [file 43587_2022_275_MOESM21_ESM.xlsx]

## Sheet: Figure s6d
wt, control	wt, egl-8i	rnp-6, control	rnp-6, egl-8i
106.934	100.19	79.9974	62.7815
99.1548	95.7213	71.6875	66.6341
103.528	101.582	87.4715	71.8711
94.6607	92.6582	83.9003	68.7054
93.3253	89.1743	79.6464	77.304
124.241	97.2431	76.5503	75.8883
106.628	89.6873	75.4923	68.3331
102.67	78.2786	72.9248	77.1081
104.226	83.1498	82.9892	77.8879
91.7067	87.446	71.067	85.4769
89.7407	76.5442	84.9427	62.2642
101.68	79.149	81.9721	65.251
99.2061	79.9079	77.562	57.8322
99.9371	92.3033	67.4506	67.1923
96.7184	87.6061	83.8883	71.6956
91.6162	74.7941	84.2041	64.0798
103.95	94.5351	82.362	76.9655
93.9717	80.2201	79.1846	88.2742
96.1043	70.0102		81.3366
	80.8402		77.354
			64.9765
			49.0151

## Sheet: Figure s6h
wt	rbm-39(S294L)	rnp-6(G281D)	rnp-6;rbm-39
0.121598	0.127878	0.215956	0.129164
0.158275	0.136099	0.202829	0.11589
0.0956341	0.124624	0.195826	0.1494

## Sheet: Figure s6i
Time (Days)	wt	rnp-6(G281D), control	rnp-6(G281D), ges-1p::rnp-6
7	0
7	0
7	0
7	0
7	0
7	0
7	0
7	0
7	0
7	0
7	0
7	0
7	0
7	0
7	0
7	0
10	1
10	1
10	1
10	1
10	1
10	1
10	1
10	1
10	1
10	1
10	1
10	1
10	1
10	1
10	1
10	1
10	1
10	1
10	0
10	0
10	0
10	0
12	1
12	1
12	1
12	1
12	1
12	1
12	1
12	1
12	1
12	1
12	1
12	1
12	1
12	1
12	1
12	1
12	1
12	1
12	1
12	1
12	1
12	1
12	1
12	1
12	1
12	1
12	1
12	1
12	1
12	1
12	1
12	1
12	1
12	1
12	1
12	1
12	1
12	1
12	1
12	1
12	1
12	1
14	1
14	1
14	1
14	1
14	1
14	1
14	1
14	1
14	1
14	1
14	1
14	1
14	1
14	1
16	1
16	1
16	1
16	1
16	1
16	1
16	1
16	1
16	1
16	1
16	1
16	1
16	0
19	1
19	1
19	1
19	1
19	1
19	1
19	1
19	1
19	1
19	1
19	1
19	1
19	1
19	1
19	0
19	0
21	1
21	1
21	1
21	1
21	1
21	1
21	1
21	1
21	1
21	1
23	1
23	1
23	1
23	1
23	1
23	1
23	1
26	1
26	1
26	1
26	1
26	1
26	1
26	1
26	1
28	1
30	1
7		0
7		0
7		0
7		0
7		0
7		0
7		0
7		0
7		0
7		0
7		0
7		0
7		0
7		0
7		0
7		0
7		0
7		0
7		0
7		0
7		0
7		0
7		0
7		0
7		0
10		1
10		1
10		1
10		1
10		1
10		1
10		1
10		1
10		1
10		1
10		0
10		0
10		0
10		0
10		0
10		0
10		0
10		0
12		1
12		1
12		1
12		1
12		1
12		1
12		1
12		1
12		1
12		1
12		1
12		1
12		1
12		1
12		1
12		0
12		0
12		0
12		0
12		0
14		1
14		1
14		1
14		1
14		1
14		1
14		1
16		1
16		1
16		1
16		1
16		1
16		1
16		1
16		1
16		1
16		1
16		0
19		1
19		1
19		1
19		1
19		1
19		1
19		1
19		1
19		1
19		1
19		1
19		1
19		1
19		1
19		1
19		1
19		0
19		0
19		0
19		0
21		1
21		1
21		1
21		1
21		0
21		0
21		0
23		1
23		1
23		1
23		1
23		1
23		1
23		1
23		1
23		1
23		1
23		1
23		0
26		1
26		1
26		1
26		1
26		1
26		1
26		1
26		1
26		1
26		1
26		1
26		1
28		1
28		1
28		1
28		1
28		1
28		1
30		1
30		1
30		1
30		1
30		1
30		1
30		1
30		1
33		1
33		1
33		1
35		1
7			0
7			0
7			0
7			0
7			0
7			0
7			0
7			0
7			0
7			0
7			0
7			0
7			0
7			0
7			0
7			0
7			0
7			0
7			0
7			0
7			0
7			0
7			0
7			0
7			0
7			0
7			0
10			1
10			1
10			1
10			1
10			1
10			1
10			1
10			1
10			0
10			0
10			0
10			0
12			1
12			1
12			1
12			1
12			1
12			1
12			1
12			1
12			1
12			1
12			1
12			1
12			1
12			1
12			1
12			1
12			1
12			1
12			1
12			1
12			1
12			1
12			0
14			1
14			1
14			1
14			1
14			1
14			0
14			0
14			0
14			0
16			1
16			1
16			1
16			1
16			1
16			1
16			1
16			1
16			1
19			1
19			1
19			1
19			1
19			1
19			1
19			1
19			1
19			1
19			1
19			1
19			1
19			1
19			1
19			1
19			1
19			1
19			1
19			1
19			1
19			1
19			1
19			1
19			1
21			1
21			1
21			1
21			1
21			1
21			1
21			1
21			1
21			1
21			1
21			1
21			1
23			1
23			1
23			1
23			1
23			1
23			1
23			1
23			1
23			1
23			1
23			1
23			1
23			1
23			1
23			1
23			1
23			1
26			1
26			1
26			1
26			1
26			1
26			1
26			1
26			1
26			1
28			1
28			1
28			1
30			1
30			1
30			1
30			1
33			1
