# Supplementary material for: Decreased spliceosome fidelity and egl-8 intron retention inhibit mTORC1 signaling to promote longevity
Source: Nat Aging. 2022 Sep 19;2(9):796–808. doi: 10.1038/s43587-022-00275-z (PMC10154236; doi:10.1038/s43587-022-00275-z)
Supplement: Source Data Extended Data Fig. 7 — Statistical source data. [file 43587_2022_275_MOESM23_ESM.xlsx]

## Sheet: Figure s7c
wt	egl-8(syb4850)	rnp-6(G281D)
0.111361	0.150882	0.177506
0.121961	0.171301	0.254132
0.120521	0.156983	0.275395
