# Supplementary material for: Decreased spliceosome fidelity and egl-8 intron retention inhibit mTORC1 signaling to promote longevity
Source: Nat Aging. 2022 Sep 19;2(9):796–808. doi: 10.1038/s43587-022-00275-z (PMC10154236; doi:10.1038/s43587-022-00275-z)
Supplement: Source Data Extended Data Fig. 8 — Statistical source data. [file 43587_2022_275_MOESM25_ESM.xlsx]

## Sheet: Figure s8a
Time (Days)	wt	rnp-6(G281D)	daf-2(e1370)	rnp-6;daf-2
10	1
10	1
10	1
10	1
10	1
10	1
10	1
10	1
10	1
10	1
10	1
10	1
10	1
10	0
10	0
10	0
10	0
10	0
10	0
10	0
10	0
10	0
10	0
10	0
10	0
10	0
10	0
10	0
10	0
10	0
10	0
10	0
10	0
10	0
10	0
10	0
10	0
10	0
10	0
10	0
10	0
10	0
12	1
12	1
12	1
12	1
12	1
12	1
12	1
12	1
12	1
12	1
12	1
12	1
12	1
12	1
12	1
12	1
15	1
15	1
15	1
15	1
15	1
15	1
15	1
15	1
15	1
15	1
15	1
17	1
17	1
17	1
17	1
17	1
17	1
17	1
17	1
17	1
17	1
19	1
19	1
19	1
19	1
19	1
19	1
19	1
19	1
19	1
19	1
19	1
19	1
21	1
21	1
21	1
21	1
21	1
21	1
21	1
21	1
21	1
21	1
21	1
21	1
21	1
21	1
21	1
21	1
21	1
21	1
21	1
21	1
21	1
21	1
21	0
21	0
24	1
24	1
24	1
24	1
24	1
24	1
24	1
24	1
24	1
24	1
24	1
24	1
24	1
24	1
24	1
24	1
24	1
24	1
24	1
24	1
24	0
24	0
24	0
24	0
26	1
26	1
26	1
26	1
28	1
28	1
28	1
29	1
29	1
31	1
31	1
10		1
10		1
10		1
10		1
10		1
10		0
10		0
10		0
10		0
10		0
10		0
10		0
10		0
10		0
10		0
10		0
10		0
10		0
10		0
10		0
10		0
10		0
10		0
10		0
10		0
10		0
10		0
10		0
10		0
10		0
10		0
10		0
10		0
10		0
10		0
10		0
10		0
10		0
15		1
15		1
15		1
15		1
17		1
17		1
17		1
17		1
17		1
17		1
17		0
17		0
19		1
19		1
19		1
21		1
21		1
21		1
21		1
21		1
21		1
21		1
21		1
21		1
21		1
21		1
21		1
21		1
21		1
21		1
21		1
21		1
21		1
21		1
21		1
21		1
21		1
21		1
21		1
21		1
21		1
21		1
21		1
21		1
21		1
21		0
24		1
24		1
24		1
24		1
24		1
24		1
24		1
24		1
24		1
24		1
24		1
24		1
24		1
24		1
24		1
24		1
24		1
24		1
24		1
24		1
24		1
24		1
24		1
24		1
24		1
24		1
24		1
24		1
24		1
24		1
26		1
26		1
26		1
26		1
26		1
26		1
26		1
26		1
26		1
26		1
26		1
26		1
26		0
26		0
28		1
28		1
28		1
28		1
28		1
28		1
28		1
28		0
29		1
29		1
29		1
31		1
31		1
31		1
31		1
31		1
32		1
32		1
33		1
33		1
35		1
35		1
9			1
9			0
9			0
9			0
9			0
9			0
9			0
9			0
9			0
9			0
9			0
9			0
9			0
9			0
9			0
9			0
9			0
9			0
9			0
9			0
9			0
9			0
9			0
9			0
9			0
9			0
9			0
9			0
9			0
9			0
9			0
9			0
9			0
9			0
9			0
9			0
11			1
11			1
11			0
11			0
11			0
11			0
11			0
14			1
14			1
14			1
14			1
14			1
14			1
14			1
14			1
14			1
14			1
14			1
14			0
14			0
16			1
16			1
16			1
16			1
16			1
16			1
16			1
16			1
16			1
16			1
16			0
16			0
16			0
16			0
18			1
18			1
18			1
18			1
18			1
18			1
21			1
21			1
21			1
21			1
21			0
21			0
21			0
21			0
23			1
23			1
23			0
23			0
25			1
25			1
25			1
25			1
25			1
25			1
25			0
28			1
28			1
28			1
28			1
28			1
30			1
32			1
32			1
32			1
32			1
32			1
32			1
35			1
35			1
35			1
35			1
35			1
37			1
39			1
39			1
39			1
42			0
46			1
46			1
46			1
46			1
46			1
46			1
46			1
46			0
49			1
49			1
49			1
49			1
49			1
49			1
49			1
49			1
49			1
49			1
49			1
49			1
49			0
52			1
52			1
52			1
56			1
56			1
56			1
58			1
58			1
58			1
63			1
63			1
66			1
9				0
9				0
9				0
9				0
9				0
9				0
9				0
9				0
9				0
9				0
9				0
9				0
9				0
9				0
9				0
11				1
11				1
11				1
11				0
11				0
11				0
11				0
11				0
11				0
11				0
11				0
11				0
11				0
11				0
11				0
14				1
14				1
14				0
16				1
16				1
16				1
18				1
18				1
18				1
18				1
18				1
21				1
21				1
23				1
23				0
23				0
23				0
23				0
25				1
25				1
25				1
25				1
25				1
25				1
25				1
25				1
25				0
25				0
25				0
25				0
25				0
25				0
25				0
25				0
25				0
28				1
28				1
28				1
28				1
28				1
28				1
28				1
28				1
28				1
30				1
30				1
32				1
32				1
32				1
32				1
32				1
32				1
32				1
32				1
35				1
35				1
35				1
35				1
35				1
35				1
35				1
35				1
37				1
37				1
37				1
37				1
39				1
39				1
39				1
39				1
46				1
46				1
46				1
46				1
46				1
46				1
46				1
46				1
46				1
46				1
46				1
46				1
46				1
49				1
49				1
49				1
49				1
49				1
49				1
49				1
52				1
52				1
52				1
52				1
56				1
56				1
56				1
58				1
58				1
58				1
58				1
58				1
58				1
58				1
58				1
60				1
60				1
60				1
63				1
63				1
63				1
63				1
63				1
63				1
66				1
66				1
66				1
70				1
70				1
72				1

## Sheet: Figure s8b
Time (Days)	wt	rnp-6(G281D)	daf-16(mu86)	rnp-6;daf-16
10	1
10	1
10	1
10	1
10	1
10	1
10	1
10	1
10	1
10	1
10	1
10	1
10	1
10	0
10	0
10	0
10	0
10	0
10	0
10	0
10	0
10	0
10	0
10	0
10	0
10	0
10	0
10	0
10	0
10	0
10	0
10	0
10	0
10	0
10	0
10	0
10	0
10	0
10	0
10	0
10	0
10	0
12	1
12	1
12	1
12	1
12	1
12	1
12	1
12	1
12	1
12	1
12	1
12	1
12	1
12	1
12	1
12	1
15	1
15	1
15	1
15	1
15	1
15	1
15	1
15	1
15	1
15	1
15	1
17	1
17	1
17	1
17	1
17	1
17	1
17	1
17	1
17	1
17	1
19	1
19	1
19	1
19	1
19	1
19	1
19	1
19	1
19	1
19	1
19	1
19	1
21	1
21	1
21	1
21	1
21	1
21	1
21	1
21	1
21	1
21	1
21	1
21	1
21	1
21	1
21	1
21	1
21	1
21	1
21	1
21	1
21	1
21	1
21	0
21	0
24	1
24	1
24	1
24	1
24	1
24	1
24	1
24	1
24	1
24	1
24	1
24	1
24	1
24	1
24	1
24	1
24	1
24	1
24	1
24	1
24	0
24	0
24	0
24	0
26	1
26	1
26	1
26	1
28	1
28	1
28	1
29	1
29	1
31	1
31	1
10		1
10		1
10		1
10		1
10		1
10		0
10		0
10		0
10		0
10		0
10		0
10		0
10		0
10		0
10		0
10		0
10		0
10		0
10		0
10		0
10		0
10		0
10		0
10		0
10		0
10		0
10		0
10		0
10		0
10		0
10		0
10		0
10		0
10		0
10		0
10		0
10		0
10		0
15		1
15		1
15		1
15		1
17		1
17		1
17		1
17		1
17		1
17		1
17		0
17		0
19		1
19		1
19		1
21		1
21		1
21		1
21		1
21		1
21		1
21		1
21		1
21		1
21		1
21		1
21		1
21		1
21		1
21		1
21		1
21		1
21		1
21		1
21		1
21		1
21		1
21		1
21		1
21		1
21		1
21		1
21		1
21		1
21		1
21		0
24		1
24		1
24		1
24		1
24		1
24		1
24		1
24		1
24		1
24		1
24		1
24		1
24		1
24		1
24		1
24		1
24		1
24		1
24		1
24		1
24		1
24		1
24		1
24		1
24		1
24		1
24		1
24		1
24		1
24		1
26		1
26		1
26		1
26		1
26		1
26		1
26		1
26		1
26		1
26		1
26		1
26		1
26		0
26		0
28		1
28		1
28		1
28		1
28		1
28		1
28		1
28		0
29		1
29		1
29		1
31		1
31		1
31		1
31		1
31		1
32		1
32		1
33		1
33		1
35		1
35		1
9			1
9			1
9			1
9			1
9			1
9			1
9			1
9			1
9			1
9			1
9			1
9			1
9			1
9			1
9			1
9			1
9			1
9			1
9			0
9			0
9			0
9			0
9			0
9			0
9			0
9			0
9			0
9			0
9			0
9			0
9			0
9			0
9			0
9			0
9			0
9			0
9			0
9			0
9			0
9			0
9			0
9			0
9			0
9			0
9			0
9			0
9			0
9			0
9			0
9			0
9			0
9			0
9			0
9			0
9			0
9			0
9			0
9			0
9			0
9			0
9			0
9			0
9			0
9			0
9			0
9			0
9			0
9			0
11			1
11			1
11			1
11			1
11			1
11			1
11			1
11			1
11			1
11			1
11			1
11			0
11			0
11			0
11			0
11			0
11			0
11			0
11			0
11			0
11			0
14			1
14			1
14			1
14			1
14			1
14			1
14			1
14			1
14			1
14			1
14			1
14			1
14			1
14			1
14			1
16			1
16			1
16			1
16			1
16			1
16			1
16			1
16			1
16			1
16			1
16			1
16			1
16			1
16			1
16			0
16			0
16			0
18			1
18			1
18			1
18			1
18			1
18			1
18			1
18			1
18			1
18			1
18			1
18			1
18			1
18			1
18			1
18			1
18			1
18			1
18			0
21			1
21			1
21			1
21			1
21			1
21			1
21			1
21			1
21			1
21			1
9				1
9				1
9				1
9				1
9				1
9				1
9				1
9				1
9				1
9				1
9				1
9				1
9				1
9				1
9				1
9				1
9				1
9				1
9				1
9				0
9				0
9				0
9				0
9				0
9				0
9				0
9				0
9				0
9				0
9				0
9				0
9				0
9				0
9				0
9				0
9				0
9				0
9				0
9				0
9				0
9				0
9				0
9				0
9				0
9				0
9				0
9				0
9				0
9				0
9				0
9				0
9				0
9				0
9				0
9				0
9				0
9				0
9				0
9				0
9				0
9				0
9				0
9				0
11				1
11				1
14				1
14				1
14				1
14				1
14				1
14				1
14				1
14				1
14				1
14				1
14				1
14				1
14				1
14				1
16				1
16				1
16				1
16				1
16				1
16				1
16				1
16				1
16				1
16				1
16				1
16				1
16				1
16				1
16				1
16				1
16				1
16				1
16				0
16				0
16				0
16				0
18				1
18				1
18				1
18				1
18				1
18				1
18				1
18				1
18				1
18				1
18				1
18				1
18				1
18				1
18				1
18				1
18				1
18				1
18				1
18				1
18				1
18				1
18				1
18				1
18				1
18				1
18				1
18				1
18				1
18				1
18				1
18				1
21				1
21				1
21				1
21				1
21				1
21				1
21				1
21				1
21				1
21				1
21				1
21				1
21				1
21				0
23				1
23				1
25				1

## Sheet: Figure s8c
Time (Days)	wt	rnp-6(G281D)	hsf-1(sy441)	rnp-6;hsf-1
5	0
5	0
5	0
5	0
5	0
5	0
5	0
5	0
5	0
5	0
5	0
5	0
5	0
5	0
5	0
5	0
5	0
5	0
5	0
5	0
5	0
5	0
5	0
5	0
5	0
5	0
5	0
5	0
5	0
5	0
5	0
5	0
5	0
7	0
7	0
7	0
7	0
7	0
7	0
7	0
7	0
7	0
7	0
7	0
7	0
7	0
7	0
7	0
7	0
7	0
7	0
7	0
7	0
9	1
9	1
9	0
9	0
9	0
9	0
9	0
9	0
9	0
9	0
9	0
9	0
9	0
9	0
9	0
9	0
9	0
9	0
12	1
12	1
12	1
12	1
12	1
12	1
12	1
12	1
12	1
12	1
12	1
14	1
14	1
14	1
14	1
14	1
14	1
14	1
14	1
14	1
14	1
14	1
14	1
14	0
14	0
14	0
16	1
16	1
16	1
16	1
16	1
18	1
18	1
18	1
18	1
18	1
18	1
18	1
18	1
18	1
18	1
18	1
18	1
18	1
18	1
18	1
20	1
20	1
20	1
20	1
22	1
22	1
22	1
24	1
5		0
5		0
5		0
5		0
5		0
5		0
5		0
5		0
5		0
5		0
5		0
5		0
9		1
9		1
9		0
9		0
9		0
9		0
9		0
9		0
9		0
9		0
9		0
9		0
9		0
9		0
9		0
9		0
9		0
9		0
9		0
9		0
9		0
9		0
9		0
9		0
9		0
9		0
9		0
9		0
9		0
9		0
9		0
9		0
9		0
9		0
9		0
9		0
9		0
9		0
9		0
9		0
9		0
9		0
9		0
9		0
9		0
9		0
12		1
12		1
12		0
12		0
12		0
12		0
12		0
12		0
12		0
12		0
12		0
12		0
12		0
12		0
12		0
12		0
12		0
12		0
12		0
12		0
12		0
12		0
12		0
12		0
12		0
12		0
12		0
12		0
12		0
12		0
12		0
12		0
12		0
12		0
12		0
12		0
12		0
12		0
12		0
12		0
12		0
12		0
12		0
14		1
14		0
18		1
18		1
18		1
18		1
20		1
20		1
20		1
20		1
20		1
20		1
20		1
22		1
22		1
22		1
22		1
22		1
22		1
24		1
28		1
28		1
28		1
30		1
5			0
5			0
5			0
5			0
5			0
5			0
5			0
5			0
5			0
5			0
5			0
5			0
5			0
5			0
5			0
5			0
5			0
5			0
5			0
7			1
7			1
7			1
7			1
7			1
7			1
7			1
7			1
7			1
7			0
7			0
7			0
7			0
7			0
7			0
7			0
7			0
7			0
7			0
7			0
7			0
7			0
7			0
9			1
9			1
9			1
9			1
9			1
9			1
9			1
9			1
9			1
9			1
9			1
9			1
9			1
9			1
9			1
9			1
9			1
9			1
9			1
9			1
9			1
9			1
9			1
9			1
9			1
9			1
9			1
9			1
9			1
9			1
9			1
9			1
9			1
9			1
9			1
9			1
9			1
9			1
9			1
9			0
9			0
9			0
9			0
9			0
12			1
12			1
12			1
12			1
12			1
12			1
12			1
12			1
12			1
12			1
12			1
12			1
12			1
12			1
12			1
12			1
12			1
12			1
12			1
12			1
12			1
12			1
12			1
12			1
14			1
14			1
14			1
14			1
14			1
14			1
14			1
14			1
14			1
14			1
14			1
14			1
16			1
16			1
16			1
5				1
5				1
5				1
5				1
5				1
5				0
5				0
5				0
5				0
5				0
5				0
5				0
5				0
5				0
5				0
5				0
5				0
5				0
5				0
5				0
5				0
5				0
5				0
5				0
5				0
5				0
5				0
5				0
5				0
5				0
7				1
7				1
7				1
7				1
7				1
7				1
7				1
7				1
7				1
7				1
7				1
7				1
7				1
7				1
7				1
7				1
7				0
7				0
7				0
7				0
9				1
9				1
9				1
9				1
9				1
9				1
9				1
9				1
9				1
9				1
9				1
9				1
9				1
9				1
9				1
9				1
9				1
9				1
9				1
9				1
9				1
9				1
9				1
9				1
9				1
9				1
9				1
9				0
9				0
9				0
9				0
12				1
12				1
12				1
12				1
12				1
12				1
12				1
12				1
12				1
12				1
12				1
12				1
12				1
12				1
12				1
12				1
12				1
12				1
12				1
12				1
12				1
12				1
12				1
12				1
12				1
12				1
12				1
12				1
12				0
12				0
12				0
12				0
12				0
12				0
14				1
14				1
14				1
14				1
14				1
14				1
14				1
16				1
16				1
16				1

## Sheet: Figure s8d
Time (Days)	wt, control	rnp-6, control	wt, peptone free	rnp-6, peptone free
9	1
9	1
9	0
9	0
9	0
9	0
9	0
9	0
9	0
9	0
9	0
9	0
9	0
9	0
9	0
9	0
9	0
9	0
9	0
9	0
11	1
11	1
11	1
11	1
11	1
11	1
11	1
11	1
11	1
11	1
11	1
11	1
11	1
11	1
11	1
11	1
11	1
13	1
13	1
13	1
13	1
13	1
13	1
13	1
13	1
13	1
13	1
13	1
13	1
13	1
15	1
15	1
15	1
15	1
15	1
15	1
17	1
17	1
17	1
17	1
17	1
17	1
17	1
17	1
17	1
17	1
17	1
17	0
17	0
17	0
17	0
17	0
17	0
17	0
19	1
19	1
19	1
19	1
19	1
19	1
19	1
19	1
19	1
19	1
19	1
19	1
21	1
21	1
21	1
21	1
21	1
21	1
21	1
21	1
21	1
21	1
21	1
21	1
21	1
21	1
21	1
21	1
21	1
21	1
21	1
21	1
21	1
24	1
24	1
24	1
24	1
24	1
24	1
24	1
24	1
24	1
24	1
24	1
24	1
24	1
24	1
24	1
24	1
24	1
24	1
24	1
24	1
24	1
24	1
24	1
26	1
26	1
26	1
26	1
26	1
26	1
28	1
28	1
28	1
28	1
28	1
28	1
28	1
28	1
30	1
30	1
30	1
30	1
30	1
32	1
9		1
9		1
9		1
9		0
9		0
9		0
9		0
9		0
9		0
9		0
9		0
9		0
9		0
9		0
9		0
9		0
9		0
9		0
9		0
9		0
9		0
9		0
9		0
9		0
9		0
9		0
11		1
11		1
11		1
11		1
11		1
11		1
11		0
11		0
11		0
11		0
11		0
11		0
11		0
13		1
13		1
13		1
13		1
13		1
13		1
13		1
13		1
13		1
13		0
13		0
13		0
15		1
15		1
15		1
15		0
17		1
17		1
17		1
17		0
17		0
17		0
17		0
17		0
19		1
19		1
19		1
19		1
19		1
19		1
19		1
19		1
21		1
21		1
21		1
21		1
21		1
21		1
21		1
24		1
24		1
24		1
24		1
24		1
24		1
24		1
24		1
24		1
24		1
24		1
24		1
24		1
24		1
24		1
24		1
24		1
24		1
26		1
26		1
26		1
26		1
26		1
26		1
26		1
26		1
26		1
26		1
26		1
26		1
26		1
26		1
26		1
26		1
26		1
26		1
28		1
28		1
28		1
28		1
28		1
28		1
28		1
28		1
28		1
28		1
28		1
30		1
30		1
30		1
30		1
30		1
30		1
30		1
30		1
30		1
30		1
30		1
30		1
32		1
32		1
34		1
34		1
34		1
34		1
34		1
34		1
37		1
37		1
39		1
39		1
39		1
8			0
8			0
8			0
8			0
8			0
8			0
8			0
8			0
8			0
8			0
8			0
8			0
8			0
8			0
8			0
8			0
11			0
11			0
11			0
11			0
11			0
11			0
11			0
11			0
11			0
11			0
11			0
11			0
11			0
11			0
11			0
11			0
11			0
11			0
11			0
11			0
11			0
11			0
11			0
11			0
11			0
11			0
11			0
11			0
11			0
11			0
11			0
11			0
14			0
14			0
14			0
14			0
14			0
14			0
14			0
14			0
14			0
14			0
14			0
14			0
14			0
14			0
14			0
14			0
14			0
14			0
14			0
14			0
14			0
14			0
14			0
14			0
14			0
14			0
16			0
16			0
16			0
16			0
16			0
16			0
16			0
16			0
16			0
18			0
20			1
20			0
20			0
24			1
24			1
24			1
24			1
24			1
24			1
24			1
27			1
27			1
27			1
27			1
27			1
27			1
27			1
27			1
27			1
27			1
27			1
27			1
27			1
27			1
27			1
27			1
27			1
27			1
29			1
29			1
29			1
29			1
29			1
29			1
29			1
29			1
31			1
31			1
31			1
33			1
35			1
8				0
8				0
8				0
8				0
8				0
8				0
8				0
8				0
8				0
8				0
8				0
8				0
8				0
8				0
8				0
8				0
8				0
8				0
8				0
11				0
11				0
11				0
11				0
11				0
11				0
11				0
11				0
11				0
11				0
11				0
11				0
11				0
11				0
11				0
11				0
11				0
11				0
11				0
11				0
14				0
14				0
14				0
14				0
14				0
14				0
14				0
14				0
14				0
14				0
14				0
14				0
14				0
14				0
14				0
14				0
16				0
16				0
16				0
18				0
18				0
18				0
18				0
20				1
20				1
20				1
20				0
20				0
20				0
20				0
20				0
20				0
20				0
20				0
20				0
20				0
20				0
22				1
22				1
22				1
24				1
24				1
24				1
24				1
24				1
24				1
24				1
24				1
24				1
24				1
24				1
27				1
27				1
27				1
27				1
27				1
27				1
27				1
27				1
27				1
27				1
27				1
27				1
27				1
27				1
27				1
27				1
27				1
27				1
27				1
29				1
29				1
29				1
29				1
29				1
29				1
29				1
29				1
29				1
29				1
29				1
29				1
31				1
31				1
31				1
31				1
35				1
35				1

## Sheet: Figure s8f
wt	egl-8(n488)
278.004	396.88
626.973	274.516
556.498	534.046
379.525	540.846
233.724	326.773
722.599	691.659
587.442	577.308
233.708	596.466
171.214	2292.64
320.444	569.553
221.74	1174.79
368.25	600.918
609.208	1951.96
998.361	886.062
217.635	781.248
308.346	1489.36
320.179	623.447
854.593	527.392
1294.92	745.9
386.599	2042.59
278.55	443.003
89.386	636.75
80.541	2370.52
162.157	469.922
627.464	1999.29
2368.12	434.027
460.257	907.975
827.798	1198.26
627.262	1050.69
558.709	2305.93
1888.58	1243.84
331.868	874.411
911.025	847.067
580.844	2152.85
360.806	984.472
375.458	573.991
463.616	1069.34
529.185	2147.57
694.255	876.985
1270.78	744.765
492.245	1108.5
283.513	776.111
292.897	915.882
175.451	715.741
1586.48	1012.18
487.352	468.706
256.582	629.532
530.991	1103.38
399.746	1264.64
421.888	1265.01
398.093	1942.44
1379.37	811.712
179.925	1404.16
127.889	1136.28
128.266	1654.55
556.185	1121.78
464.257	1229.91
625.461	926.002
686.736	1852.54
340.339	511.818
301.282	1004.56
1020.23	681.964
419.229	1901.05
954.841	750.241
	1006.31
	686.486
	1928
	604.724
	853.384
	4396.73
	1678.29
	2881.16
	2456.95
	1893.88
	2705.6
	2377.77
	2126.58
	3867.8
	1442.32
	961.048
	2196.03
	1976.87
	2282.49
	2566.58
	3033.91
	1594.98
	1974.57
	1109.45
	2013.49
	1435
	1355.67
	1318.59
	1179.67
	2722.61
	2001.43
	1246.09
	1215.7
	1237.92
	1329.39
	620.481

## Sheet: Figure s8h
wt	egl-8(n488)
0.850401	1.3817
1.18135	1.48078
0.968244	1.50922
