# Supplementary material for: Decreased spliceosome fidelity and egl-8 intron retention inhibit mTORC1 signaling to promote longevity
Source: Nat Aging. 2022 Sep 19;2(9):796–808. doi: 10.1038/s43587-022-00275-z (PMC10154236; doi:10.1038/s43587-022-00275-z)
Supplement: Source Data Extended Data Fig. 9 — Statistical source data. [file 43587_2022_275_MOESM27_ESM.xlsx]

## Sheet: Figure s9c
Recovery	ARD
0.323702	0.45242
0.256066	0.363127
0.124951	0.381048
